# Supplementary material for: Shared genetic control of expression and methylation in peripheral blood
Source: BMC Genomics. 2016 Apr 6;17:278. doi: 10.1186/s12864-016-2498-4 (PMC4822256; doi:10.1186/s12864-016-2498-4)
Supplement: Additional file 8: Table S4. — The 3321 probe pairs from the final correlation list. Phenotypic Person correlation and genetic correlations between expression and methylation probes, related statistics and heritabilities are provided. (CSV 390 kb) [file 12864_2016_2498_MOESM8_ESM.csv]

meth_ind	exp_ind	pearson	pval	sam_size	h2_expression	h2_methylation	rg	rg_se	same_chromosome	qtls_status	dist
cg00004089	ILMN_1731233	-0.351603239774704	5.56758542955848e-14	422	0.394	0.3753753754	-0.447459	0.16978	FALSE	NA	NA
cg00008647	ILMN_1731233	0.359341561794281	1.36940552871369e-14	422	0.394	0.5426587302	0.510007	0.128281	FALSE	NA	NA
cg00029521	ILMN_1731233	-0.323559314012527	6.42380928035465e-12	422	0.394	0.4930139721	-0.34614	0.118921	FALSE	NA	NA
cg00038446	ILMN_1731233	-0.325411140918732	4.76903745246356e-12	422	0.394	0.3846153846	-0.411497	0.127259	FALSE	NA	NA
cg00038446	ILMN_2098126	-0.352334439754486	4.88508614025858e-14	422	0.308	0.3846153846	-0.459589	0.216434	FALSE	NA	NA
cg00038446	ILMN_2352097	-0.330977082252502	1.92278363389279e-12	422	0.37	0.3846153846	-0.385511	0.147996	FALSE	NA	NA
cg00038446	ILMN_1773352	-0.32200026512146	8.24092535098567e-12	422	0.311	0.3846153846	-0.245633	0.192728	FALSE	NA	NA
cg00038446	ILMN_1813338	-0.340368032455444	4.24397320376419e-12	385	0.205	0.3846153846	-0.288938	0.177817	FALSE	NA	NA
cg00038446	ILMN_1682993	-0.331644266843796	1.72212736025535e-12	422	0.305	0.3846153846	-0.300604	0.170342	FALSE	NA	NA
cg00047287	ILMN_1791754	0.385880202054977	1.72042656255216e-16	413	0.266	0.7253384913	0.812692	0.107913	TRUE	TRUE	9102
cg00053851	ILMN_1731233	-0.375587046146393	6.28584737249881e-16	422	0.394	0.4278557114	-0.407532	0.123183	FALSE	NA	NA
cg00080972	ILMN_2101920	-0.372660338878632	1.11047513126686e-15	422	0.309	0.8751248751	-0.640705	0.075753	TRUE	TRUE	55622
cg00080972	ILMN_3246409	-0.352143436670303	5.05502501486144e-14	422	0.273	0.8751248751	-0.616978	0.077764	TRUE	TRUE	55562
cg00091569	ILMN_2404850	0.418863922357559	6.49202711423e-20	422	0.297	0.5292949355	0.764105	0.090874	TRUE	TRUE	75393
cg00094734	ILMN_1773352	-0.322496682405472	7.61379414324197e-12	422	0.311	0.4110552764	-0.223151	0.197075	FALSE	NA	NA
cg00101728	ILMN_1712400	0.363015562295914	6.93453722147656e-15	422	0.332	0.8385093168	0.555882	0.091597	TRUE	TRUE	4562
cg00119778	ILMN_1715169	0.473753660917282	4.21350133430709e-25	407	0.362	0.6252465483	0.641898	0.056982	TRUE	TRUE	80399
cg00119778	ILMN_2159694	-0.449002057313919	7.08323763648138e-17	301	0.414	0.6252465483	-0.682679	0.092625	TRUE	TRUE	NA
cg00130165	ILMN_1731233	0.353057563304901	4.29090840429711e-14	422	0.394	0.4131313131	0.582258	0.126326	FALSE	NA	NA
cg00150882	ILMN_1731233	0.347380578517914	1.17645611858768e-13	422	0.394	0.4824824825	0.429735	0.135361	FALSE	NA	NA
cg00152117	ILMN_2098126	-0.325252890586853	5.18510146105711e-12	421	0.308	0.4187437687	-0.400053	0.224769	FALSE	NA	NA
cg00152322	ILMN_1813139	0.417535543441772	1.45108894397851e-19	417	0.262	0.7480314961	0.766694	0.093415	TRUE	TRUE	52729
cg00174718	ILMN_2098126	-0.34545686841011	1.64765038471526e-13	422	0.308	0.409	-0.641733	0.211247	FALSE	NA	NA
cg00174718	ILMN_1773352	-0.324950069189072	5.13721008600653e-12	422	0.311	0.409	-0.418166	0.186666	FALSE	NA	NA
cg00180447	ILMN_1734707	-0.479652374982834	1.06293245137274e-26	422	0.394	0.7273641851	-0.601093	0.05952	TRUE	TRUE	1778
cg00183186	ILMN_2352097	0.321918219327927	8.34931523699252e-12	422	0.37	0.5689655172	0.361153	0.136109	FALSE	NA	NA
cg00183186	ILMN_1731233	0.392060786485672	2.26876182229137e-17	422	0.394	0.5689655172	0.427676	0.114369	FALSE	NA	NA
cg00197322	ILMN_2358069	-0.37533637881279	8.36756250860998e-16	419	0.306	0.6448032291	-0.646075	0.116233	TRUE	FALSE	52619
cg00204501	ILMN_1731233	0.323322623968124	8.39353219723252e-12	418	0.394	0.2306920762	0.558562	0.165936	FALSE	NA	NA
cg00239353	ILMN_2368530	-0.442401051521301	2.30516793158682e-22	422	0.393	0.5185185185	-0.610921	0.098009	TRUE	TRUE	3048
cg00239353	ILMN_1778010	-0.37934148311615	3.00148824173925e-16	422	0.332	0.5185185185	-0.450723	0.147652	TRUE	TRUE	4432
cg00270625	ILMN_1791754	0.439244538545609	1.38781246227851e-21	413	0.266	0.8143939394	0.710521	0.098588	TRUE	TRUE	9222
cg00271210	ILMN_1671565	0.418587297201157	7.64942546972947e-20	421	0.31	0.8243512974	0.61224	0.070718	TRUE	TRUE	273016
cg00295572	ILMN_1731233	0.351163744926453	6.0218213529381e-14	422	0.394	0.4451097804	0.540413	0.130901	FALSE	NA	NA
cg00299943	ILMN_1731233	0.356293141841888	3.4034162315057e-14	417	0.394	0.3695871098	0.602673	0.17023	FALSE	NA	NA
cg00305193	ILMN_2364535	0.423170000314713	2.39812564940501e-20	422	0.408	0.3971915747	0.703257	0.087171	FALSE	NA	NA
cg00305193	ILMN_1733932	0.423480778932571	2.47313916034429e-20	421	0.366	0.3971915747	0.737132	0.093564	FALSE	NA	NA
cg00305193	ILMN_1684312	0.382230907678604	1.43265215979883e-15	396	0.294	0.3971915747	0.664771	0.112222	FALSE	NA	NA
cg00311984	ILMN_2370872	-0.322961777448654	7.06861524850189e-12	422	0.363	0.7047244094	-0.590811	0.102717	TRUE	TRUE	15765
cg00327355	ILMN_1731233	0.390514552593231	3.12590838776867e-17	422	0.394	0.5064420218	0.521253	0.110701	FALSE	NA	NA
cg00327355	ILMN_2352097	0.335080087184906	9.71852189507336e-13	422	0.37	0.5064420218	0.52834	0.129689	FALSE	NA	NA
cg00327355	ILMN_2384122	0.3309545814991	1.9299342017914e-12	422	0.387	0.5064420218	0.492688	0.130117	FALSE	NA	NA
cg00327947	ILMN_1658399	0.328081786632538	3.09179546404835e-12	422	0.301	0.4920318725	0.311974	0.138063	FALSE	NA	NA
cg00327947	ILMN_2098126	0.324548661708832	5.48020983038611e-12	422	0.308	0.4920318725	0.298653	0.208448	FALSE	NA	NA
cg00333824	ILMN_1731233	0.331472426652908	1.77176163836373e-12	422	0.394	0.3925327952	0.352873	0.137523	FALSE	NA	NA
cg00334863	ILMN_1731233	-0.329635053873062	2.39792065987129e-12	422	0.394	0.5251509054	-0.341887	0.127818	FALSE	NA	NA
cg00334863	ILMN_2098126	-0.320999175310135	9.66259133528985e-12	422	0.308	0.5251509054	-0.577685	0.214037	FALSE	NA	NA
cg00336376	ILMN_1773352	0.322801530361176	7.2520104546703e-12	422	0.311	0.3637274549	0.19646	0.213119	FALSE	NA	NA
cg00336376	ILMN_2098126	0.34508204460144	1.75890957385507e-13	422	0.308	0.3637274549	0.390936	0.234189	FALSE	NA	NA
cg00355377	ILMN_1731233	-0.345235794782639	1.71241015447866e-13	422	0.394	0.3941825476	-0.466634	0.130435	FALSE	NA	NA
cg00388812	ILMN_1731233	0.361058413982391	9.97583255099225e-15	422	0.394	0.4442211055	0.4521	0.150467	FALSE	NA	NA
cg00405198	ILMN_1731233	0.328788280487061	3.29268827333666e-12	419	0.394	0.2670682731	0.624486	0.149517	FALSE	NA	NA
cg00429767	ILMN_1718936	0.346311897039413	1.41898231568822e-13	422	0.263	0.5634920635	0.541709	0.098279	TRUE	TRUE	NA
cg00441573	ILMN_1731233	0.336074739694595	8.22339871176579e-13	422	0.394	0.372983871	0.586468	0.178287	FALSE	NA	NA
cg00466268	ILMN_1731233	0.348709523677826	9.30861967689464e-14	422	0.394	0.4853683148	0.302979	0.120986	FALSE	NA	NA
cg00467420	ILMN_1731233	0.34221339225769	2.89126571476589e-13	422	0.394	0.408224674	0.509361	0.115876	FALSE	NA	NA
cg00468146	ILMN_1731233	0.332235872745514	1.56141503317945e-12	422	0.394	0.4806910569	0.510877	0.108281	FALSE	NA	NA
cg00472801	ILMN_1731233	0.34584766626358	1.6443340077718e-13	421	0.394	0.451	0.391916	0.124293	FALSE	NA	NA
cg00490655	ILMN_1731233	0.401882112026215	2.83702834744993e-18	422	0.394	0.4441117764	0.531012	0.136694	FALSE	NA	NA
cg00490655	ILMN_2352097	0.332619309425354	1.46517748385722e-12	422	0.37	0.4441117764	0.515927	0.160947	FALSE	NA	NA
cg00495311	ILMN_1773352	0.355451077222824	2.78621076439427e-14	422	0.311	0.297	0.323539	0.223455	FALSE	NA	NA
cg00495311	ILMN_2098126	0.367394030094147	3.04403993799504e-15	422	0.308	0.297	0.765509	0.242469	FALSE	NA	NA
cg00523604	ILMN_1715169	0.392781257629395	7.23718502479514e-17	407	0.362	0.6930693069	0.482933	0.069332	TRUE	TRUE	323505
cg00543976	ILMN_2384122	0.365526914596558	4.33161002905375e-15	422	0.387	0.5233830846	0.526264	0.119783	FALSE	NA	NA
cg00543976	ILMN_2352097	0.36398458480835	5.78615048479744e-15	422	0.37	0.5233830846	0.487361	0.127901	FALSE	NA	NA
cg00543976	ILMN_2098126	0.353316873311996	4.09556874762222e-14	422	0.308	0.5233830846	0.463794	0.197962	FALSE	NA	NA
cg00543976	ILMN_1731233	0.429171860218048	5.82805915306001e-21	422	0.394	0.5233830846	0.522053	0.103844	FALSE	NA	NA
cg00543976	ILMN_1773352	0.34772452712059	1.10740480553307e-13	422	0.311	0.5233830846	0.368622	0.16578	FALSE	NA	NA
cg00543976	ILMN_1682993	0.321129262447357	9.46514917605923e-12	422	0.305	0.5233830846	0.408085	0.147732	FALSE	NA	NA
cg00560542	ILMN_1773352	0.351682543754578	5.48927178750137e-14	422	0.311	0.459	0.264747	0.196868	FALSE	NA	NA
cg00560542	ILMN_2384122	0.378374338150024	3.6346633789372e-16	422	0.387	0.459	0.518983	0.138546	FALSE	NA	NA
cg00560542	ILMN_1797988	0.349928826093674	7.50118170576884e-14	422	0.294	0.459	0.432319	0.21029	FALSE	NA	NA
cg00560542	ILMN_2098126	0.375907003879547	5.90446636789333e-16	422	0.308	0.459	0.57221	0.212371	FALSE	NA	NA
cg00560542	ILMN_1799134	0.340423405170441	3.93161611111531e-13	422	0.33	0.459	0.350177	0.20003	FALSE	NA	NA
cg00560542	ILMN_1660732	0.335786998271942	1.25338799315798e-12	416	0.308	0.459	0.391159	0.192407	FALSE	NA	NA
cg00560542	ILMN_2352097	0.397208422422409	7.70245902899981e-18	422	0.37	0.459	0.56881	0.136272	FALSE	NA	NA
cg00560542	ILMN_1731233	0.453817188739777	1.24811253992641e-23	422	0.394	0.459	0.581948	0.113682	FALSE	NA	NA
cg00565412	ILMN_1731233	-0.337590426206589	6.36738307583741e-13	422	0.394	0.3976023976	-0.492446	0.14289	FALSE	NA	NA
cg00565688	ILMN_1731233	0.337650865316391	7.6117003773425e-13	419	0.394	0.3688442211	0.509411	0.134975	FALSE	NA	NA
cg00581764	ILMN_1773352	0.336432367563248	7.74280055164021e-13	422	0.311	0.3842315369	0.351759	0.184772	FALSE	NA	NA
cg00581764	ILMN_2098126	0.336237400770187	8.00129806553871e-13	422	0.308	0.3842315369	0.435186	0.225932	FALSE	NA	NA
cg00585790	ILMN_2098126	0.326767414808273	3.82903776701052e-12	422	0.308	0.3778894472	0.445479	0.222097	FALSE	NA	NA
cg00585790	ILMN_1731233	0.366407960653305	3.66853422237369e-15	422	0.394	0.3778894472	0.638566	0.112754	FALSE	NA	NA
cg00589371	ILMN_1731233	0.392437100410461	2.09794173324956e-17	422	0.394	0.4869215292	0.427892	0.126442	FALSE	NA	NA
cg00597087	ILMN_3251217	-0.365086704492569	9.45694781063209e-12	320	0.169	0.5780933063	-1	0.251665	FALSE	NA	NA
cg00610577	ILMN_1773352	0.326147198677063	4.2340045896763e-12	422	0.311	0.4452261307	0.251824	0.189516	FALSE	NA	NA
cg00610577	ILMN_2098126	0.325411140918732	4.76903745246356e-12	422	0.308	0.4452261307	0.459483	0.220449	FALSE	NA	NA
cg00631221	ILMN_1731233	0.328377425670624	3.31708611506299e-12	420	0.394	0.3507537688	0.530669	0.158914	FALSE	NA	NA
cg00639010	ILMN_1773352	-0.324770778417587	5.28774291953365e-12	422	0.311	0.4388777555	-0.319228	0.208267	FALSE	NA	NA
cg00639010	ILMN_2098126	-0.330241352319717	2.17054787320407e-12	422	0.308	0.4388777555	-0.382771	0.25396	FALSE	NA	NA
cg00640314	ILMN_1773352	-0.323982864618301	6.00188522170971e-12	422	0.311	0.3716283716	-0.422428	0.205747	FALSE	NA	NA
cg00651087	ILMN_1731233	0.343373626470566	2.52576559668102e-13	421	0.394	0.4058408862	0.599524	0.132219	FALSE	NA	NA
cg00661320	ILMN_1660462	0.329252749681473	2.55307491833332e-12	422	0.311	0.4602851324	0.561095	0.152165	FALSE	NA	NA
cg00661320	ILMN_2384122	0.348838239908218	9.09931118020599e-14	422	0.387	0.4602851324	0.455985	0.121165	FALSE	NA	NA
cg00661320	ILMN_2352097	0.358002334833145	1.75079289021988e-14	422	0.37	0.4602851324	0.487107	0.122602	FALSE	NA	NA
cg00661320	ILMN_1731233	0.451012939214706	2.58386670782991e-23	422	0.394	0.4602851324	0.551909	0.097986	FALSE	NA	NA
cg00661347	ILMN_1773352	-0.328783869743347	2.75678654122858e-12	422	0.311	0.4905284148	-0.357926	0.177069	FALSE	NA	NA
cg00665405	ILMN_1731233	0.402117639780045	2.69653217045104e-18	422	0.394	0.4812942366	0.437048	0.111119	FALSE	NA	NA
cg00665405	ILMN_2352097	0.344422519207001	1.97277831683339e-13	422	0.37	0.4812942366	0.414867	0.130994	FALSE	NA	NA
cg00665405	ILMN_2384122	0.328808784484863	2.74557376451781e-12	422	0.387	0.4812942366	0.393558	0.128749	FALSE	NA	NA
cg00665405	ILMN_1797988	0.323817431926727	6.16336266408755e-12	422	0.294	0.4812942366	0.240915	0.204124	TRUE	FALSE	40437502
cg00665405	ILMN_1773352	0.354066997766495	3.57821549726708e-14	422	0.311	0.4812942366	0.186568	0.176425	FALSE	NA	NA
cg00665405	ILMN_2098126	0.370847284793854	1.5749199261126e-15	422	0.308	0.4812942366	0.320369	0.207946	FALSE	NA	NA
cg00674365	ILMN_1731233	0.385063469409943	9.5355590142292e-17	422	0.394	0.4209466264	0.521122	0.120301	FALSE	NA	NA
cg00699993	ILMN_1731233	0.340295761823654	4.01841397501079e-13	422	0.394	0.2981927711	0.753626	0.179205	FALSE	NA	NA
cg00725635	ILMN_1773352	0.327027291059494	3.67082365540711e-12	422	0.311	0.4428857715	0.427341	0.167978	FALSE	NA	NA
cg00725635	ILMN_2352097	0.322308391332626	7.84598373779088e-12	422	0.37	0.4428857715	0.490569	0.13403	FALSE	NA	NA
cg00725635	ILMN_1731233	0.386747568845749	6.77245976352551e-17	422	0.394	0.4428857715	0.587424	0.108334	FALSE	NA	NA
cg00735667	ILMN_1731233	0.383490592241287	1.98228862649081e-16	417	0.394	0.4949596774	0.731882	0.153358	FALSE	NA	NA
cg00741986	ILMN_2098126	-0.325469255447388	4.72450005978456e-12	422	0.308	0.5145436309	-0.521841	0.191277	FALSE	NA	NA
cg00741986	ILMN_1773352	-0.343044966459274	2.50474013135373e-13	422	0.311	0.5145436309	-0.33132	0.158787	FALSE	NA	NA
cg00743788	ILMN_1731233	0.328815370798111	2.74261706920189e-12	422	0.394	0.349	0.418263	0.196681	FALSE	NA	NA
cg00744866	ILMN_1784287	0.333782941102982	1.20724078189852e-12	422	0.352	0.4391959799	0.292883	0.174852	FALSE	NA	NA
cg00744866	ILMN_2098126	0.329538643360138	2.43615688973458e-12	422	0.308	0.4391959799	0.233577	0.231286	FALSE	NA	NA
cg00744866	ILMN_1773352	0.344496697187424	1.94750941873016e-13	422	0.311	0.4391959799	0.196505	0.190776	FALSE	NA	NA
cg00745725	ILMN_1731233	0.321568071842194	9.34295090170182e-12	421	0.394	0.3476523477	0.519512	0.232217	FALSE	NA	NA
cg00748373	ILMN_1731233	0.32771560549736	3.28196939034685e-12	422	0.394	0.3708542714	0.369253	0.135202	FALSE	NA	NA
cg00759427	ILMN_2098126	0.354585319757462	3.49448424452731e-14	421	0.308	0.4974924774	0.512516	0.208368	FALSE	NA	NA
cg00760203	ILMN_1773352	0.362757623195648	7.27609942185235e-15	422	0.311	0.3577154309	0.316038	0.191166	TRUE	FALSE	3055572
cg00760203	ILMN_1813338	0.348142236471176	1.23692065453307e-12	385	0.205	0.3577154309	0.344284	0.177699	FALSE	NA	NA
cg00760203	ILMN_2098126	0.348285645246506	1.00317433652268e-13	422	0.308	0.3577154309	0.315364	0.238323	TRUE	FALSE	3056344
cg00830621	ILMN_2098126	-0.360240399837494	1.16041545730961e-14	422	0.308	0.4829659319	-0.537569	0.212577	FALSE	NA	NA
cg00830621	ILMN_1773352	-0.363636791706085	6.17508825007648e-15	422	0.311	0.4829659319	-0.36377	0.18024	FALSE	NA	NA
cg00851028	ILMN_1682993	0.322162002325058	8.03126042812888e-12	422	0.305	0.3893360161	0.529537	0.144588	FALSE	NA	NA
cg00860090	ILMN_1749081	0.324087649583817	8.83721415315123e-12	415	0.287	0.3709677419	0.460181	0.207921	FALSE	NA	NA
cg00860090	ILMN_1799134	0.328367233276367	2.95105207830884e-12	422	0.33	0.3709677419	0.30751	0.198904	FALSE	NA	NA
cg00860090	ILMN_1797988	0.327593713998795	3.3477699875792e-12	422	0.294	0.3709677419	0.369252	0.211475	FALSE	NA	NA
cg00860090	ILMN_2384122	0.365386337041855	4.44775021289774e-15	422	0.387	0.3709677419	0.536707	0.129455	FALSE	NA	NA
cg00860090	ILMN_1731233	0.423838585615158	2.05164980393792e-20	422	0.394	0.3709677419	0.530416	0.114779	FALSE	NA	NA
cg00860090	ILMN_1682993	0.338862180709839	5.13152480835524e-13	422	0.305	0.3709677419	0.301618	0.171116	FALSE	NA	NA
cg00860090	ILMN_2098126	0.337135970592499	6.87603447689873e-13	422	0.308	0.3709677419	0.411056	0.219475	FALSE	NA	NA
cg00860090	ILMN_1761945	0.325260311365128	5.17891186240886e-12	421	0.358	0.3709677419	0.33742	0.158663	FALSE	NA	NA
cg00860090	ILMN_2352097	0.377174228429794	4.60467619890603e-16	422	0.37	0.3709677419	0.500713	0.135634	FALSE	NA	NA
cg00868766	ILMN_3251269	0.3463234603405	1.41611325683756e-13	422	0.293	0.8518877057	0.800166	0.15036	TRUE	TRUE	36437
cg00873050	ILMN_1731233	0.335886865854263	9.61195096669059e-13	420	0.394	0.4398797595	0.537368	0.145892	FALSE	NA	NA
cg00875989	ILMN_2098126	0.333297967910767	1.30884834729103e-12	422	0.308	0.3323353293	0.412554	0.273842	FALSE	NA	NA
cg00875989	ILMN_1773352	0.330982744693756	1.92098823136568e-12	422	0.311	0.3323353293	0.313023	0.239379	FALSE	NA	NA
cg00875989	ILMN_1731233	0.335742622613907	8.69574220258902e-13	422	0.394	0.3323353293	0.509407	0.1525	FALSE	NA	NA
cg00903577	ILMN_1676528	0.40276250243187	2.34592217446986e-18	422	0.384	0.6971484759	0.515405	0.06967	TRUE	TRUE	2452946
cg00903577	ILMN_1700067	0.347994655370712	1.05596843536191e-13	422	0.41	0.6971484759	0.508835	0.087905	TRUE	TRUE	2462649
cg00909514	ILMN_1731233	0.32134672999382	9.6767101126148e-12	421	0.394	0.433	0.438748	0.138731	FALSE	NA	NA
cg00916899	ILMN_2098126	0.326592355966568	3.93934558113342e-12	422	0.308	0.4587525151	0.434296	0.205828	FALSE	NA	NA
cg00916899	ILMN_1731233	0.368514716625214	2.46024771925259e-15	422	0.394	0.4587525151	0.524638	0.111273	FALSE	NA	NA
cg00934232	ILMN_1660462	-0.344569057226181	1.92316490822783e-13	422	0.311	0.4104627767	-0.376987	0.199239	FALSE	NA	NA
cg00934232	ILMN_1731233	-0.327756494283676	3.26018049080323e-12	422	0.394	0.4104627767	-0.312471	0.15332	FALSE	NA	NA
cg00936935	ILMN_1813338	-0.335659563541412	9.36276868255695e-12	384	0.205	0.3416583417	-0.498985	0.187339	FALSE	NA	NA
cg00956964	ILMN_1773352	0.33363088965416	1.23823852513402e-12	422	0.311	0.487854251	0.266829	0.174438	FALSE	NA	NA
cg00956964	ILMN_2098126	0.355657607316971	2.68381146712072e-14	422	0.308	0.487854251	0.234264	0.216942	FALSE	NA	NA
cg00956964	ILMN_1658399	0.326435774564743	4.04063356275009e-12	422	0.301	0.487854251	0.264784	0.143477	FALSE	NA	NA
cg00958451	ILMN_1813139	-0.437757134437561	1.27274316759285e-21	417	0.262	0.7090203686	-0.782114	0.083997	TRUE	TRUE	46343
cg00983520	ILMN_1791754	0.460123687982559	7.2752660590012e-24	413	0.266	0.7495183044	0.711844	0.094547	TRUE	TRUE	9270
cg00992850	ILMN_1731233	0.333377212285995	1.29169287278369e-12	422	0.394	0.2314629259	0.546701	0.226909	FALSE	NA	NA
cg01032675	ILMN_1731233	0.372022539377213	1.25605660165945e-15	422	0.394	0.5496957404	0.392034	0.118238	FALSE	NA	NA
cg01046104	ILMN_1731233	0.324687153100967	5.67884474192552e-12	421	0.394	0.4167507568	0.428488	0.170349	FALSE	NA	NA
cg01053260	ILMN_1731233	0.344210833311081	2.04666571570994e-13	422	0.394	0.4068479355	0.494782	0.130781	FALSE	NA	NA
cg01058902	ILMN_1731233	-0.330188423395157	2.18952770588793e-12	422	0.394	0.3878364905	-0.40202	0.146052	FALSE	NA	NA
cg01078408	ILMN_1731233	0.335201889276505	9.52206409820208e-13	422	0.394	0.3336683417	0.362393	0.144374	FALSE	NA	NA
cg01078772	ILMN_2098126	-0.340043276548386	4.19565679734601e-13	422	0.308	0.3798994975	-0.627581	0.220934	FALSE	NA	NA
cg01078772	ILMN_1660462	-0.321662485599518	8.69615971923422e-12	422	0.311	0.3798994975	-0.544056	0.178951	FALSE	NA	NA
cg01078772	ILMN_1773352	-0.374601453542709	7.61893666388198e-16	422	0.311	0.3798994975	-0.371131	0.188273	FALSE	NA	NA
cg01084837	ILMN_2098126	-0.343398690223694	2.35608624510142e-13	422	0.308	0.2432432432	-0.295353	0.292609	FALSE	NA	NA
cg01084837	ILMN_1731233	-0.335130959749222	9.63599130459212e-13	422	0.394	0.2432432432	-0.331336	0.168824	FALSE	NA	NA
cg01125463	ILMN_1683279	-0.372161030769348	1.42818057306353e-15	420	0.37	0.6183282981	-0.634095	0.099387	TRUE	TRUE	14228
cg01135315	ILMN_1731233	-0.328793823719025	2.75230144374516e-12	422	0.394	0.4970414201	-0.361672	0.112868	FALSE	NA	NA
cg01135315	ILMN_1773352	-0.333749830722809	1.21392555377944e-12	422	0.311	0.4970414201	-0.349067	0.155516	FALSE	NA	NA
cg01135315	ILMN_2098126	-0.322528302669525	7.5754648193763e-12	422	0.308	0.4970414201	-0.574837	0.181695	FALSE	NA	NA
cg01153946	ILMN_1773352	-0.344562113285065	1.9254881292948e-13	422	0.311	0.4635364635	0.007741	0.230504	FALSE	NA	NA
cg01178603	ILMN_2358069	-0.350821256637573	8.41085506117291e-14	418	0.306	0.5154958678	-0.861222	0.141086	TRUE	TRUE	39029
cg01186595	ILMN_1731233	-0.330798387527466	1.98029215058026e-12	422	0.394	0.4578790882	-0.386104	0.135741	FALSE	NA	NA
cg01255414	ILMN_1731233	0.332762032747269	1.43085607965265e-12	422	0.394	0.345	0.467975	0.194281	FALSE	NA	NA
cg01256320	ILMN_1656670	0.356957226991653	2.11898792607912e-14	422	0.208	0.8671065033	0.364309	0.077566	FALSE	NA	NA
cg01256320	ILMN_1676528	0.351719856262207	5.45279918295681e-14	422	0.384	0.8671065033	0.391503	0.066752	FALSE	NA	NA
cg01287936	ILMN_1813139	0.324381798505783	7.96204088801906e-12	416	0.262	0.3416087388	0.906051	0.159512	TRUE	TRUE	52834
cg01303236	ILMN_1779147	-0.343854039907455	9.18477292564867e-13	400	0.387	0.289	-0.623735	0.108599	TRUE	TRUE	11303
cg01315916	ILMN_1731233	0.379678040742874	3.0446093849843e-16	421	0.394	0.4089108911	0.604173	0.138292	FALSE	NA	NA
cg01329151	ILMN_1731233	0.34409162402153	2.08945884910824e-13	422	0.394	0.4918533605	0.422527	0.101969	FALSE	NA	NA
cg01357233	ILMN_1682993	-0.357099711894989	2.06465016369126e-14	422	0.305	0.3276553106	-0.375311	0.185447	FALSE	NA	NA
cg01357233	ILMN_2098126	-0.344814658164978	1.84273478543358e-13	422	0.308	0.3276553106	-0.759796	0.251213	FALSE	NA	NA
cg01357233	ILMN_2352097	-0.336897879838943	7.15815382958446e-13	422	0.37	0.3276553106	-0.693091	0.165626	FALSE	NA	NA
cg01357233	ILMN_2384122	-0.330740600824356	1.99924622096322e-12	422	0.387	0.3276553106	-0.641421	0.16043	FALSE	NA	NA
cg01357233	ILMN_1773352	-0.331565618515015	1.74467327982967e-12	422	0.311	0.3276553106	-0.492305	0.203697	FALSE	NA	NA
cg01357233	ILMN_1731233	-0.341821998357773	3.09281255194942e-13	422	0.394	0.3276553106	-0.560332	0.148173	FALSE	NA	NA
cg01372811	ILMN_2098126	-0.346075296401978	1.4789512294665e-13	422	0.308	0.432	-0.389088	0.203454	FALSE	NA	NA
cg01372811	ILMN_1773352	-0.344272255897522	2.02495234269722e-13	422	0.311	0.432	-0.436147	0.160636	FALSE	NA	NA
cg01396872	ILMN_1731233	0.333306044340134	1.30708976089699e-12	422	0.394	0.5154536391	0.500424	0.11387	FALSE	NA	NA
cg01402099	ILMN_1773352	-0.334843128919601	1.01121277297775e-12	422	0.311	0.5430267062	-0.277138	0.174378	FALSE	NA	NA
cg01402099	ILMN_1813338	-0.369074523448944	3.71187995760456e-14	385	0.205	0.5430267062	-0.466693	0.150087	TRUE	FALSE	115764256
cg01402099	ILMN_1731233	-0.371633231639862	1.35394999614355e-15	422	0.394	0.5430267062	-0.474064	0.11355	FALSE	NA	NA
cg01402099	ILMN_2098126	-0.331279307603836	1.82920991954446e-12	422	0.308	0.5430267062	-0.484617	0.198698	FALSE	NA	NA
cg01405445	ILMN_1786426	-0.429213345050812	1.09321618258895e-20	416	0.3	0.4864048338	-0.709256	0.093005	TRUE	TRUE	16014
cg01410472	ILMN_1731233	0.340946406126022	3.59471782215932e-13	422	0.394	0.4558232932	0.370852	0.141715	FALSE	NA	NA
cg01425731	ILMN_2098126	0.340601980686188	4.06562625374637e-13	421	0.308	0.3771313942	0.562577	0.252962	FALSE	NA	NA
cg01425731	ILMN_1773352	0.337344586849213	7.067911564981e-13	421	0.311	0.3771313942	0.307147	0.23161	FALSE	NA	NA
cg01435515	ILMN_2384122	0.330939412117004	1.93476956203381e-12	422	0.387	0.421686747	0.556749	0.147771	FALSE	NA	NA
cg01435515	ILMN_1731233	0.344483107328415	1.95211503062547e-13	422	0.394	0.421686747	0.457203	0.138104	FALSE	NA	NA
cg01435515	ILMN_2352097	0.346505433320999	1.37170280734034e-13	422	0.37	0.421686747	0.598761	0.148259	FALSE	NA	NA
cg01437235	ILMN_1793017	0.358339667320251	1.64592031120522e-14	422	0.364	0.8045112782	0.62974	0.094584	TRUE	TRUE	13785
cg01444574	ILMN_1731233	0.361473649740219	9.23717659151642e-15	422	0.394	0.3847695391	0.649475	0.144298	FALSE	NA	NA
cg01449341	ILMN_1731233	-0.327380567789078	3.67626333319833e-12	421	0.394	0.3259779338	-0.588804	0.152334	FALSE	NA	NA
cg01460436	ILMN_1773352	0.321584641933441	9.31842172798219e-12	421	0.311	0.4918699187	0.337713	0.159949	FALSE	NA	NA
cg01460436	ILMN_2384122	0.322969704866409	7.47560023585453e-12	421	0.387	0.4918699187	0.462609	0.121278	FALSE	NA	NA
cg01460436	ILMN_1731233	0.398744225502014	6.08304582884915e-18	421	0.394	0.4918699187	0.514321	0.103037	FALSE	NA	NA
cg01460436	ILMN_2352097	0.324183911085129	6.1563808951079e-12	421	0.37	0.4918699187	0.481065	0.12383	FALSE	NA	NA
cg01472299	ILMN_1731233	0.376807153224945	4.94914958792754e-16	422	0.394	0.4034034034	0.453284	0.120343	FALSE	NA	NA
cg01492538	ILMN_2098126	0.321900099515915	8.3734399223578e-12	422	0.308	0.4375	0.131857	0.22137	FALSE	NA	NA
cg01494348	ILMN_1710752	-0.51116532087326	7.29190146158351e-31	422	0.316	0.7763401109	-0.786123	0.065269	TRUE	TRUE	3378
cg01500140	ILMN_2073184	-0.333098530769348	1.35301495795935e-12	422	0.325	0.4458917836	-0.461589	0.181568	TRUE	FALSE	41266777
cg01501009	ILMN_1731233	0.326666086912155	3.89251341322244e-12	422	0.394	0.4720244151	0.394369	0.116998	FALSE	NA	NA
cg01501551	ILMN_1731233	0.346963435411453	1.26586977976076e-13	422	0.394	0.4632426989	0.312264	0.139202	TRUE	FALSE	49025038
cg01537995	ILMN_1731233	0.344540983438492	1.93257439690856e-13	422	0.394	0.4398797595	0.373996	0.144346	TRUE	FALSE	60920530
cg01543603	ILMN_1731233	0.356879144906998	2.14935655656863e-14	422	0.394	0.3911290323	0.302073	0.152159	FALSE	NA	NA
cg01552272	ILMN_1731233	0.33196496963501	1.7352588528178e-12	421	0.394	0.4344758065	0.506788	0.148841	FALSE	NA	NA
cg01557260	ILMN_1773352	-0.34047943353653	3.8940979571001e-13	422	0.311	0.3851554664	-0.509583	0.212481	FALSE	NA	NA
cg01557792	ILMN_2098126	0.332263201475143	1.55435628979695e-12	422	0.308	0.3973973974	0.16321	0.26317	FALSE	NA	NA
cg01557792	ILMN_1773352	0.321613967418671	8.76353130379103e-12	422	0.311	0.3973973974	0.15469	0.214963	FALSE	NA	NA
cg01557792	ILMN_1658399	0.330939739942551	1.93466494010517e-12	422	0.301	0.3973973974	0.291849	0.165065	FALSE	NA	NA
cg01561092	ILMN_1763663	-0.337394118309021	6.58242340789288e-13	422	0.445	0.8188118812	-0.594826	0.097016	TRUE	TRUE	38983
cg01561157	ILMN_1679917	0.406031370162964	1.6777284694123e-18	418	0.178	0.7608040201	0.973937	0.134034	TRUE	TRUE	1086932
cg01561807	ILMN_2098126	-0.345540434122086	1.62380034004878e-13	422	0.308	0.3893360161	-0.357124	0.252199	FALSE	NA	NA
cg01561807	ILMN_1773352	-0.341741681098938	3.13583857860715e-13	422	0.311	0.3893360161	-0.139898	0.231263	FALSE	NA	NA
cg01561807	ILMN_1658399	-0.35188016295433	5.29878097928852e-14	422	0.301	0.3893360161	-0.458039	0.159628	FALSE	NA	NA
cg01561807	ILMN_1731233	-0.322885453701019	7.15539280421457e-12	422	0.394	0.3893360161	-0.187922	0.161481	FALSE	NA	NA
cg01568784	ILMN_1773352	0.327216595411301	3.77538062440203e-12	421	0.311	0.5682730924	0.327748	0.16579	FALSE	NA	NA
cg01568784	ILMN_2352097	0.364582270383835	5.57142255246997e-15	421	0.37	0.5682730924	0.588583	0.120057	FALSE	NA	NA
cg01568784	ILMN_2384122	0.344927459955215	1.92987058086344e-13	421	0.387	0.5682730924	0.598569	0.115447	FALSE	NA	NA
cg01568784	ILMN_1731233	0.455616801977158	8.80553782979868e-24	421	0.394	0.5682730924	0.520284	0.099825	FALSE	NA	NA
cg01568784	ILMN_2098126	0.329866886138916	2.45076854207492e-12	421	0.308	0.5682730924	0.553562	0.197981	FALSE	NA	NA
cg01570938	ILMN_3248781	-0.372915297746658	1.14268040397178e-15	421	0.272	0.5365612648	-0.77046	0.103315	TRUE	TRUE	16246
cg01576275	ILMN_1731233	0.377228975296021	4.55535815059819e-16	422	0.394	0.3713420787	0.555975	0.13055	FALSE	NA	NA
cg01576275	ILMN_2352097	0.3372822701931	6.70810112041567e-13	422	0.37	0.3713420787	0.614893	0.143952	FALSE	NA	NA
cg01576275	ILMN_2384122	0.335439145565033	9.15046334863449e-13	422	0.387	0.3713420787	0.609154	0.140501	FALSE	NA	NA
cg01581222	ILMN_1682993	0.325304120779037	4.85212908349304e-12	422	0.305	0.4452261307	0.367397	0.153598	TRUE	FALSE	40916081
cg01581222	ILMN_1731233	0.334360957145691	1.09617296866426e-12	422	0.394	0.4452261307	0.306306	0.12482	FALSE	NA	NA
cg01581222	ILMN_2098126	0.372987270355225	1.04240223415303e-15	422	0.308	0.4452261307	0.284967	0.210053	FALSE	NA	NA
cg01581222	ILMN_1773352	0.342673987150192	2.67049427514124e-13	422	0.311	0.4452261307	0.266579	0.173095	FALSE	NA	NA
cg01603374	ILMN_1731233	0.330051898956299	2.23923527435767e-12	422	0.394	0.3028169014	0.59028	0.175947	FALSE	NA	NA
cg01603973	ILMN_1731233	0.35516819357872	2.93269736646076e-14	422	0.394	0.4036144578	0.386923	0.146422	FALSE	NA	NA
cg01610605	ILMN_1731233	0.380231916904449	2.51499391967025e-16	422	0.394	0.4426559356	0.568071	0.120083	FALSE	NA	NA
cg01612133	ILMN_1671565	0.399535715579987	4.69427811130507e-18	422	0.31	0.7124756335	0.684225	0.070628	TRUE	TRUE	25270
cg01620082	ILMN_1676528	0.397445172071457	7.32548241695827e-18	422	0.384	0.868852459	0.463719	0.066801	FALSE	NA	NA
cg01620082	ILMN_1656670	0.376403659582138	5.35699208593872e-16	422	0.208	0.868852459	0.410805	0.071154	FALSE	NA	NA
cg01641371	ILMN_1731233	0.326838552951813	3.78507885826581e-12	422	0.394	0.498510427	0.441637	0.10847	FALSE	NA	NA
cg01669108	ILMN_1794364	-0.474847912788391	4.76508491078235e-26	421	0.3	0.6604146101	-0.68949	0.090577	TRUE	TRUE	4339
cg01674036	ILMN_2302757	0.331367284059525	2.03448132288301e-12	420	0.306	0.3800403226	0.593976	0.130181	FALSE	NA	NA
cg01692233	ILMN_1731233	0.335504829883575	9.05011502735358e-13	422	0.394	0.3915237134	0.451413	0.135125	FALSE	NA	NA
cg01711160	ILMN_1773352	0.322840422391891	7.20707840121722e-12	422	0.311	0.4259818731	0.187451	0.221816	FALSE	NA	NA
cg01711160	ILMN_1731233	0.38921707868576	4.08466898690534e-17	422	0.394	0.4259818731	0.457965	0.139366	TRUE	FALSE	60920677
cg01718742	ILMN_2098126	0.343475311994553	3.22196990997512e-13	417	0.308	0.4108216433	0.637633	0.220152	FALSE	NA	NA
cg01718742	ILMN_2352097	0.323486059904099	8.66230214055459e-12	417	0.37	0.4108216433	0.563679	0.13981	TRUE	FALSE	4371472
cg01718742	ILMN_1731233	0.407481759786606	1.34565703615423e-18	417	0.394	0.4108216433	0.610847	0.117258	FALSE	NA	NA
cg01755541	ILMN_1765851	0.368374109268188	2.5269822152315e-15	422	0.303	0.6518737673	0.66349	0.110807	TRUE	TRUE	239829
cg01758512	ILMN_1731233	0.325484573841095	4.71282821083083e-12	422	0.394	0.5453639083	0.426886	0.120137	FALSE	NA	NA
cg01761256	ILMN_2098126	-0.327935725450516	3.16632572393226e-12	422	0.308	0.3632734531	-0.338609	0.264896	FALSE	NA	NA
cg01788910	ILMN_1804735	-0.430458396673203	4.00265223666784e-15	294	0.297	0.8106796117	-0.821515	0.10663	TRUE	TRUE	161
cg01794676	ILMN_1731233	0.342441558837891	2.96593007668596e-13	421	0.394	0.4935451837	0.496196	0.129172	FALSE	NA	NA
cg01804036	ILMN_1731233	0.391875803470612	2.35766747411456e-17	422	0.394	0.4757575758	0.507068	0.123134	FALSE	NA	NA
cg01804036	ILMN_2352097	0.333272904157639	1.31432053171212e-12	422	0.37	0.4757575758	0.520485	0.146008	FALSE	NA	NA
cg01804036	ILMN_1813338	0.335410267114639	9.14077322078892e-12	385	0.205	0.4757575758	0.446002	0.177233	TRUE	FALSE	110595851
cg01804036	ILMN_2098126	0.353205382823944	4.17846458569378e-14	422	0.308	0.4757575758	0.368257	0.230111	FALSE	NA	NA
cg01804036	ILMN_2384122	0.326826006174088	3.79279604259716e-12	422	0.387	0.4757575758	0.535786	0.143801	FALSE	NA	NA
cg01804036	ILMN_1773352	0.323270976543427	6.72745010221613e-12	422	0.311	0.4757575758	0.231299	0.19859	FALSE	NA	NA
cg01804036	ILMN_1660732	0.326497316360474	5.68554851308671e-12	416	0.308	0.4757575758	0.351548	0.195705	FALSE	NA	NA
cg01811187	ILMN_1687247	-0.366250067949295	9.30659757365691e-12	318	0.095	0.5131578947	-0.907219	0.163806	TRUE	TRUE	4252
cg01826211	ILMN_1731233	0.349538892507553	9.84959628598544e-14	419	0.394	0.5080321285	0.512006	0.104799	FALSE	NA	NA
cg01826211	ILMN_2098126	0.323540031909943	7.65602249133195e-12	419	0.308	0.5080321285	0.468287	0.188427	FALSE	NA	NA
cg01841651	ILMN_1658399	0.324061363935471	6.2784725563865e-12	421	0.301	0.366	0.241534	0.175781	FALSE	NA	NA
cg01841651	ILMN_1773352	0.325852334499359	4.70766339786457e-12	421	0.311	0.366	-0.083381	0.241883	FALSE	NA	NA
cg01851450	ILMN_1773352	0.327126711606979	3.61199877821118e-12	422	0.311	0.471659919	0.200721	0.202712	FALSE	NA	NA
cg01851450	ILMN_1731233	0.383824944496155	1.22472225707895e-16	422	0.394	0.471659919	0.282656	0.140474	FALSE	NA	NA
cg01851450	ILMN_2098126	0.334638088941574	1.04652491570908e-12	422	0.308	0.471659919	0.269491	0.244391	FALSE	NA	NA
cg01851450	ILMN_2352097	0.326938956975937	3.72387257368803e-12	422	0.37	0.471659919	0.319209	0.157291	FALSE	NA	NA
cg01866606	ILMN_1731233	0.324803739786148	5.25974934526757e-12	422	0.394	0.4525474525	0.393698	0.144183	FALSE	NA	NA
cg01869193	ILMN_1731233	0.338005155324936	5.93540614150063e-13	422	0.394	0.3608040201	0.495512	0.198705	FALSE	NA	NA
cg01876531	ILMN_2098126	-0.321796923875809	8.51210895880602e-12	422	0.308	0.3373493976	-0.62638	0.226793	FALSE	NA	NA
cg01876531	ILMN_1773352	-0.340324550867081	3.99867521907581e-13	422	0.311	0.3373493976	-0.460431	0.180701	FALSE	NA	NA
cg01877814	ILMN_2101930	0.42254850268364	3.40399213842161e-20	420	0.355	0.7633885102	0.622828	0.079875	TRUE	TRUE	17320
cg01882395	ILMN_2393693	-0.386323392391205	3.36123899772514e-16	404	0.354	0.4974823766	-0.734959	0.093835	TRUE	TRUE	133277
cg01904296	ILMN_1773352	-0.335541754961014	8.99417615810576e-13	422	0.311	0.447761194	-0.393791	0.162816	FALSE	NA	NA
cg01904296	ILMN_2098126	-0.341595560312271	3.21562132396486e-13	422	0.308	0.447761194	-0.460797	0.20039	FALSE	NA	NA
cg01942127	ILMN_1731233	0.348192453384399	1.01979459277423e-13	422	0.394	0.408	0.507608	0.140496	FALSE	NA	NA
cg01957599	ILMN_1773352	-0.326481193304062	4.01099468356144e-12	422	0.311	0.3323353293	-0.16393	0.247296	FALSE	NA	NA
cg01959123	ILMN_1813139	0.355899423360825	3.65270869334507e-14	417	0.262	0.6356275304	0.64045	0.10137	TRUE	TRUE	53158
cg01980793	ILMN_1731233	0.379815399646759	2.73207866640251e-16	422	0.394	0.5564435564	0.402168	0.103876	FALSE	NA	NA
cg01990102	ILMN_1810274	0.346924066543579	3.13559905717674e-12	374	0.249	0.5259481038	0.82755	0.126978	TRUE	TRUE	26055
cg02014003	ILMN_1731233	0.373527199029922	9.38834457335821e-16	422	0.394	0.4385614386	0.550107	0.119379	TRUE	FALSE	1991885
cg02023548	ILMN_2098126	-0.324678510427475	5.68673241518861e-12	421	0.308	0.3807157058	-0.704312	0.236966	FALSE	NA	NA
cg02029843	ILMN_1773352	-0.398029625415802	6.47075110085858e-18	422	0.311	0.4135490394	-0.297524	0.214561	FALSE	NA	NA
cg02029843	ILMN_2098126	-0.367296546697617	3.10081331655627e-15	422	0.308	0.4135490394	-0.284001	0.267815	FALSE	NA	NA
cg02032282	ILMN_1731233	-0.326107561588287	4.26126045183759e-12	422	0.394	0.336	-0.548512	0.16424	FALSE	NA	NA
cg02044754	ILMN_2098126	-0.329432755708694	2.47883768041205e-12	422	0.308	0.3406593407	-0.422608	0.235219	FALSE	NA	NA
cg02082083	ILMN_1731233	-0.332400619983673	1.82360090635963e-12	419	0.394	0.671539961	-0.444468	0.115086	FALSE	NA	NA
cg02093112	ILMN_1731233	0.327077805995941	3.8613094118413e-12	421	0.394	0.3591549296	0.289192	0.159586	FALSE	NA	NA
cg02093112	ILMN_1773352	0.32234600186348	8.25663705599964e-12	421	0.311	0.3591549296	0.144665	0.233204	TRUE	FALSE	27519802
cg02100373	ILMN_1731233	0.399774044752121	4.46108753233385e-18	422	0.394	0.3303212851	0.984441	0.500299	FALSE	NA	NA
cg02100373	ILMN_2098126	0.326488733291626	4.00609489643968e-12	422	0.308	0.3303212851	0.629604	0.456853	FALSE	NA	NA
cg02115394	ILMN_2339796	-0.331328630447388	1.92738770086034e-12	421	0.248	0.5198807157	-0.693217	0.137323	TRUE	TRUE	37866
cg02115394	ILMN_1727389	-0.322887986898422	7.57367320138536e-12	421	0.224	0.5198807157	-0.762024	0.145583	TRUE	TRUE	37773
cg02127375	ILMN_2098126	-0.345574259757996	1.61424264152814e-13	422	0.308	0.4850299401	-0.475623	0.212607	FALSE	NA	NA
cg02135427	ILMN_1797988	-0.32716566324234	3.58920369235522e-12	422	0.294	0.125250501	-1	0.385978	FALSE	NA	NA
cg02135427	ILMN_1731233	-0.336954832077026	7.08965782832202e-13	422	0.394	0.125250501	-0.802425	0.329101	FALSE	NA	NA
cg02140384	ILMN_1731233	0.360648632049561	1.24396561618346e-14	420	0.394	0.4417426545	0.532858	0.135131	FALSE	NA	NA
cg02150262	ILMN_1773352	-0.333959549665451	1.17218752404824e-12	422	0.311	0.457795432	-0.243653	0.188945	FALSE	NA	NA
cg02150262	ILMN_2098126	-0.326237440109253	4.17258440970429e-12	422	0.308	0.457795432	-0.581904	0.221215	FALSE	NA	NA
cg02155398	ILMN_1731233	0.357195287942886	2.1781984795725e-14	421	0.394	0.4549138804	0.437226	0.130994	FALSE	NA	NA
cg02157626	ILMN_1656670	0.322418600320816	7.70925546022634e-12	422	0.208	0.794921875	0.421697	0.076906	TRUE	TRUE	NA
cg02176678	ILMN_1704985	-0.477436453104019	2.29373483714381e-26	421	0.314	0.8647581441	-0.625699	0.061189	TRUE	TRUE	103125
cg02186782	ILMN_1731233	0.330104410648346	2.35716040624606e-12	421	0.394	0.4770459082	0.38944	0.124708	FALSE	NA	NA
cg02208432	ILMN_1812552	-0.322278887033463	7.88298712127891e-12	422	0.285	0.7233840304	-0.594029	0.088916	TRUE	TRUE	162213
cg02217786	ILMN_1731233	0.326970428228378	3.70488731580762e-12	422	0.394	0.4592964824	0.502205	0.128201	FALSE	NA	NA
cg02225716	ILMN_1731233	0.346733152866364	1.40878240122689e-13	421	0.394	0.359798995	0.464387	0.175517	FALSE	NA	NA
cg02234653	ILMN_2098126	-0.325615167617798	4.61445807408661e-12	422	0.308	0.404	-0.765439	0.272787	FALSE	NA	NA
cg02234653	ILMN_1658399	-0.335488498210907	9.07496462764325e-13	422	0.301	0.404	-0.618441	0.17823	FALSE	NA	NA
cg02240539	ILMN_2098126	-0.328197300434113	3.03406775600269e-12	422	0.308	0.3439680957	-0.99336	0.442625	FALSE	NA	NA
cg02240539	ILMN_1731233	-0.336396038532257	7.79034084453781e-13	422	0.394	0.3439680957	-0.500838	0.243206	FALSE	NA	NA
cg02261543	ILMN_1731233	-0.362091839313507	8.86022258048977e-15	421	0.394	0.3232323232	-0.608625	0.15232	FALSE	NA	NA
cg02301815	ILMN_3231952	-0.356206685304642	2.79726963407769e-14	420	0.4	0.4141414141	-0.563786	0.098291	TRUE	TRUE	127458
cg02305850	ILMN_1731233	0.348580718040466	1.01861374583661e-13	421	0.394	0.4378757515	0.247745	0.158094	FALSE	NA	NA
cg02313130	ILMN_1773352	-0.327969968318939	3.14869689109117e-12	422	0.311	0.3210368893	-0.372979	0.264184	FALSE	NA	NA
cg02313130	ILMN_1731233	-0.323048442602158	6.97132420618053e-12	422	0.394	0.3210368893	-0.389331	0.193493	FALSE	NA	NA
cg02313130	ILMN_2098126	-0.340311288833618	4.0077563222795e-13	422	0.308	0.3210368893	-0.657976	0.307894	FALSE	NA	NA
cg02321062	ILMN_1731233	0.326804995536804	4.03581350294159e-12	421	0.394	0.3948155533	0.44198	0.139539	FALSE	NA	NA
cg02327530	ILMN_2098126	0.328405052423477	2.93288053591305e-12	422	0.308	0.3850806452	0.115992	0.299552	FALSE	NA	NA
cg02331830	ILMN_2370872	0.364689469337463	5.46073444042751e-15	421	0.363	0.8843873518	0.552006	0.084583	TRUE	TRUE	59145
cg02332525	ILMN_2352097	0.329139620065689	2.60083731048007e-12	422	0.37	0.5498489426	0.49119	0.124469	FALSE	NA	NA
cg02332525	ILMN_1731233	0.395197987556458	1.17740590140736e-17	422	0.394	0.5498489426	0.535281	0.104939	FALSE	NA	NA
cg02332525	ILMN_2098126	0.329937338829041	2.28179449903484e-12	422	0.308	0.5498489426	0.268097	0.212467	FALSE	NA	NA
cg02357714	ILMN_1682993	0.332403689622879	1.51855858500198e-12	422	0.305	0.3991975928	0.468259	0.159802	FALSE	NA	NA
cg02357714	ILMN_2098126	0.34992504119873	7.50622178614483e-14	422	0.308	0.3991975928	0.360242	0.232034	FALSE	NA	NA
cg02370605	ILMN_1731233	0.330735802650452	2.0008279653672e-12	422	0.394	0.3917835671	0.557857	0.160215	FALSE	NA	NA
cg02371464	ILMN_1731233	0.35591071844101	2.75035388309465e-14	421	0.394	0.4318637275	0.312995	0.166121	FALSE	NA	NA
cg02372889	ILMN_1731233	0.344985842704773	1.91039686428933e-13	421	0.394	0.4182547643	0.380431	0.139148	FALSE	NA	NA
cg02380813	ILMN_1731233	0.345626831054688	1.59949732067045e-13	422	0.394	0.3423153693	0.185365	0.203489	FALSE	NA	NA
cg02385908	ILMN_1773352	-0.32603931427002	4.30859144407831e-12	422	0.311	0.3716283716	-0.284168	0.191634	TRUE	FALSE	43622750
cg02452435	ILMN_1791873	-0.328463792800903	9.52041493895589e-12	402	0.247	0.8879227053	-0.797205	0.398802	TRUE	TRUE	14667
cg02461011	ILMN_1684205	-0.394539952278137	1.35192094761655e-17	422	0.305	0.6040201005	-0.824359	0.085972	TRUE	TRUE	4255
cg02463418	ILMN_1731233	0.340104997158051	4.15163640367027e-13	422	0.394	0.4312938816	0.644549	0.129521	FALSE	NA	NA
cg02466246	ILMN_1731233	0.330297380685806	2.15063163530573e-12	422	0.394	0.4301397206	0.389034	0.137786	FALSE	NA	NA
cg02482438	ILMN_2098126	-0.325129270553589	4.9909333738441e-12	422	0.308	0.3606393606	-0.826906	0.239719	FALSE	NA	NA
cg02497700	ILMN_1731233	0.342655807733536	2.67888678474285e-13	422	0.394	0.4717741935	0.55582	0.111058	FALSE	NA	NA
cg02503159	ILMN_2098126	0.33304625749588	1.36482990373497e-12	422	0.308	0.3621730382	0.006739	0.349555	FALSE	NA	NA
cg02518216	ILMN_1731233	0.379852205514908	2.71217773333797e-16	422	0.394	0.4128902316	0.342238	0.143303	FALSE	NA	NA
cg02534072	ILMN_1731233	-0.335744053125381	9.84439124893385e-13	420	0.394	0.405	-0.527234	0.128946	FALSE	NA	NA
cg02541582	ILMN_1731233	0.377243369817734	4.54247729207183e-16	422	0.394	0.4869739479	0.411486	0.116342	FALSE	NA	NA
cg02544540	ILMN_2098126	-0.350350826978683	6.95951752293744e-14	422	0.308	0.3343403827	-0.350646	0.253165	FALSE	NA	NA
cg02544540	ILMN_1773352	-0.321981877088547	8.26509763407273e-12	422	0.311	0.3343403827	-0.276946	0.212815	FALSE	NA	NA
cg02544540	ILMN_1731233	-0.337608158588409	6.34830016275938e-13	422	0.394	0.3343403827	-0.371388	0.146491	FALSE	NA	NA
cg02550268	ILMN_2098126	-0.346582233905792	1.35337113267214e-13	422	0.308	0.4208955224	-0.64824	0.198459	FALSE	NA	NA
cg02550268	ILMN_1658399	-0.327788531780243	3.24320699809007e-12	422	0.301	0.4208955224	-0.430088	0.134366	FALSE	NA	NA
cg02550268	ILMN_1773352	-0.337819963693619	6.12463964160649e-13	422	0.311	0.4208955224	-0.384634	0.163546	FALSE	NA	NA
cg02567488	ILMN_2376108	-0.32534071803093	5.74274028211926e-12	419	0.22	0.5406218656	-0.569879	0.090081	TRUE	TRUE	2499
cg02593932	ILMN_1731233	0.356935232877731	2.28372183557453e-14	421	0.394	0.4777777778	0.410571	0.127493	FALSE	NA	NA
cg02593932	ILMN_2098126	0.339099496603012	5.25144085598372e-13	421	0.308	0.4777777778	0.559765	0.20978	FALSE	NA	NA
cg02593932	ILMN_1773352	0.33830863237381	6.00519589572642e-13	421	0.311	0.4777777778	0.475307	0.174631	FALSE	NA	NA
cg02595823	ILMN_2352097	0.337824553251266	6.9413554031955e-13	420	0.37	0.3903903904	0.481929	0.133761	FALSE	NA	NA
cg02595823	ILMN_2384122	0.327138364315033	4.05524645090033e-12	420	0.387	0.3903903904	0.473955	0.129502	FALSE	NA	NA
cg02595823	ILMN_1731233	0.411529004573822	4.14633705781166e-19	420	0.394	0.3903903904	0.461209	0.117219	FALSE	NA	NA
cg02606423	ILMN_1731233	0.351042479276657	7.05502245027969e-14	420	0.394	0.3504016064	0.50526	0.174941	FALSE	NA	NA
cg02609775	ILMN_1741371	-0.479101866483688	1.24453426094043e-26	422	0.376	0.692765114	-0.757096	0.082509	TRUE	TRUE	7818
cg02623400	ILMN_2098126	0.329888999462128	2.29998862396722e-12	422	0.308	0.4634888438	0.483341	0.199437	FALSE	NA	NA
cg02623400	ILMN_1731233	0.37578809261322	6.04347863118469e-16	422	0.394	0.4634888438	0.513652	0.107135	FALSE	NA	NA
cg02630604	ILMN_1731233	0.321346193552017	9.14461559792568e-12	422	0.394	0.5092682927	0.357147	0.160977	FALSE	NA	NA
cg02633767	ILMN_1759250	-0.406290948390961	2.78970618601964e-18	412	0.468	0.6	-0.714173	0.09977	TRUE	TRUE	NA
cg02644491	ILMN_1804735	-0.392530530691147	1.48639357762385e-12	294	0.297	0.8438697318	-0.84393	0.116887	TRUE	TRUE	612
cg02650017	ILMN_1708934	-0.350005447864532	8.47675800243424e-14	420	0.22	0.3507014028	-0.297642	0.190151	FALSE	NA	NA
cg02650017	ILMN_1755843	-0.361251682043076	1.6014421448034e-14	415	0.204	0.3507014028	-0.423345	0.159021	FALSE	NA	NA
cg02663352	ILMN_2073184	-0.323048025369644	6.97178945093715e-12	422	0.325	0.385	-0.121791	0.200763	FALSE	NA	NA
cg02663352	ILMN_1773352	-0.337349593639374	6.63217528830226e-13	422	0.311	0.385	-0.219582	0.20485	FALSE	NA	NA
cg02663352	ILMN_1658399	-0.32920640707016	2.57253594398409e-12	422	0.301	0.385	-0.231054	0.169195	FALSE	NA	NA
cg02663352	ILMN_2098126	-0.366820812225342	3.3931109101357e-15	422	0.308	0.385	-0.274974	0.242142	FALSE	NA	NA
cg02681442	ILMN_1731233	0.335865437984467	8.51806175669185e-13	422	0.394	0.295	0.49134	0.142756	TRUE	FALSE	4160186
cg02699915	ILMN_3187680	0.381592869758606	1.91717346685873e-16	422	0.354	0.5539215686	0.63869	0.076407	TRUE	TRUE	11414
cg02717454	ILMN_1799134	0.336815744638443	7.25807718792457e-13	422	0.33	0.4929859719	0.372058	0.170501	FALSE	NA	NA
cg02717454	ILMN_1682993	0.378641068935394	3.44800777461957e-16	422	0.305	0.4929859719	0.468275	0.137163	FALSE	NA	NA
cg02717454	ILMN_2384122	0.382721900939941	1.52903930378828e-16	422	0.387	0.4929859719	0.521075	0.117995	TRUE	FALSE	53769800
cg02717454	ILMN_1813338	0.386267483234406	1.68370320717035e-15	385	0.205	0.4929859719	0.666338	0.139466	FALSE	NA	NA
cg02717454	ILMN_1797988	0.332431793212891	1.51149479084197e-12	422	0.294	0.4929859719	0.399688	0.189816	FALSE	NA	NA
cg02717454	ILMN_1784287	0.343186259269714	2.44429253021319e-13	422	0.352	0.4929859719	0.394341	0.152384	FALSE	NA	NA
cg02717454	ILMN_2098126	0.393155336380005	1.80624925419298e-17	422	0.308	0.4929859719	0.673086	0.185349	FALSE	NA	NA
cg02717454	ILMN_1864900	0.32486680150032	5.20659440628304e-12	422	0.283	0.4929859719	0.465179	0.139826	FALSE	NA	NA
cg02717454	ILMN_2352097	0.380429595708847	2.4179792819336e-16	422	0.37	0.4929859719	0.536606	0.120091	TRUE	FALSE	53769861
cg02717454	ILMN_2073184	0.326159477233887	4.2255959865298e-12	422	0.325	0.4929859719	0.401607	0.148459	FALSE	NA	NA
cg02717454	ILMN_1773352	0.412342697381973	2.84771275929868e-19	422	0.311	0.4929859719	0.399141	0.155292	FALSE	NA	NA
cg02717454	ILMN_1731233	0.423543304204941	2.19813240294464e-20	422	0.394	0.4929859719	0.543055	0.101716	FALSE	NA	NA
cg02717454	ILMN_1660462	0.328610837459564	2.83590167616266e-12	422	0.311	0.4929859719	0.513823	0.15179	FALSE	NA	NA
cg02724047	ILMN_1773352	0.329260945320129	2.5496482460968e-12	422	0.311	0.448241206	0.378157	0.187784	FALSE	NA	NA
cg02741521	ILMN_1731233	0.328562438488007	2.85842484798551e-12	422	0.394	0.222668004	0.675287	0.212668	FALSE	NA	NA
cg02771381	ILMN_1773352	0.341360360383987	3.3482277588747e-13	422	0.311	0.4455544456	0.485693	0.192908	FALSE	NA	NA
cg02797933	ILMN_1731233	-0.320848762989044	9.89589178734445e-12	422	0.394	0.3963963964	-0.365339	0.127245	FALSE	NA	NA
cg02798144	ILMN_2352097	0.33566689491272	8.80709885893792e-13	422	0.37	0.4188376754	0.412859	0.161263	FALSE	NA	NA
cg02798144	ILMN_2384122	0.33298596739769	1.37858199204481e-12	422	0.387	0.4188376754	0.382208	0.157969	FALSE	NA	NA
cg02798144	ILMN_1773352	0.336980909109116	7.05850934568978e-13	422	0.311	0.4188376754	0.123625	0.22773	FALSE	NA	NA
cg02798144	ILMN_1731233	0.396610498428345	8.74146811389791e-18	422	0.394	0.4188376754	0.399031	0.139817	FALSE	NA	NA
cg02798144	ILMN_1813338	0.335978984832764	8.37687139100509e-12	385	0.205	0.4188376754	0.380072	0.18821	FALSE	NA	NA
cg02798144	ILMN_2098126	0.342304259538651	2.84634352200735e-13	422	0.308	0.4188376754	0.442308	0.236676	FALSE	NA	NA
cg02825171	ILMN_1731233	0.359901428222656	1.23527682999984e-14	422	0.394	0.3681043129	0.417147	0.146431	FALSE	NA	NA
cg02854972	ILMN_1731233	-0.325722545385361	4.53507893509572e-12	422	0.394	0.4114114114	-0.500066	0.111917	FALSE	NA	NA
cg02867514	ILMN_2098126	-0.321942329406738	8.31732020728989e-12	422	0.308	0.4107142857	-0.531105	0.215256	TRUE	FALSE	8764
cg02871021	ILMN_1731233	-0.325489789247513	4.99102511049487e-12	421	0.394	0.5168316832	-0.335002	0.138977	FALSE	NA	NA
cg02871021	ILMN_2098126	-0.322536051273346	8.01057926644902e-12	421	0.308	0.5168316832	-0.659633	0.226039	FALSE	NA	NA
cg02886077	ILMN_1773352	0.335718333721161	8.73130803048073e-13	422	0.311	0.3393393393	0.500517	0.251067	FALSE	NA	NA
cg02911509	ILMN_1731233	0.333651214838028	1.23405038529893e-12	422	0.394	0.4418837675	0.46046	0.131521	FALSE	NA	NA
cg02911509	ILMN_2098126	0.360120415687561	1.18639120400042e-14	422	0.308	0.4418837675	0.537634	0.226511	FALSE	NA	NA
cg02920604	ILMN_1773352	-0.322039216756821	8.18994836420724e-12	422	0.311	0.4462151394	-0.504759	0.183792	FALSE	NA	NA
cg02936931	ILMN_1731233	-0.333759367465973	1.28871202907543e-12	421	0.394	0.3507014028	-0.442689	0.132827	FALSE	NA	NA
cg02965092	ILMN_2098126	-0.324569791555405	5.78687143008534e-12	421	0.308	0.3203592814	-0.433809	0.211886	FALSE	NA	NA
cg02981092	ILMN_1773352	-0.325677633285522	4.56811681709988e-12	422	0.311	0.3856143856	-0.110585	0.230124	FALSE	NA	NA
cg03000848	ILMN_2352097	-0.371456772089005	1.63479454612295e-15	420	0.37	0.5488798371	-0.600436	0.121911	TRUE	FALSE	57302496
cg03000848	ILMN_2098126	-0.337177932262421	7.73993450435792e-13	420	0.308	0.5488798371	-0.675479	0.217865	FALSE	NA	NA
cg03000848	ILMN_1731233	-0.422754168510437	3.24567641767495e-20	420	0.394	0.5488798371	-0.557673	0.102436	FALSE	NA	NA
cg03000848	ILMN_2384122	-0.350217968225479	8.16424409478134e-14	420	0.387	0.5488798371	-0.600663	0.12012	TRUE	FALSE	57302435
cg03012821	ILMN_1813338	0.345688760280609	1.95801549956613e-12	384	0.205	0.2702702703	0.504883	0.227942	FALSE	NA	NA
cg03014628	ILMN_1731233	0.37425109744072	8.15668113910867e-16	422	0.394	0.3938185444	0.597813	0.13375	FALSE	NA	NA
cg03031609	ILMN_1731233	0.380055099725723	2.60499969455756e-16	422	0.394	0.4518072289	0.328721	0.128191	FALSE	NA	NA
cg03052030	ILMN_1731233	0.3418850004673	3.05946670420255e-13	422	0.394	0.514	0.309778	0.127163	FALSE	NA	NA
cg03065503	ILMN_1773352	-0.329322457313538	2.52407243151675e-12	422	0.311	0.343	-0.279792	0.260619	FALSE	NA	NA
cg03084724	ILMN_1731233	0.337952107191086	5.989020209463e-13	422	0.394	0.2987012987	0.503618	0.133934	FALSE	NA	NA
cg03117005	ILMN_1731233	0.329424768686295	2.48208650393628e-12	422	0.394	0.3869346734	0.571527	0.165199	FALSE	NA	NA
cg03157027	ILMN_1731233	0.332353800535202	1.53117762600824e-12	422	0.394	0.3236472946	0.401555	0.16163	FALSE	NA	NA
cg03161190	ILMN_1731233	0.363102912902832	6.82246814996389e-15	422	0.394	0.4571140262	0.361022	0.126756	FALSE	NA	NA
cg03161190	ILMN_2098126	0.346603363752365	1.3483697880865e-13	422	0.308	0.4571140262	0.268996	0.226202	FALSE	NA	NA
cg03161190	ILMN_1773352	0.348903983831406	8.99418720670526e-14	422	0.311	0.4571140262	0.106759	0.198234	FALSE	NA	NA
cg03168614	ILMN_2307025	0.349478453397751	8.1247671915404e-14	422	0.319	0.4338308458	0.731089	0.12482	TRUE	TRUE	38651
cg03171478	ILMN_2098126	0.351059705018997	6.13454909977507e-14	422	0.308	0.4457831325	0.235071	0.232105	FALSE	NA	NA
cg03171478	ILMN_1658399	0.391730397939682	2.42994548671253e-17	422	0.301	0.4457831325	0.371936	0.141117	FALSE	NA	NA
cg03172947	ILMN_2098126	0.325828433036804	4.45810684949471e-12	422	0.308	0.4275653924	0.165623	0.282983	FALSE	NA	NA
cg03188495	ILMN_1731233	0.33706471323967	6.95930971644271e-13	422	0.394	0.3464249748	0.431177	0.158552	FALSE	NA	NA
cg03198009	ILMN_1656670	0.384990096092224	9.67830427198839e-17	422	0.208	0.8178294574	0.506129	0.076499	TRUE	TRUE	NA
cg03209642	ILMN_1731233	0.358501106500626	1.59793245048515e-14	422	0.394	0.4984771574	0.599922	0.12963	FALSE	NA	NA
cg03215181	ILMN_2098126	0.340962111949921	3.58505010250464e-13	422	0.308	0.4271356784	0.526975	0.193575	FALSE	NA	NA
cg03215181	ILMN_1773352	0.331039577722549	1.90305848570805e-12	422	0.311	0.4271356784	0.440744	0.155577	FALSE	NA	NA
cg03231471	ILMN_1773352	-0.321058392524719	9.57222026051566e-12	422	0.311	0.432	-0.338875	0.180327	FALSE	NA	NA
cg03254137	ILMN_1773352	0.332706600427628	1.4440918852095e-12	422	0.311	0.3065326633	0.086195	0.265661	TRUE	FALSE	16538039
cg03260240	ILMN_2384122	0.344925403594971	1.80755266790608e-13	422	0.387	0.4894472362	0.496558	0.131347	FALSE	NA	NA
cg03260240	ILMN_1731233	0.389013230800629	4.25950755764067e-17	422	0.394	0.4894472362	0.44119	0.117134	FALSE	NA	NA
cg03260240	ILMN_2352097	0.358390986919403	1.63051451833868e-14	422	0.37	0.4894472362	0.542809	0.130828	FALSE	NA	NA
cg03270395	ILMN_1731233	0.355725556612015	2.65093428230646e-14	422	0.394	0.3263473054	0.389875	0.168889	FALSE	NA	NA
cg03289872	ILMN_1731233	0.349177837371826	8.56893632788942e-14	422	0.394	0.4254254254	0.528817	0.124528	FALSE	NA	NA
cg03289872	ILMN_1773352	0.321565181016922	8.83178851563549e-12	422	0.311	0.4254254254	0.476663	0.178856	FALSE	NA	NA
cg03302386	ILMN_1731233	-0.326141923666	4.23762203575103e-12	422	0.394	0.3519441675	-0.371771	0.134847	FALSE	NA	NA
cg03307717	ILMN_1731233	0.337494403123856	6.89146255677046e-13	421	0.394	0.3581488934	0.308392	0.192956	FALSE	NA	NA
cg03321508	ILMN_1731233	0.33356574177742	1.25175646153177e-12	422	0.394	0.586	0.438788	0.098032	FALSE	NA	NA
cg03330490	ILMN_1731233	0.3244748711586	5.54564998647659e-12	422	0.394	0.4717171717	0.35094	0.140206	FALSE	NA	NA
cg03350366	ILMN_1731233	0.391291886568069	2.90204923494868e-17	421	0.394	0.388	0.28128	0.161007	FALSE	NA	NA
cg03350366	ILMN_1660462	0.321812719106674	8.98710737759338e-12	421	0.311	0.388	0.280369	0.227966	FALSE	NA	NA
cg03370951	ILMN_2098126	0.329028755426407	2.81097743144995e-12	421	0.308	0.3883883884	0.310734	0.23678	FALSE	NA	NA
cg03370951	ILMN_1773352	0.326379179954529	4.3236747168894e-12	421	0.311	0.3883883884	0.132957	0.200903	FALSE	NA	NA
cg03382121	ILMN_1658399	0.323754966259003	6.22543066666789e-12	422	0.301	0.378757515	0.558858	0.153963	FALSE	NA	NA
cg03382121	ILMN_1731233	0.341677099466324	3.17085896050425e-13	422	0.394	0.378757515	0.489279	0.141654	FALSE	NA	NA
cg03382121	ILMN_2098126	0.353419810533524	4.02046303068121e-14	422	0.308	0.378757515	0.525227	0.248019	FALSE	NA	NA
cg03382121	ILMN_1773352	0.352905064821243	4.41001443897872e-14	422	0.311	0.378757515	0.379855	0.203713	FALSE	NA	NA
cg03386144	ILMN_2384122	0.325936794281006	4.38065685917046e-12	422	0.387	0.3921765296	0.45737	0.142213	FALSE	NA	NA
cg03386144	ILMN_1731233	0.361198127269745	9.72106073475286e-15	422	0.394	0.3921765296	0.480064	0.127405	FALSE	NA	NA
cg03386144	ILMN_2352097	0.327429503202438	3.43845506067846e-12	422	0.37	0.3921765296	0.469518	0.146091	FALSE	NA	NA
cg03419948	ILMN_1687306	-0.394142031669617	2.08941191260567e-17	418	0.284	0.7255909558	-0.532135	0.072671	TRUE	TRUE	4583
cg03449857	ILMN_1656670	0.379820883274078	2.95966224294988e-16	421	0.208	0.814382896	0.472094	0.074345	TRUE	TRUE	NA
cg03460001	ILMN_1731233	0.337289273738861	6.70016326863578e-13	422	0.394	0.2276830491	0.739025	0.215569	FALSE	NA	NA
cg03462380	ILMN_1731233	0.354810535907745	3.35543533729892e-14	421	0.394	0.4701718908	0.5741	0.124762	FALSE	NA	NA
cg03465320	ILMN_2376108	-0.390098452568054	3.71232444445197e-17	421	0.22	0.7141453831	-0.543461	0.077694	TRUE	TRUE	1986
cg03470671	ILMN_2352097	-0.321100890636444	9.50787269576383e-12	422	0.37	0.25777332	-0.459911	0.196567	FALSE	NA	NA
cg03496533	ILMN_1773352	-0.330799847841263	2.1027124230029e-12	421	0.311	0.4698795181	-0.350641	0.181467	TRUE	FALSE	11835834
cg03502076	ILMN_1731233	0.323814183473587	6.16657550284144e-12	422	0.394	0.4184397163	0.424772	0.16006	FALSE	NA	NA
cg03517226	ILMN_1658399	-0.347068041563034	1.24284234052693e-13	422	0.301	0.4551863041	-0.23017	0.157094	FALSE	NA	NA
cg03519157	ILMN_1731233	0.336063861846924	8.23846453453379e-13	422	0.394	0.5226377953	0.41714	0.116391	FALSE	NA	NA
cg03519157	ILMN_1773352	0.350391387939453	6.90951795706812e-14	422	0.311	0.5226377953	0.339825	0.167493	FALSE	NA	NA
cg03524083	ILMN_1731233	0.361084401607513	1.06760632125917e-14	421	0.394	0.5217391304	0.382502	0.15469	FALSE	NA	NA
cg03526702	ILMN_1777190	-0.333575844764709	1.32865444036978e-12	421	0.408	0.6188118812	-0.511195	0.078208	TRUE	TRUE	7124
cg03531247	ILMN_1731233	0.382330924272537	1.79564403649089e-16	421	0.394	0.4120603015	0.472217	0.131516	FALSE	NA	NA
cg03539765	ILMN_1658399	0.334511995315552	1.13682483810331e-12	421	0.301	0.6585365854	0.450701	0.111462	TRUE	FALSE	54943
cg03543314	ILMN_2384122	0.338691502809525	5.28263095037181e-13	422	0.387	0.4383149448	0.497343	0.145737	FALSE	NA	NA
cg03543314	ILMN_1731233	0.36801278591156	2.70671753407588e-15	422	0.394	0.4383149448	0.534639	0.125793	FALSE	NA	NA
cg03543314	ILMN_2352097	0.340685814619064	3.75889439145055e-13	422	0.37	0.4383149448	0.513669	0.149084	FALSE	NA	NA
cg03543314	ILMN_1773352	0.326434910297394	4.04119962428965e-12	422	0.311	0.4383149448	0.151621	0.223237	FALSE	NA	NA
cg03554552	ILMN_2384122	0.332323342561722	1.53893200848067e-12	422	0.387	0.4670719352	0.514504	0.139851	FALSE	NA	NA
cg03554552	ILMN_2352097	0.359789669513702	1.26098020079051e-14	422	0.37	0.4670719352	0.450091	0.144425	FALSE	NA	NA
cg03554552	ILMN_1731233	0.411711752414703	3.27951633734612e-19	422	0.394	0.4670719352	0.510492	0.121411	FALSE	NA	NA
cg03575939	ILMN_2254635	0.323319762945175	7.06931713455455e-12	421	0.338	0.5760549558	0.547502	0.104877	TRUE	TRUE	48726
cg03592824	ILMN_2210729	0.376992613077164	7.70245582136173e-16	416	0.278	0.5077669903	1	0.162749	TRUE	TRUE	36486
cg03593189	ILMN_2098126	0.323218882083893	6.78378309834845e-12	422	0.308	0.5035105316	0.298225	0.228484	FALSE	NA	NA
cg03597347	ILMN_1676528	-0.395350366830826	1.14026429589088e-17	422	0.384	0.8121149897	-0.55075	0.06508	TRUE	TRUE	1680746
cg03597347	ILMN_1700067	-0.326634049415588	3.91279574404676e-12	422	0.41	0.8121149897	-0.488591	0.084413	TRUE	TRUE	1690449
cg03601886	ILMN_1731233	-0.334035366773605	1.15744618529108e-12	422	0.394	0.3946053946	-0.585922	0.210347	FALSE	NA	NA
cg03615933	ILMN_1731233	-0.336703538894653	7.3967891306409e-13	422	0.394	0.3649052841	-0.347686	0.176954	FALSE	NA	NA
cg03620853	ILMN_1731233	0.326170176267624	4.21828236060123e-12	422	0.394	0.4020100503	0.344714	0.142112	FALSE	NA	NA
cg03628800	ILMN_1731233	-0.325509160757065	4.69415301060846e-12	422	0.394	0.4829317269	-0.369541	0.12221	FALSE	NA	NA
cg03653856	ILMN_1759075	-0.339527606964111	1.9822749473732e-12	399	0.135	0.4107676969	-0.749055	0.191029	FALSE	NA	NA
cg03660710	ILMN_1731233	0.332614809274673	1.55838744432235e-12	421	0.394	0.4989816701	0.529339	0.114764	FALSE	NA	NA
cg03671266	ILMN_1731233	-0.328892320394516	2.87431017857313e-12	421	0.394	0.26	-0.646816	0.136749	FALSE	NA	NA
cg03705912	ILMN_1731233	0.339968711137772	4.24944718317205e-13	422	0.394	0.5055499495	0.52383	0.117056	FALSE	NA	NA
cg03729288	ILMN_1794522	-0.38575953245163	8.28019274725738e-17	422	0.395	0.8038834951	-0.610853	0.086586	TRUE	TRUE	17165
cg03753191	ILMN_1657871	-0.332051426172256	1.81771684699034e-12	420	0.249	0.4479591837	-0.411726	0.154466	FALSE	NA	NA
cg03753191	ILMN_1723912	-0.348729610443115	9.27564866743097e-14	422	0.285	0.4479591837	-0.468445	0.127468	FALSE	NA	NA
cg03753191	ILMN_2388547	-0.321423470973969	9.03300912745685e-12	422	0.203	0.4479591837	-0.395971	0.141542	TRUE	FALSE	104558
cg03753191	ILMN_1760062	-0.323859512805939	6.12189044271572e-12	422	0.231	0.4479591837	-0.499938	0.144468	FALSE	NA	NA
cg03753191	ILMN_1744023	0.323700934648514	6.65141276592737e-12	421	0.214	0.4479591837	0.485663	0.115168	FALSE	NA	NA
cg03753191	ILMN_1674811	-0.323751270771027	6.22912167111292e-12	422	0.237	0.4479591837	-0.449495	0.157605	FALSE	NA	NA
cg03753191	ILMN_1695404	-0.338763326406479	5.21852074724502e-13	422	0.295	0.4479591837	-0.473126	0.139847	FALSE	NA	NA
cg03753191	ILMN_2054019	-0.324618190526962	5.41923887591939e-12	422	0.23	0.4479591837	-0.35888	0.158085	FALSE	NA	NA
cg03787988	ILMN_1864900	-0.324973970651627	5.11746096160363e-12	422	0.283	0.3597194389	-0.454546	0.144093	FALSE	NA	NA
cg03817667	ILMN_1731233	0.360482633113861	1.1096598996678e-14	422	0.394	0.5554435484	0.507406	0.108987	FALSE	NA	NA
cg03853208	ILMN_1773352	0.326396584510803	4.06637948184803e-12	422	0.311	0.3873239437	0.328937	0.194542	FALSE	NA	NA
cg03853208	ILMN_2098126	0.32952207326889	2.44278822711015e-12	422	0.308	0.3873239437	0.665745	0.228837	FALSE	NA	NA
cg03853208	ILMN_1731233	0.369190812110901	2.16273549547458e-15	422	0.394	0.3873239437	0.574416	0.123974	FALSE	NA	NA
cg03865667	ILMN_1731233	0.320965498685837	9.71435562038251e-12	422	0.394	0.4653266332	0.370193	0.114334	FALSE	NA	NA
cg03887787	ILMN_1794364	-0.540940225124359	7.08936100546244e-35	417	0.3	0.8282926829	-0.72633	0.068235	TRUE	TRUE	3598
cg03891590	ILMN_1773352	0.374622195959091	7.58821418547263e-16	422	0.311	0.4349593496	0.221767	0.194336	FALSE	NA	NA
cg03891590	ILMN_2384122	0.333116382360458	1.34900302168395e-12	422	0.387	0.4349593496	0.40523	0.141162	FALSE	NA	NA
cg03891590	ILMN_2352097	0.341675758361816	3.17159023243984e-13	422	0.37	0.4349593496	0.428919	0.143461	FALSE	NA	NA
cg03891590	ILMN_1731233	0.421870648860931	3.24415358710567e-20	422	0.394	0.4349593496	0.497872	0.116775	FALSE	NA	NA
cg03891590	ILMN_2098126	0.377768456935883	4.0962640296635e-16	422	0.308	0.4349593496	0.425767	0.215401	FALSE	NA	NA
cg03892045	ILMN_1731233	0.330022066831589	2.25024271783731e-12	422	0.394	0.4572004028	0.496154	0.13751	FALSE	NA	NA
cg03893271	ILMN_1731233	0.375899076461792	5.91363545205465e-16	422	0.394	0.456	0.568717	0.124092	FALSE	NA	NA
cg03922648	ILMN_2079655	-0.326989740133286	3.6932840744814e-12	422	0.195	0.3647294589	-0.530784	0.234952	TRUE	FALSE	856205
cg03940684	ILMN_1731233	0.345711559057236	1.57600942523994e-13	422	0.394	0.3373737374	0.392399	0.138826	FALSE	NA	NA
cg03948781	ILMN_2352023	-0.501179695129395	1.71941330374794e-29	422	0.256	0.4279959718	-0.766774	0.087947	TRUE	TRUE	67783
cg03963011	ILMN_2352097	0.346276760101318	1.52573961975439e-13	421	0.37	0.4829659319	0.575713	0.152106	FALSE	NA	NA
cg03963011	ILMN_1773352	0.336231142282486	8.52499703826579e-13	421	0.311	0.4829659319	0.153658	0.214786	FALSE	NA	NA
cg03963011	ILMN_1658399	0.326712846755981	4.09647752672607e-12	421	0.301	0.4829659319	0.374747	0.156869	FALSE	NA	NA
cg03963011	ILMN_2384122	0.337367057800293	7.04116732651042e-13	421	0.387	0.4829659319	0.507544	0.14796	FALSE	NA	NA
cg03963011	ILMN_2098126	0.350592821836472	7.13671747096486e-14	421	0.308	0.4829659319	0.347802	0.239383	FALSE	NA	NA
cg03963011	ILMN_1731233	0.371137470006943	1.60889526559853e-15	421	0.394	0.4829659319	0.459436	0.132366	FALSE	NA	NA
cg03970350	ILMN_1731233	0.337448924779892	6.52168319675083e-13	422	0.394	0.4246987952	0.539381	0.1374	FALSE	NA	NA
cg03981535	ILMN_1738347	-0.40705144405365	9.21096135306576e-19	422	0.329	0.7431640625	-0.779113	0.103213	TRUE	TRUE	23851
cg03987653	ILMN_2374352	-0.33221635222435	1.56647614903543e-12	422	0.347	0.46875	-0.497385	0.119903	TRUE	TRUE	46829
cg03989617	ILMN_1658399	0.329084694385529	2.62433994312184e-12	422	0.301	0.3941825476	0.234672	0.189883	FALSE	NA	NA
cg03995337	ILMN_1731233	0.340130895376205	4.13330002007533e-13	422	0.394	0.2617853561	0.521586	0.246533	FALSE	NA	NA
cg04011474	ILMN_2098126	-0.326761454343796	4.06436778648688e-12	421	0.308	0.5389221557	-0.337152	0.198399	FALSE	NA	NA
cg04013093	ILMN_1683279	-0.472488820552826	1.37398922914641e-25	418	0.37	0.5515515516	-0.772291	0.079318	TRUE	TRUE	3595
cg04055211	ILMN_2098126	-0.329324036836624	2.52341899750189e-12	422	0.308	0.3383233533	-0.613564	0.260431	FALSE	NA	NA
cg04055211	ILMN_1773352	-0.345019787549973	1.77808753999618e-13	422	0.311	0.3383233533	-0.270375	0.247098	FALSE	NA	NA
cg04055490	ILMN_2413331	0.351751506328583	1.57327511451298e-12	373	0.248	0.6130653266	0.635133	0.102084	TRUE	TRUE	17743
cg04101351	ILMN_1731233	0.364745557308197	5.40368251632751e-15	421	0.394	0.3923923924	0.493012	0.13514	FALSE	NA	NA
cg04105511	ILMN_1731233	0.379975229501724	2.64668547030661e-16	422	0.394	0.2407221665	1	2.025493	FALSE	NA	NA
cg04131494	ILMN_2352097	0.346073627471924	1.47938291865959e-13	422	0.37	0.4397590361	0.451628	0.135715	FALSE	NA	NA
cg04131494	ILMN_2384122	0.323033630847931	6.98785895517315e-12	422	0.387	0.4397590361	0.415243	0.137808	FALSE	NA	NA
cg04131494	ILMN_1731233	0.392074644565582	2.26223560405678e-17	422	0.394	0.4397590361	0.514521	0.114244	FALSE	NA	NA
cg04142988	ILMN_2098126	-0.33000773191452	2.25555078286832e-12	422	0.308	0.3726273726	-0.443942	0.232752	FALSE	NA	NA
cg04151146	ILMN_2352097	-0.351498663425446	5.67252941591412e-14	422	0.37	0.3480441324	-0.570796	0.158582	FALSE	NA	NA
cg04151146	ILMN_1731233	-0.384016752243042	1.17825025614085e-16	422	0.394	0.3480441324	-0.455437	0.142055	FALSE	NA	NA
cg04151146	ILMN_2384122	-0.343763917684555	2.21165646778312e-13	422	0.387	0.3480441324	-0.627077	0.151575	FALSE	NA	NA
cg04151146	ILMN_1773352	-0.329836040735245	2.32008399024236e-12	422	0.311	0.3480441324	-0.321536	0.205457	FALSE	NA	NA
cg04179740	ILMN_2352097	0.332179516553879	1.57607026634968e-12	422	0.37	0.3645418327	0.481802	0.178169	FALSE	NA	NA
cg04179740	ILMN_2384122	0.330888569355011	1.95106251628249e-12	422	0.387	0.3645418327	0.441154	0.17579	FALSE	NA	NA
cg04179740	ILMN_2073184	0.32939675450325	2.49351452375633e-12	422	0.325	0.3645418327	0.413052	0.203488	FALSE	NA	NA
cg04179740	ILMN_1682993	0.333084911108017	1.35608365210955e-12	422	0.305	0.3645418327	0.41779	0.20013	FALSE	NA	NA
cg04208434	ILMN_2098126	0.354687035083771	3.19936023748836e-14	422	0.308	0.3597194389	0.45509	0.259618	FALSE	NA	NA
cg04208434	ILMN_1773352	0.362857133150101	7.14241904175731e-15	422	0.311	0.3597194389	0.436292	0.209875	FALSE	NA	NA
cg04228468	ILMN_1731233	0.345560550689697	1.61810959682177e-13	422	0.394	0.4736842105	0.308798	0.135359	FALSE	NA	NA
cg04230397	ILMN_1731233	-0.326936006546021	3.72565730177089e-12	422	0.394	0.3634558093	-0.372974	0.149719	FALSE	NA	NA
cg04237997	ILMN_1731233	0.338193267583847	5.7490410401886e-13	422	0.394	0.4772956609	0.413386	0.139927	FALSE	NA	NA
cg04250991	ILMN_1731233	0.327086865901947	3.85564239014186e-12	421	0.394	0.5130260521	0.454508	0.104937	FALSE	NA	NA
cg04255391	ILMN_2370872	0.369894593954086	1.89053457674343e-15	422	0.363	0.8775510204	0.575096	0.083213	TRUE	TRUE	59036
cg04264002	ILMN_1731233	-0.340599924325943	3.81459567013773e-13	422	0.394	0.4346076459	-0.281447	0.141427	TRUE	FALSE	78516912
cg04264002	ILMN_2098126	-0.332389414310455	1.52215899964958e-12	422	0.308	0.4346076459	-0.42457	0.232979	FALSE	NA	NA
cg04305621	ILMN_1731233	0.350326001644135	6.9902942367562e-14	422	0.394	0.4400805639	0.423284	0.125377	FALSE	NA	NA
cg04314261	ILMN_1663142	-0.422280043363571	3.6221247059944e-20	420	0.373	0.7786561265	-0.62726	0.07334	TRUE	TRUE	24978
cg04314261	ILMN_2292178	-0.362673550844193	1.14771312871287e-14	416	0.348	0.7786561265	-0.544922	0.08208	TRUE	TRUE	31404
cg04314261	ILMN_2403228	-0.409918963909149	5.9243634905009e-19	420	0.375	0.7786561265	-0.62126	0.077629	TRUE	TRUE	25128
cg04329125	ILMN_1694432	-0.380499809980392	7.92492396026193e-15	379	0.271	0.7717171717	-0.602113	0.09979	TRUE	TRUE	1290
cg04337534	ILMN_1731233	0.36496365070343	4.81564920137257e-15	422	0.394	0.4984954865	0.651917	0.105076	FALSE	NA	NA
cg04340918	ILMN_2098126	-0.333055585622787	1.3627141746e-12	422	0.308	0.4663991976	-0.3435	0.200471	FALSE	NA	NA
cg04347477	ILMN_1773352	0.335082739591599	9.71420188303738e-13	422	0.311	0.4068479355	0.41312	0.170214	FALSE	NA	NA
cg04351062	ILMN_1731233	0.327700197696686	3.29021674662442e-12	422	0.394	0.3108651911	0.441468	0.220542	FALSE	NA	NA
cg04353251	ILMN_1731233	0.321368724107742	9.11193811843938e-12	422	0.394	0.3796576032	0.717576	0.163951	FALSE	NA	NA
cg04388244	ILMN_1743103	-0.416843444108963	2.25118305153144e-17	368	0.219	0.5211406096	-0.728798	0.171887	TRUE	FALSE	67038
cg04436383	ILMN_1731233	-0.340384006500244	3.95820991377981e-13	422	0.394	0.251497006	-0.883419	0.353945	FALSE	NA	NA
cg04437762	ILMN_1773352	0.353417992591858	4.02177767933149e-14	422	0.311	0.4420946626	0.349983	0.188147	FALSE	NA	NA
cg04437762	ILMN_1797988	0.339800655841827	4.3731633352756e-13	422	0.294	0.4420946626	0.298273	0.225801	FALSE	NA	NA
cg04437762	ILMN_2098126	0.350716024637222	6.52180382942054e-14	422	0.308	0.4420946626	0.371599	0.22944	FALSE	NA	NA
cg04437762	ILMN_1723944	0.343237936496735	2.42254229085602e-13	422	0.328	0.4420946626	0.336716	0.171118	FALSE	NA	NA
cg04437762	ILMN_1658399	0.403126746416092	2.16811180863336e-18	422	0.301	0.4420946626	0.405475	0.145906	FALSE	NA	NA
cg04439622	ILMN_1694432	-0.434687048196793	1.54527368661237e-19	380	0.271	0.8301698302	-0.688901	0.098817	TRUE	TRUE	1370
cg04458206	ILMN_2098126	-0.354117006063461	3.80192329872772e-14	421	0.308	0.4001996008	-0.740371	0.284415	FALSE	NA	NA
cg04465078	ILMN_1731233	0.350486099720001	6.79413130509195e-14	422	0.394	0.3532934132	0.640441	0.14874	FALSE	NA	NA
cg04478931	ILMN_1731233	0.360020518302917	1.20845209329608e-14	422	0.394	0.4202607823	0.496199	0.114393	FALSE	NA	NA
cg04491389	ILMN_3231952	-0.361479341983795	1.06741728764426e-14	420	0.4	0.4974924774	-0.467558	0.095231	TRUE	TRUE	162178
cg04499701	ILMN_1773352	-0.327789038419724	3.24293927406251e-12	422	0.311	0.3470411234	-0.21118	0.218668	FALSE	NA	NA
cg04514024	ILMN_1794522	-0.437129378318787	9.507778658607e-22	421	0.395	0.4510595358	-0.736336	0.092355	TRUE	TRUE	7081
cg04525757	ILMN_1731233	0.335662066936493	1.06200052784087e-12	419	0.394	0.3019057172	0.412313	0.144761	TRUE	FALSE	4160151
cg04527989	ILMN_2352097	-0.329271346330643	2.5453059516463e-12	422	0.37	0.3972055888	-0.320409	0.16912	FALSE	NA	NA
cg04527989	ILMN_1731233	-0.346876412630081	1.28534408822589e-13	422	0.394	0.3972055888	-0.43316	0.144509	FALSE	NA	NA
cg04528720	ILMN_1682993	-0.32956126332283	2.5765671454834e-12	421	0.305	0.38	-0.449949	0.211165	FALSE	NA	NA
cg04528720	ILMN_1797988	-0.328621566295624	3.00414492644624e-12	421	0.294	0.38	-0.318007	0.291489	FALSE	NA	NA
cg04528720	ILMN_2352097	-0.321490585803986	9.45849388767477e-12	421	0.37	0.38	-0.587961	0.190874	TRUE	FALSE	26263325
cg04548483	ILMN_1654545	0.385098159313202	9.46879254273769e-17	422	0.394	0.6427879961	0.748176	0.099428	TRUE	TRUE	21327
cg04569082	ILMN_1731233	0.323545694351196	9.08852931975707e-12	416	0.394	0.4295704296	0.548985	0.187894	FALSE	NA	NA
cg04592579	ILMN_2210729	-0.327424138784409	3.44145763270273e-12	422	0.278	0.4623871615	-0.538111	0.13409	TRUE	TRUE	13936
cg04600466	ILMN_2352097	0.332536190748215	1.48553454396033e-12	422	0.37	0.4318637275	0.662698	0.153148	FALSE	NA	NA
cg04600466	ILMN_1731233	0.395506232976913	1.10346402228072e-17	422	0.394	0.4318637275	0.594273	0.12903	FALSE	NA	NA
cg04600466	ILMN_2098126	0.350313246250153	7.00615923685307e-14	422	0.308	0.4318637275	0.722259	0.239065	FALSE	NA	NA
cg04600466	ILMN_2384122	0.331967771053314	1.63234411025777e-12	422	0.387	0.4318637275	0.69539	0.145848	FALSE	NA	NA
cg04601775	ILMN_1715169	-0.453557580709457	7.24989342632866e-23	408	0.362	0.81278962	-0.554733	0.060655	TRUE	TRUE	9438
cg04609576	ILMN_1731233	0.363850146532059	5.9335607339568e-15	422	0.394	0.5850956697	0.469477	0.104554	FALSE	NA	NA
cg04618333	ILMN_1731233	0.323267608880997	6.73107792835682e-12	422	0.394	0.2693467337	1	0.73309	FALSE	NA	NA
cg04647790	ILMN_1719915	-0.380422025918961	5.4651496409239e-16	412	0.249	0.695959596	-0.804952	0.14126	TRUE	FALSE	76791
cg04652097	ILMN_1731233	0.379196047782898	3.34928012333686e-16	421	0.394	0.5095669688	0.537447	0.121197	FALSE	NA	NA
cg04653522	ILMN_2384122	0.328152447938919	3.05635662756282e-12	422	0.387	0.4686567164	0.558895	0.133991	FALSE	NA	NA
cg04653522	ILMN_1731233	0.429943650960922	4.84772704212924e-21	422	0.394	0.4686567164	0.487362	0.119663	FALSE	NA	NA
cg04653522	ILMN_2352097	0.350030988454819	7.36638331814459e-14	422	0.37	0.4686567164	0.528221	0.140836	FALSE	NA	NA
cg04655481	ILMN_2098126	0.322210103273392	7.9699158107179e-12	422	0.308	0.3777777778	0.133814	0.263492	FALSE	NA	NA
cg04670857	ILMN_2384122	0.350899457931519	6.31222901536375e-14	422	0.387	0.4859437751	0.594874	0.107837	FALSE	NA	NA
cg04670857	ILMN_2098126	0.326314359903336	4.12091833882457e-12	422	0.308	0.4859437751	0.647018	0.182276	FALSE	NA	NA
cg04670857	ILMN_2352097	0.359702974557877	1.28127927681613e-14	422	0.37	0.4859437751	0.60323	0.109043	FALSE	NA	NA
cg04670857	ILMN_1731233	0.396730720996857	8.52205865872356e-18	422	0.394	0.4859437751	0.644531	0.092562	FALSE	NA	NA
cg04673462	ILMN_1703558	-0.326667785644531	3.8914408472279e-12	422	0.183	0.7940298507	-0.524064	0.096485	TRUE	TRUE	758
cg04694437	ILMN_1773352	0.348987609148026	8.86218674656604e-14	422	0.311	0.4644644645	0.291457	0.186965	FALSE	NA	NA
cg04694437	ILMN_2098126	0.368592739105225	2.42396552134518e-15	422	0.308	0.4644644645	0.539077	0.208806	FALSE	NA	NA
cg04694437	ILMN_2352097	0.349158942699432	8.59763380886733e-14	422	0.37	0.4644644645	0.542099	0.138081	FALSE	NA	NA
cg04694437	ILMN_1731233	0.407051682472229	9.21047889235765e-19	422	0.394	0.4644644645	0.600234	0.112392	FALSE	NA	NA
cg04704064	ILMN_1731233	0.386814743280411	6.68035994124027e-17	422	0.394	0.552284264	0.511296	0.096378	FALSE	NA	NA
cg04704064	ILMN_1660462	0.329772680997849	2.34435134888972e-12	422	0.311	0.552284264	0.352087	0.152441	FALSE	NA	NA
cg04704064	ILMN_2352097	0.326257705688477	4.15891126374764e-12	422	0.37	0.552284264	0.477628	0.11598	FALSE	NA	NA
cg04707332	ILMN_1731233	0.324271619319916	5.72986831404461e-12	422	0.394	0.3515704154	0.331997	0.178445	FALSE	NA	NA
cg04716530	ILMN_1773352	-0.356343328952789	2.36955900487966e-14	422	0.311	0.4889112903	-0.44952	0.15608	FALSE	NA	NA
cg04716530	ILMN_2098126	-0.332671135663986	1.45262259774406e-12	422	0.308	0.4889112903	-0.520239	0.205886	FALSE	NA	NA
cg04768958	ILMN_3262936	-0.368359476327896	1.65084141642187e-13	367	0.223	0.5634365634	-0.787922	0.15639	TRUE	TRUE	195321
cg04768958	ILMN_3186473	-0.360285818576813	2.94629108470183e-14	409	0.107	0.5634365634	-0.782218	0.181714	TRUE	TRUE	195128
cg04768958	ILMN_1708081	-0.450109273195267	3.2614880842001e-23	422	0.269	0.5634365634	-0.860819	0.126009	TRUE	TRUE	195358
cg04771084	ILMN_1752592	-0.376906305551529	9.18699370137415e-16	414	0.332	0.8479427549	-0.62338	0.081427	TRUE	TRUE	NA
cg04785187	ILMN_1731233	-0.328220039606094	3.40301618098943e-12	420	0.394	0.3908730159	-0.465003	0.119037	TRUE	FALSE	74921727
cg04806979	ILMN_2098126	-0.325015366077423	5.08343216133523e-12	422	0.308	0.3903903904	-0.549522	0.202095	FALSE	NA	NA
cg04813880	ILMN_2098126	0.377601832151413	4.23298794944574e-16	422	0.308	0.4904137235	0.380182	0.214319	FALSE	NA	NA
cg04813880	ILMN_1731233	0.355329275131226	2.8483841502565e-14	422	0.394	0.4904137235	0.403	0.126099	FALSE	NA	NA
cg04813880	ILMN_1773352	0.367147207260132	3.18980559567888e-15	422	0.311	0.4904137235	0.250915	0.184355	FALSE	NA	NA
cg04813880	ILMN_1813338	0.345448702573776	1.90395833545632e-12	385	0.205	0.4904137235	0.654072	0.146424	FALSE	NA	NA
cg04819337	ILMN_1773352	-0.340192347764969	4.09010686627058e-13	422	0.311	0.443012884	-0.633582	0.168283	FALSE	NA	NA
cg04819337	ILMN_2098126	-0.351589441299438	5.58132281980258e-14	422	0.308	0.443012884	-0.820072	0.224728	FALSE	NA	NA
cg04820362	ILMN_1731233	-0.394277185201645	1.42849837050014e-17	422	0.394	0.4322709163	-0.576234	0.113989	FALSE	NA	NA
cg04820362	ILMN_2098126	-0.347931027412415	1.06786952839323e-13	422	0.308	0.4322709163	-0.754696	0.215374	FALSE	NA	NA
cg04820362	ILMN_1773352	-0.344294488430023	2.01714862620123e-13	422	0.311	0.4322709163	-0.39487	0.169826	FALSE	NA	NA
cg04820362	ILMN_2352097	-0.339042961597443	4.97608149043208e-13	422	0.37	0.4322709163	-0.545546	0.136992	FALSE	NA	NA
cg04820362	ILMN_2384122	-0.327232897281647	3.55018721416686e-12	422	0.387	0.4322709163	-0.540672	0.134709	FALSE	NA	NA
cg04833017	ILMN_1738347	-0.40558934211731	1.26892233552728e-18	422	0.329	0.7512195122	-0.778645	0.102017	TRUE	TRUE	23686
cg04837533	ILMN_1731233	0.330087244510651	2.22626151757193e-12	422	0.394	0.3524096386	0.504506	0.153705	FALSE	NA	NA
cg04837832	ILMN_2098126	0.321223080158234	9.32520323180694e-12	422	0.308	0.445	0.667389	0.241197	FALSE	NA	NA
cg04837832	ILMN_1731233	0.331936359405518	1.64085752693204e-12	422	0.394	0.445	0.523233	0.130832	FALSE	NA	NA
cg04837832	ILMN_1773352	0.34045946598053	3.9074284763738e-13	422	0.311	0.445	0.550059	0.187533	FALSE	NA	NA
cg04859466	ILMN_1731233	0.327400386333466	3.66445691586717e-12	421	0.394	0.4687819857	0.413352	0.133065	FALSE	NA	NA
cg04861869	ILMN_1731233	-0.333225637674332	1.3247011228912e-12	422	0.394	0.3383685801	-0.411723	0.152208	FALSE	NA	NA
cg04861869	ILMN_1773352	-0.322257965803146	7.90932897004106e-12	422	0.311	0.3383685801	-0.364842	0.216873	FALSE	NA	NA
cg04869854	ILMN_2384122	0.348382771015167	9.86134547836845e-14	422	0.387	0.5164179104	0.439604	0.124089	FALSE	NA	NA
cg04869854	ILMN_1658399	0.343879520893097	2.16777210255351e-13	422	0.301	0.5164179104	0.413421	0.130589	FALSE	NA	NA
cg04869854	ILMN_1731233	0.381919711828232	1.79582363252165e-16	422	0.394	0.5164179104	0.3903	0.116441	FALSE	NA	NA
cg04869854	ILMN_1813338	0.363495975732803	9.71036105012328e-14	385	0.205	0.5164179104	0.414569	0.149304	FALSE	NA	NA
cg04869854	ILMN_2098126	0.410482883453369	4.31340715360683e-19	422	0.308	0.5164179104	0.450708	0.190659	FALSE	NA	NA
cg04869854	ILMN_1773352	0.371120750904083	1.49429316859217e-15	422	0.311	0.5164179104	0.294452	0.17078	FALSE	NA	NA
cg04869854	ILMN_2352097	0.360187172889709	1.17186924205542e-14	422	0.37	0.5164179104	0.503333	0.122077	FALSE	NA	NA
cg04869854	ILMN_1682993	0.345433443784714	1.65439713726787e-13	422	0.305	0.5164179104	0.370447	0.148027	FALSE	NA	NA
cg04886407	ILMN_1731233	0.323578685522079	6.40389598546915e-12	422	0.394	0.3502994012	0.40582	0.143925	FALSE	NA	NA
cg04887278	ILMN_2384122	0.344086080789566	2.09146987550358e-13	422	0.387	0.4600798403	0.534416	0.14127	FALSE	NA	NA
cg04887278	ILMN_2352097	0.358051121234894	1.73523065813599e-14	422	0.37	0.4600798403	0.533298	0.143079	FALSE	NA	NA
cg04887278	ILMN_1731233	0.394461125135422	1.37445968207732e-17	422	0.394	0.4600798403	0.485598	0.124683	FALSE	NA	NA
cg04887278	ILMN_1797988	0.333921134471893	1.17972654096996e-12	422	0.294	0.4600798403	0.449789	0.208256	FALSE	NA	NA
cg04887278	ILMN_2073184	0.328485041856766	2.89480586691895e-12	422	0.325	0.4600798403	0.316572	0.172648	FALSE	NA	NA
cg04887278	ILMN_1799134	0.334875613451004	1.00572613718303e-12	422	0.33	0.4600798403	0.391672	0.190213	FALSE	NA	NA
cg04887278	ILMN_2098126	0.375939726829529	5.86676540496038e-16	422	0.308	0.4600798403	0.523089	0.21567	FALSE	NA	NA
cg04887278	ILMN_1660732	0.333040982484818	1.97094108936539e-12	416	0.308	0.4600798403	0.27761	0.192886	FALSE	NA	NA
cg04887278	ILMN_1773352	0.352817356586456	4.47997679002531e-14	422	0.311	0.4600798403	0.363284	0.181817	FALSE	NA	NA
cg04887278	ILMN_1813338	0.351965606212616	6.65475607517717e-13	385	0.205	0.4600798403	0.548391	0.159903	FALSE	NA	NA
cg04911005	ILMN_1731233	0.325481742620468	4.71498333750231e-12	422	0.394	0.3500501505	0.893448	0.653995	FALSE	NA	NA
cg04945379	ILMN_1731233	-0.324911445379257	5.16928116338101e-12	422	0.394	0.5607287449	-0.293353	0.11761	FALSE	NA	NA
cg04950342	ILMN_1773352	-0.322211235761642	7.96847703439954e-12	422	0.311	0.282	-0.439407	0.220874	FALSE	NA	NA
cg04969688	ILMN_1731233	0.34761717915535	1.20664992782428e-13	421	0.394	0.4457831325	0.445714	0.127338	FALSE	NA	NA
cg04973925	ILMN_1773352	-0.325057625770569	5.04892066469848e-12	422	0.311	0.4969818913	-0.529702	0.161154	FALSE	NA	NA
cg04979811	ILMN_1731233	0.364268243312836	5.48679714168259e-15	422	0.394	0.5614385614	0.448644	0.105366	FALSE	NA	NA
cg04991036	ILMN_1731233	0.347402393817902	1.17195408911954e-13	422	0.394	0.3732394366	0.368862	0.172417	TRUE	FALSE	4167940
cg05012239	ILMN_3248781	-0.35472109913826	3.17972542055169e-14	422	0.272	0.7712355212	-0.5502	0.091544	TRUE	TRUE	32071
cg05041265	ILMN_1784287	-0.327759563922882	3.25855044492079e-12	422	0.352	0.4105894106	-0.297101	0.190999	FALSE	NA	NA
cg05041265	ILMN_1731233	-0.373038738965988	1.03206519443597e-15	422	0.394	0.4105894106	-0.438972	0.136655	FALSE	NA	NA
cg05041265	ILMN_1813338	-0.342724800109863	2.93180284937254e-12	385	0.205	0.4105894106	-0.358444	0.184891	FALSE	NA	NA
cg05041265	ILMN_2098126	-0.380015909671783	2.62537258383485e-16	422	0.308	0.4105894106	-0.505518	0.223032	FALSE	NA	NA
cg05041265	ILMN_1864900	-0.322375804185867	7.76207124554843e-12	422	0.283	0.4105894106	-0.352554	0.175767	FALSE	NA	NA
cg05041265	ILMN_1717029	-0.35264989733696	1.30076874351893e-13	407	0.222	0.4105894106	-0.896612	0.710538	FALSE	NA	NA
cg05041265	ILMN_1773352	-0.402603834867477	2.4277889164122e-18	422	0.311	0.4105894106	-0.214692	0.205797	FALSE	NA	NA
cg05060607	ILMN_1787529	-0.32857209444046	7.38097124441448e-12	406	0.231	0.5721544715	-0.691169	0.186185	TRUE	TRUE	266
cg05082466	ILMN_1712400	0.350733458995819	6.50159556588099e-14	422	0.332	0.8420512821	0.559218	0.093001	TRUE	TRUE	4658
cg05133814	ILMN_1864900	-0.343687564134598	2.24111631913558e-13	422	0.283	0.3532934132	-0.434328	0.188887	FALSE	NA	NA
cg05133814	ILMN_1731233	-0.340586304664612	3.82350204593375e-13	422	0.394	0.3532934132	-0.446687	0.151015	FALSE	NA	NA
cg05134945	ILMN_2098126	0.335099548101425	1.24085446015183e-12	418	0.308	0.491	0.517822	0.213675	FALSE	NA	NA
cg05134945	ILMN_1731233	0.362694948911667	9.87194923779725e-15	418	0.394	0.491	0.42676	0.129333	FALSE	NA	NA
cg05157516	ILMN_1731233	0.376989036798477	4.77541793815067e-16	422	0.394	0.4473161034	0.583435	0.111422	FALSE	NA	NA
cg05159804	ILMN_2393693	0.552154362201691	1.48823604441723e-35	404	0.354	0.7372116349	0.725275	0.061886	TRUE	TRUE	759243
cg05185038	ILMN_1694432	-0.389696538448334	1.36300304264694e-15	380	0.271	0.8016701461	-0.665782	0.104087	TRUE	TRUE	627
cg05190718	ILMN_1773352	-0.356707185506821	2.21774769554716e-14	422	0.311	0.4538232373	-0.478767	0.165639	FALSE	NA	NA
cg05190718	ILMN_2098126	-0.360262811183929	1.15562568279766e-14	422	0.308	0.4538232373	-0.635183	0.201041	FALSE	NA	NA
cg05191076	ILMN_1731233	0.35321968793869	5.89320697214293e-14	417	0.394	0.4744232698	0.457122	0.112997	FALSE	NA	NA
cg05193538	ILMN_1773352	0.394517630338669	1.35826625956058e-17	422	0.311	0.4870259481	0.345938	0.158635	FALSE	NA	NA
cg05193538	ILMN_2098126	0.394039273262024	1.50149795582441e-17	422	0.308	0.4870259481	0.312121	0.198709	FALSE	NA	NA
cg05193538	ILMN_1658399	0.365010321140289	4.77360704664446e-15	422	0.301	0.4870259481	0.351679	0.131091	FALSE	NA	NA
cg05209330	ILMN_2098126	-0.352130502462387	5.06673970387931e-14	422	0.308	0.3722334004	-0.618859	0.221085	FALSE	NA	NA
cg05209330	ILMN_1731233	-0.340715706348419	3.73969624343444e-13	422	0.394	0.3722334004	-0.366982	0.129818	FALSE	NA	NA
cg05209330	ILMN_1773352	-0.349289059638977	8.4019003264951e-14	422	0.311	0.3722334004	-0.42967	0.179132	FALSE	NA	NA
cg05209584	ILMN_1731233	0.390209019184113	3.32954724149472e-17	422	0.394	0.407	0.588896	0.122569	FALSE	NA	NA
cg05237641	ILMN_1731233	0.340514957904816	3.87049138705433e-13	422	0.394	0.4184184184	0.402104	0.175161	FALSE	NA	NA
cg05246100	ILMN_1731233	-0.342572897672653	2.71749027168129e-13	422	0.394	0.3123123123	-0.448161	0.140455	FALSE	NA	NA
cg05281206	ILMN_1773352	-0.332209676504135	1.56821064686991e-12	422	0.311	0.419	-0.163183	0.223843	TRUE	FALSE	1516527
cg05295006	ILMN_1731233	0.370634347200394	1.64064044365073e-15	422	0.394	0.4223350254	0.553377	0.157671	FALSE	NA	NA
cg05301556	ILMN_1784428	-0.342752665281296	2.63446801711172e-13	422	0.319	0.4964964965	-1	0.249954	TRUE	TRUE	256002
cg05301556	ILMN_2393693	0.502450883388519	1.84652005759232e-28	404	0.354	0.4964964965	0.812903	0.081599	TRUE	TRUE	386644
cg05304729	ILMN_2148785	-0.3285091817379	2.88341045413548e-12	422	0.268	0.5151515152	-0.52381	0.15587	TRUE	FALSE	69281525
cg05304729	ILMN_2114568	-0.361754536628723	8.76817760044444e-15	422	0.293	0.5151515152	-0.508413	0.139574	TRUE	FALSE	69072102
cg05304729	ILMN_1701114	-0.357557356357574	1.89919162140708e-14	422	0.258	0.5151515152	-0.519329	0.151881	TRUE	FALSE	69281317
cg05304729	ILMN_1769520	-0.321476519107819	8.95716546524507e-12	422	0.202	0.5151515152	-0.593646	0.202873	FALSE	NA	NA
cg05304729	ILMN_2173975	-0.359603077173233	7.46060510813929e-12	334	0.015	0.5151515152	-1	0.588653	FALSE	NA	NA
cg05304729	ILMN_1716815	-0.322159379720688	8.03461832242388e-12	422	0.183	0.5151515152	-0.485931	0.180824	FALSE	NA	NA
cg05304729	ILMN_1771385	-0.390598893165588	3.07188329254603e-17	422	0.257	0.5151515152	-0.535598	0.121151	TRUE	FALSE	69152212
cg05308643	ILMN_2098126	-0.332193344831467	1.57246188255282e-12	422	0.308	0.3524096386	-0.491382	0.235085	FALSE	NA	NA
cg05322273	ILMN_2098126	0.332626819610596	1.46335160054647e-12	422	0.308	0.4527162978	0.58956	0.197661	FALSE	NA	NA
cg05322273	ILMN_1731233	0.352010577917099	5.17662999943796e-14	422	0.394	0.4527162978	0.493247	0.125589	FALSE	NA	NA
cg05322273	ILMN_1773352	0.341690838336945	3.16337697357854e-13	422	0.311	0.4527162978	0.286587	0.191682	FALSE	NA	NA
cg05363382	ILMN_1731233	-0.326341032981873	4.10314856095939e-12	422	0.394	0.4798387097	-0.402877	0.125297	FALSE	NA	NA
cg05363382	ILMN_2098126	-0.330283343791962	2.15560447271961e-12	422	0.308	0.4798387097	-0.428051	0.213771	TRUE	FALSE	11569076
cg05363382	ILMN_1773352	-0.345353990793228	1.67748302235537e-13	422	0.311	0.4798387097	-0.170216	0.189021	TRUE	FALSE	11568304
cg05364307	ILMN_2352097	0.341417580842972	3.31548288824808e-13	422	0.37	0.4484484484	0.470357	0.145923	FALSE	NA	NA
cg05364307	ILMN_1731233	0.406824469566345	9.68171888314446e-19	422	0.394	0.4484484484	0.55259	0.118275	FALSE	NA	NA
cg05380885	ILMN_1813338	-0.343786954879761	2.47891940204318e-12	385	0.205	0.4717542121	-0.458796	0.149026	FALSE	NA	NA
cg05380885	ILMN_1658399	-0.333046495914459	1.36477578766085e-12	422	0.301	0.4717542121	-0.380053	0.135761	FALSE	NA	NA
cg05405572	ILMN_1658399	0.320850849151611	9.89261874157922e-12	422	0.301	0.371	0.369923	0.163369	FALSE	NA	NA
cg05405572	ILMN_2098126	0.323263883590698	6.73509323350746e-12	422	0.308	0.371	0.336161	0.253863	FALSE	NA	NA
cg05417035	ILMN_1731233	-0.334800899028778	1.01838913015562e-12	422	0.394	0.469488189	-0.440896	0.125526	FALSE	NA	NA
cg05441854	ILMN_1731233	0.381566137075424	2.46444101510487e-16	419	0.394	0.4612286002	0.494801	0.120339	FALSE	NA	NA
cg05457628	ILMN_3246409	-0.356343030929565	2.36968742536008e-14	422	0.273	0.8684738956	-0.601343	0.08089	TRUE	TRUE	55125
cg05457628	ILMN_2101920	-0.367085188627243	3.2274942267911e-15	422	0.309	0.8684738956	-0.627823	0.079515	TRUE	TRUE	55185
cg05539265	ILMN_2098126	-0.382883876562119	1.48009782036719e-16	422	0.308	0.3743793446	-0.341757	0.279685	FALSE	NA	NA
cg05539265	ILMN_1799134	-0.325459420681	4.73200852187997e-12	422	0.33	0.3743793446	-0.176442	0.266742	FALSE	NA	NA
cg05539265	ILMN_1813338	-0.359113901853561	2.03803541909087e-13	385	0.205	0.3743793446	-0.260783	0.218883	FALSE	NA	NA
cg05539265	ILMN_1658399	-0.354535728693008	3.28801867808273e-14	422	0.301	0.3743793446	-0.306649	0.190642	FALSE	NA	NA
cg05539265	ILMN_1682993	-0.325444906949997	4.74311046672783e-12	422	0.305	0.3743793446	-0.282882	0.213859	FALSE	NA	NA
cg05539265	ILMN_2073184	-0.353268384933472	4.13142129971922e-14	422	0.325	0.3743793446	-0.149166	0.234318	FALSE	NA	NA
cg05539265	ILMN_1773352	-0.342573374509811	2.71726670561142e-13	422	0.311	0.3743793446	-0.229323	0.242446	FALSE	NA	NA
cg05556202	ILMN_1731233	-0.331800639629364	1.67814238758067e-12	422	0.394	0.401	-0.426497	0.142454	FALSE	NA	NA
cg05585475	ILMN_1731233	-0.383836597204208	1.44246530618076e-16	420	0.394	0.334	-0.550059	0.142713	FALSE	NA	NA
cg05585911	ILMN_1731233	-0.332270592451096	1.55245263292991e-12	422	0.394	0.4540918164	-0.315663	0.138068	FALSE	NA	NA
cg05585911	ILMN_1773352	-0.338833868503571	5.15629484442248e-13	422	0.311	0.4540918164	-0.359214	0.184855	FALSE	NA	NA
cg05591126	ILMN_1731233	-0.322355926036835	7.78672324565428e-12	422	0.394	0.3545816733	-0.556477	0.142674	FALSE	NA	NA
cg05596552	ILMN_1773352	-0.334721595048904	1.03200037427287e-12	422	0.311	0.4034034034	-0.497428	0.175803	FALSE	NA	NA
cg05596552	ILMN_1731233	-0.336482465267181	7.67770721167547e-13	422	0.394	0.4034034034	-0.423614	0.126004	FALSE	NA	NA
cg05596552	ILMN_2098126	-0.351407259702682	5.76583812497838e-14	422	0.308	0.4034034034	-0.652347	0.214943	FALSE	NA	NA
cg05611723	ILMN_1773352	0.327519685029984	3.59416549018595e-12	421	0.311	0.4351758794	0.156677	0.23167	FALSE	NA	NA
cg05611723	ILMN_1731233	0.349003404378891	9.45473720923458e-14	421	0.394	0.4351758794	0.36622	0.149892	FALSE	NA	NA
cg05616969	ILMN_1773352	0.325092762708664	5.02040013637781e-12	422	0.311	0.4064386318	0.141279	0.193587	FALSE	NA	NA
cg05616969	ILMN_2098126	0.325984328985214	4.34709773859017e-12	422	0.308	0.4064386318	0.17547	0.235017	FALSE	NA	NA
cg05628049	ILMN_1682993	0.321229457855225	9.31576335215287e-12	422	0.305	0.4274193548	0.381863	0.153579	FALSE	NA	NA
cg05628049	ILMN_1773352	0.377481877803802	4.3341781679469e-16	422	0.311	0.4274193548	0.318636	0.173267	FALSE	NA	NA
cg05628049	ILMN_2098126	0.382846593856812	1.49122486380842e-16	422	0.308	0.4274193548	0.390116	0.205942	FALSE	NA	NA
cg05628049	ILMN_1731233	0.339443355798721	4.64800807334374e-13	422	0.394	0.4274193548	0.446786	0.11639	FALSE	NA	NA
cg05639533	ILMN_1773352	0.324997305870056	5.40274352616812e-12	421	0.311	0.371743487	0.326109	0.221288	FALSE	NA	NA
cg05646686	ILMN_1731233	0.377217799425125	4.56538352044509e-16	422	0.394	0.3649052841	0.504399	0.148424	TRUE	FALSE	8326546
cg05656688	ILMN_2098126	-0.325423806905746	6.36604411271014e-12	417	0.308	0.4804804805	-0.582926	0.222252	FALSE	NA	NA
cg05656688	ILMN_1773352	-0.351896941661835	7.449302306914e-14	417	0.311	0.4804804805	-0.405704	0.181405	FALSE	NA	NA
cg05656812	ILMN_1731233	-0.354027628898621	3.60370030716859e-14	422	0.394	0.430417495	-0.39306	0.137329	FALSE	NA	NA
cg05678100	ILMN_2352097	0.333085685968399	1.35590888335374e-12	422	0.37	0.4717741935	0.507467	0.148324	FALSE	NA	NA
cg05678100	ILMN_1731233	0.408394396305084	6.85253176801407e-19	422	0.394	0.4717741935	0.546224	0.123885	FALSE	NA	NA
cg05678749	ILMN_1731233	0.391616880893707	3.22735189534021e-17	419	0.394	0.4668008048	0.558855	0.11731	FALSE	NA	NA
cg05678749	ILMN_2352097	0.331959068775177	1.96106184497382e-12	419	0.37	0.4668008048	0.451094	0.14521	FALSE	NA	NA
cg05704496	ILMN_1731233	-0.333260267972946	1.31708786399383e-12	422	0.394	0.3333333333	-0.203081	0.162327	FALSE	NA	NA
cg05731808	ILMN_1773352	0.333299458026886	1.30852371109882e-12	422	0.311	0.4403578529	0.245377	0.199426	FALSE	NA	NA
cg05759347	ILMN_2098126	0.322323590517044	7.82698756222298e-12	422	0.308	0.4248234107	0.550932	0.222734	FALSE	NA	NA
cg05759347	ILMN_1773352	0.331858783960342	1.66206879605922e-12	422	0.311	0.4248234107	0.493148	0.173686	FALSE	NA	NA
cg05768620	ILMN_2384122	0.368902117013931	2.28519096052965e-15	422	0.387	0.4914572864	0.558578	0.114148	FALSE	NA	NA
cg05768620	ILMN_1799134	0.322675704956055	7.39925682031886e-12	422	0.33	0.4914572864	0.388791	0.177797	FALSE	NA	NA
cg05768620	ILMN_1660462	0.361818909645081	8.66402478059965e-15	422	0.311	0.4914572864	0.546948	0.156549	FALSE	NA	NA
cg05768620	ILMN_1761945	0.321828782558441	8.96421099072706e-12	421	0.358	0.4914572864	0.350806	0.146205	FALSE	NA	NA
cg05768620	ILMN_1773352	0.334024876356125	1.15947502045853e-12	422	0.311	0.4914572864	0.200139	0.187462	FALSE	NA	NA
cg05768620	ILMN_2352097	0.380094975233078	2.58442971186539e-16	422	0.37	0.4914572864	0.541678	0.118503	FALSE	NA	NA
cg05768620	ILMN_1864900	0.323031604290009	6.99012422784302e-12	422	0.283	0.4914572864	0.387233	0.152392	FALSE	NA	NA
cg05768620	ILMN_1797988	0.321893572807312	8.38214621402095e-12	422	0.294	0.4914572864	0.434617	0.19118	FALSE	NA	NA
cg05768620	ILMN_2098126	0.353329509496689	4.0862756253658e-14	422	0.308	0.4914572864	0.506151	0.195863	FALSE	NA	NA
cg05768620	ILMN_1731233	0.478806555271149	1.35424081557513e-26	422	0.394	0.4914572864	0.560641	0.098608	FALSE	NA	NA
cg05769169	ILMN_1731233	0.359687179327011	1.28501194375629e-14	422	0.394	0.309	0.726286	0.140826	TRUE	FALSE	9344010
cg05798059	ILMN_1731233	-0.322463124990463	7.65467852799621e-12	422	0.394	0.2202202202	-0.572613	0.17478	FALSE	NA	NA
cg05803296	ILMN_2098126	0.333071231842041	1.35917261794309e-12	422	0.308	0.3075376884	0.085621	0.344338	FALSE	NA	NA
cg05803296	ILMN_1773352	0.326398074626923	4.06539762832957e-12	422	0.311	0.3075376884	0.00525	0.290255	FALSE	NA	NA
cg05836788	ILMN_1731233	0.358066529035568	1.85830502741024e-14	421	0.394	0.2975951904	0.353935	0.196975	FALSE	NA	NA
cg05839235	ILMN_1731233	0.365519464015961	4.33769014563105e-15	422	0.394	0.4944944945	0.545043	0.112587	FALSE	NA	NA
cg05847586	ILMN_1731233	0.324707448482513	5.34193657810543e-12	422	0.394	0.4463562753	0.354427	0.134207	FALSE	NA	NA
cg05874176	ILMN_2384122	0.322411090135574	7.71849854050907e-12	422	0.387	0.486	0.36438	0.139103	FALSE	NA	NA
cg05874176	ILMN_1731233	0.389030903577805	4.24406330906376e-17	422	0.394	0.486	0.477699	0.117282	FALSE	NA	NA
cg05874176	ILMN_2352097	0.336154580116272	8.11364055012914e-13	422	0.37	0.486	0.355663	0.143164	FALSE	NA	NA
cg05877528	ILMN_1658399	0.339989840984344	4.23413635624788e-13	422	0.301	0.3453093812	0.171516	0.194195	FALSE	NA	NA
cg05879810	ILMN_1773352	-0.323116213083267	6.89615576269676e-12	422	0.311	0.3855421687	-0.276014	0.176648	TRUE	FALSE	25096969
cg05892930	ILMN_2352097	0.353238105773926	4.15396549243186e-14	422	0.37	0.2751004016	0.852019	0.183273	FALSE	NA	NA
cg05892930	ILMN_2384122	0.343915969133377	2.15411331853684e-13	422	0.387	0.2751004016	0.746765	0.183332	FALSE	NA	NA
cg05892930	ILMN_1731233	0.364704012870789	5.05624776428644e-15	422	0.394	0.2751004016	0.546524	0.158048	FALSE	NA	NA
cg05917419	ILMN_1731233	-0.335130631923676	9.63652093792408e-13	422	0.394	0.498019802	-0.404036	0.110985	FALSE	NA	NA
cg05917419	ILMN_1813338	-0.346776932477951	1.54003058758926e-12	385	0.205	0.498019802	-0.278354	0.152817	FALSE	NA	NA
cg05931265	ILMN_2384122	0.32697805762291	3.70029907418413e-12	422	0.387	0.4873609707	0.464514	0.127788	FALSE	NA	NA
cg05931265	ILMN_2352097	0.329694747924805	2.37454046574382e-12	422	0.37	0.4873609707	0.424097	0.134909	FALSE	NA	NA
cg05931265	ILMN_1731233	0.382509291172028	1.59569721790694e-16	422	0.394	0.4873609707	0.466891	0.113861	FALSE	NA	NA
cg05931439	ILMN_1773352	0.328881710767746	2.71300884585189e-12	422	0.311	0.4239350913	0.284895	0.184739	FALSE	NA	NA
cg05931439	ILMN_2098126	0.354827582836151	3.1191049943185e-14	422	0.308	0.4239350913	0.466009	0.211539	FALSE	NA	NA
cg05931439	ILMN_1731233	0.347795248031616	1.09370641760974e-13	422	0.394	0.4239350913	0.549295	0.118196	TRUE	FALSE	1769813
cg05981335	ILMN_1731233	0.324104160070419	5.88611977491747e-12	422	0.394	0.3923923924	0.449746	0.160039	FALSE	NA	NA
cg05981335	ILMN_2098126	0.327304571866989	3.50904971777324e-12	422	0.308	0.3923923924	0.400027	0.28074	FALSE	NA	NA
cg05986933	ILMN_1731233	0.377382904291153	4.41945312785574e-16	422	0.394	0.4533600802	0.434419	0.123604	FALSE	NA	NA
cg05991902	ILMN_2098126	-0.338968515396118	5.03952812535282e-13	422	0.308	0.5208333333	-0.770645	0.191798	FALSE	NA	NA
cg06006907	ILMN_1773352	-0.334625035524368	1.04881332092723e-12	422	0.311	0.3969849246	-0.371303	0.170222	FALSE	NA	NA
cg06040872	ILMN_1658399	-0.332357466220856	1.53024694512813e-12	422	0.301	0.4375624376	-0.362435	0.191542	FALSE	NA	NA
cg06048102	ILMN_2384122	-0.33459484577179	1.05412465321534e-12	422	0.387	0.3682634731	-0.500292	0.143498	FALSE	NA	NA
cg06048102	ILMN_2352097	-0.348713785409927	9.30161477468881e-14	422	0.37	0.3682634731	-0.494953	0.145158	FALSE	NA	NA
cg06048102	ILMN_1660732	-0.327222645282745	5.06231460337652e-12	416	0.308	0.3682634731	-0.635385	0.182825	FALSE	NA	NA
cg06048102	ILMN_1864900	-0.325895339250565	4.41013005087939e-12	422	0.283	0.3682634731	-0.459616	0.163157	FALSE	NA	NA
cg06048102	ILMN_2098126	-0.337089061737061	6.93074449261936e-13	422	0.308	0.3682634731	-0.520424	0.22029	FALSE	NA	NA
cg06048102	ILMN_1731233	-0.377924799919128	3.97192151891625e-16	422	0.394	0.3682634731	-0.535376	0.123504	FALSE	NA	NA
cg06062984	ILMN_1731233	0.338767349720001	5.55601465480388e-13	421	0.394	0.5704225352	0.523007	0.108288	FALSE	NA	NA
cg06068897	ILMN_1731233	0.348774582147598	9.20224450626576e-14	422	0.394	0.4322968907	0.382853	0.148211	FALSE	NA	NA
cg06078469	ILMN_1773352	0.322491735219955	7.619808090257e-12	422	0.311	0.351758794	0.137045	0.232092	TRUE	FALSE	21136606
cg06078469	ILMN_2098126	0.366607159376144	3.53301286100476e-15	422	0.308	0.351758794	0.50322	0.239897	TRUE	FALSE	21137378
cg06082897	ILMN_1731233	-0.348685324192047	9.34849373507138e-14	422	0.394	0.3412698413	-0.494408	0.113647	FALSE	NA	NA
cg06087019	ILMN_1731233	0.361865639686584	8.58917779243595e-15	422	0.394	0.4663991976	0.569689	0.136098	FALSE	NA	NA
cg06092310	ILMN_1784287	0.323723703622818	6.25672281600097e-12	422	0.352	0.4363089268	0.431041	0.160293	TRUE	FALSE	66050243
cg06092310	ILMN_1658399	0.384256064891815	1.12268985540985e-16	422	0.301	0.4363089268	0.434049	0.132895	FALSE	NA	NA
cg06092310	ILMN_2073184	0.326393365859985	4.06850107527569e-12	422	0.325	0.4363089268	0.469375	0.150396	FALSE	NA	NA
cg06092310	ILMN_2352097	0.321522325277328	8.89217568793323e-12	422	0.37	0.4363089268	0.494492	0.135679	FALSE	NA	NA
cg06092310	ILMN_1773352	0.37486606836319	7.23599180145806e-16	422	0.311	0.4363089268	0.447971	0.16544	FALSE	NA	NA
cg06092310	ILMN_1813338	0.336316078901291	7.9538535792368e-12	385	0.205	0.4363089268	0.509135	0.157042	FALSE	NA	NA
cg06092310	ILMN_2098126	0.381264179944992	2.0473157721824e-16	422	0.308	0.4363089268	0.460565	0.204183	FALSE	NA	NA
cg06092310	ILMN_1682993	0.328938096761703	2.68808868642363e-12	422	0.305	0.4363089268	0.424373	0.151853	FALSE	NA	NA
cg06095270	ILMN_2384122	0.325089395046234	5.32331738531016e-12	421	0.387	0.3554216867	0.578034	0.226821	FALSE	NA	NA
cg06095270	ILMN_1660732	0.328592091798782	4.31073904228007e-12	415	0.308	0.3554216867	0.336732	0.297312	FALSE	NA	NA
cg06095270	ILMN_1731233	0.393017709255219	2.0287031692603e-17	421	0.394	0.3554216867	0.543588	0.205929	FALSE	NA	NA
cg06095270	ILMN_2352097	0.344242930412292	2.17319113815824e-13	421	0.37	0.3554216867	0.467402	0.232778	FALSE	NA	NA
cg06098530	ILMN_1731233	0.370779424905777	1.59557872939513e-15	422	0.394	0.5235235235	0.582446	0.09197	FALSE	NA	NA
cg06147361	ILMN_1731233	-0.36322021484375	6.67475961403467e-15	422	0.394	0.4358717435	-0.417174	0.116325	FALSE	NA	NA
cg06151243	ILMN_1731233	0.360802054405212	1.04604342725158e-14	422	0.394	0.4815184815	0.460521	0.11004	FALSE	NA	NA
cg06154597	ILMN_1658399	-0.342451512813568	2.96085502746044e-13	421	0.301	0.4033864542	-0.413855	0.133433	FALSE	NA	NA
cg06158650	ILMN_1731233	0.336201190948486	8.0502268263886e-13	422	0.394	0.4196787149	0.485361	0.126746	FALSE	NA	NA
cg06169131	ILMN_1731233	0.355800360441208	2.61519647876164e-14	422	0.394	0.2427281846	0.420834	0.47058	FALSE	NA	NA
cg06187947	ILMN_1731233	0.370970368385315	1.53811633469078e-15	422	0.394	0.3688442211	0.176751	0.163658	FALSE	NA	NA
cg06215457	ILMN_1731233	0.374965310096741	7.09729392365912e-16	422	0.394	0.3440320963	0.566103	0.133074	FALSE	NA	NA
cg06228763	ILMN_1731233	-0.33407387137413	1.22297276439876e-12	421	0.394	0.4466800805	-0.265329	0.128812	FALSE	NA	NA
cg06229674	ILMN_2352097	-0.350198686122894	7.15023607122867e-14	422	0.37	0.3683683684	-0.728631	0.182205	FALSE	NA	NA
cg06229674	ILMN_2384122	-0.324146389961243	5.84632873080635e-12	422	0.387	0.3683683684	-0.695246	0.178158	FALSE	NA	NA
cg06229674	ILMN_1797988	-0.322376608848572	7.76107494327352e-12	422	0.294	0.3683683684	-0.441537	0.273065	FALSE	NA	NA
cg06235246	ILMN_3248781	-0.358080059289932	1.72606388544235e-14	422	0.272	0.7230769231	-0.50543	0.090952	TRUE	TRUE	34804
cg06285241	ILMN_1694432	-0.428408324718475	6.0183809557185e-19	380	0.271	0.8240647118	-0.680808	0.093441	TRUE	TRUE	1657
cg06293108	ILMN_1731233	0.378006547689438	3.90838805450513e-16	422	0.394	0.4458788481	0.449733	0.125196	FALSE	NA	NA
cg06297145	ILMN_1731233	0.345960557460785	1.50891868016584e-13	422	0.394	0.4024144869	0.521846	0.122993	FALSE	NA	NA
cg06339629	ILMN_2098126	0.32688096165657	3.98646301066883e-12	421	0.308	0.4414414414	0.567522	0.226116	FALSE	NA	NA
cg06339629	ILMN_2352097	0.346119076013565	1.56831506573733e-13	421	0.37	0.4414414414	0.423297	0.154865	FALSE	NA	NA
cg06339629	ILMN_1731233	0.41034147143364	4.90084122576408e-19	421	0.394	0.4414414414	0.442212	0.133182	FALSE	NA	NA
cg06352406	ILMN_1731233	0.379501640796661	2.90764838026929e-16	422	0.394	0.3109327984	0.680894	0.131814	FALSE	NA	NA
cg06358171	ILMN_1682993	0.359378129243851	1.36022571253236e-14	422	0.305	0.5342052314	0.321741	0.152114	FALSE	NA	NA
cg06358171	ILMN_2073184	0.338556259870529	5.40544558596778e-13	422	0.325	0.5342052314	0.38388	0.149689	FALSE	NA	NA
cg06358171	ILMN_2098126	0.411218881607056	3.66105990589103e-19	422	0.308	0.5342052314	0.454982	0.191138	FALSE	NA	NA
cg06358171	ILMN_1784287	0.347854673862457	1.08232413101942e-13	422	0.352	0.5342052314	0.39006	0.154379	TRUE	FALSE	37326153
cg06358171	ILMN_1813338	0.370798289775848	2.74641334929755e-14	385	0.205	0.5342052314	0.255825	0.163318	FALSE	NA	NA
cg06358171	ILMN_2352097	0.378375470638275	3.63385029487638e-16	422	0.37	0.5342052314	0.545573	0.121872	FALSE	NA	NA
cg06358171	ILMN_1773352	0.399352580308914	4.88156514238748e-18	422	0.311	0.5342052314	0.373572	0.161306	FALSE	NA	NA
cg06358171	ILMN_1731233	0.411597371101379	3.36441728531683e-19	422	0.394	0.5342052314	0.472229	0.108954	FALSE	NA	NA
cg06358171	ILMN_1799134	0.332935690879822	1.390153401083e-12	422	0.33	0.5342052314	0.291472	0.181162	FALSE	NA	NA
cg06358171	ILMN_2384122	0.365296006202698	4.52398306192601e-15	422	0.387	0.5342052314	0.509068	0.121805	FALSE	NA	NA
cg06358171	ILMN_1658399	0.324471294879913	5.54884085640681e-12	422	0.301	0.5342052314	0.167411	0.151869	FALSE	NA	NA
cg06358171	ILMN_1797988	0.35298615694046	4.34628171249165e-14	422	0.294	0.5342052314	0.375905	0.188516	FALSE	NA	NA
cg06363485	ILMN_1738220	0.649021625518799	1.07674224622954e-55	416	0.337	0.8798828125	0.840175	0.039918	TRUE	TRUE	30877
cg06373584	ILMN_1772627	0.342838376760483	8.92724799804339e-13	403	0.349	0.7174975562	0.548947	0.077904	TRUE	TRUE	79072
cg06383163	ILMN_1731233	0.348666936159134	1.00325902315573e-13	421	0.394	0.5417085427	0.593027	0.11243	FALSE	NA	NA
cg06397264	ILMN_1731233	-0.322579890489578	7.51333495777552e-12	422	0.394	0.36889332	-0.214579	0.140653	FALSE	NA	NA
cg06408078	ILMN_1731233	0.325615793466568	4.61399151007853e-12	422	0.394	0.4358717435	0.331139	0.126299	FALSE	NA	NA
cg06410591	ILMN_1731233	0.381961554288864	1.7808432585994e-16	422	0.394	0.467806841	0.632239	0.102951	FALSE	NA	NA
cg06410746	ILMN_1731233	0.337007939815521	7.48066262670817e-13	421	0.394	0.4343029087	0.494258	0.12382	FALSE	NA	NA
cg06411724	ILMN_1731233	0.343792170286179	2.20085190051389e-13	422	0.394	0.4323232323	0.490316	0.13242	FALSE	NA	NA
cg06421614	ILMN_1731233	0.371506333351135	1.38744719280069e-15	422	0.394	0.478	0.531443	0.111179	FALSE	NA	NA
cg06421614	ILMN_1773352	0.344982892274857	1.78954929057471e-13	422	0.311	0.478	0.366133	0.170741	TRUE	FALSE	27078181
cg06421614	ILMN_2098126	0.336247473955154	7.98773834528353e-13	422	0.308	0.478	0.499246	0.20465	TRUE	FALSE	27077409
cg06422108	ILMN_2352097	0.370710402727127	1.61686388359584e-15	422	0.37	0.563	0.541542	0.124159	FALSE	NA	NA
cg06422108	ILMN_1731233	0.470602989196777	1.3648827951264e-25	422	0.394	0.563	0.646569	0.096286	FALSE	NA	NA
cg06422108	ILMN_2384122	0.365953505039215	3.9970713795041e-15	422	0.387	0.563	0.529291	0.123321	FALSE	NA	NA
cg06476685	ILMN_1675483	0.392468065023422	2.0844622164328e-17	422	0.401	0.8330097087	0.690502	0.099904	TRUE	TRUE	40715
cg06498267	ILMN_1731233	0.377862960100174	4.0206548362653e-16	422	0.394	0.4407630522	0.501076	0.11447	FALSE	NA	NA
cg06499778	ILMN_1773352	-0.320858836174011	9.88009740722495e-12	422	0.311	0.3802816901	-0.444197	0.186002	FALSE	NA	NA
cg06499778	ILMN_2098126	-0.353869259357452	3.7080254303357e-14	422	0.308	0.3802816901	-0.928153	0.25226	FALSE	NA	NA
cg06499778	ILMN_1813338	-0.338365405797958	5.79608278393181e-12	385	0.205	0.3802816901	-0.762624	0.17237	FALSE	NA	NA
cg06501716	ILMN_2098126	-0.354341089725494	3.40561185295305e-14	422	0.308	0.4301507538	-0.493649	0.195667	FALSE	NA	NA
cg06501716	ILMN_1773352	-0.377337753772736	4.45889916807342e-16	422	0.311	0.4301507538	-0.338156	0.158655	FALSE	NA	NA
cg06506768	ILMN_1731233	-0.323083072900772	6.93281428240347e-12	422	0.394	0.3738693467	-0.533399	0.141273	FALSE	NA	NA
cg06530441	ILMN_1791754	0.474123030900955	1.70602937351011e-25	413	0.266	0.8071495767	0.781737	0.083516	TRUE	TRUE	9153
cg06558623	ILMN_2374352	0.366889506578445	3.89292061726375e-15	420	0.347	0.8111545988	0.544125	0.077074	TRUE	TRUE	124882
cg06563943	ILMN_1791873	-0.356500208377838	8.823589677294e-14	403	0.247	0.8287401575	-0.749838	0.347474	TRUE	TRUE	14588
cg06564900	ILMN_1731233	0.326784521341324	3.81842172236787e-12	422	0.394	0.3473473473	0.455034	0.158124	FALSE	NA	NA
cg06577205	ILMN_1731233	0.377016335725784	5.14442517312855e-16	421	0.394	0.3704819277	0.619415	0.129575	FALSE	NA	NA
cg06608359	ILMN_1676528	0.346141159534454	1.46201295126262e-13	422	0.384	0.6843137255	0.479446	0.077665	TRUE	TRUE	2453137
cg06619066	ILMN_1731233	0.386250376701355	7.49400393928814e-17	422	0.394	0.4734202608	0.523976	0.125773	FALSE	NA	NA
cg06619066	ILMN_2352097	0.323733985424042	6.2464144121679e-12	422	0.37	0.4734202608	0.475206	0.148033	FALSE	NA	NA
cg06620993	ILMN_1743103	-0.404963344335556	2.2686554353023e-16	368	0.219	0.4990039841	-0.713497	0.178281	TRUE	FALSE	66864
cg06622151	ILMN_1731233	0.331612467765808	1.73120865147974e-12	422	0.394	0.2698094283	0.601538	0.185505	FALSE	NA	NA
cg06622999	ILMN_1731233	0.323406130075455	8.28306928188779e-12	418	0.394	0.4231536926	0.409132	0.145061	FALSE	NA	NA
cg06653632	ILMN_2352097	-0.384611219167709	1.04494428203394e-16	422	0.37	0.4022066199	-0.550908	0.16088	FALSE	NA	NA
cg06653632	ILMN_2073184	-0.370020657777786	1.84545791308804e-15	422	0.325	0.4022066199	-0.485465	0.181932	FALSE	NA	NA
cg06653632	ILMN_2384122	-0.363501191139221	6.33357374003976e-15	422	0.387	0.4022066199	-0.592107	0.151979	FALSE	NA	NA
cg06653632	ILMN_1761945	-0.331242442131042	1.95495747244952e-12	421	0.358	0.4022066199	-0.580462	0.176834	FALSE	NA	NA
cg06700060	ILMN_2098126	-0.337182372808456	6.82233062995532e-13	422	0.308	0.4225352113	-0.42741	0.223224	FALSE	NA	NA
cg06700060	ILMN_1731233	-0.330227434635162	2.17552300520366e-12	422	0.394	0.4225352113	-0.366855	0.132031	FALSE	NA	NA
cg06716730	ILMN_1666546	-0.370154172182083	3.31966103668191e-14	384	0.263	0.8683168317	-0.935314	0.223072	TRUE	TRUE	21864
cg06754496	ILMN_2098126	-0.323727816343307	6.25259746450371e-12	422	0.308	0.4014084507	-0.54529	0.225996	FALSE	NA	NA
cg06760467	ILMN_2098126	-0.327061235904694	3.65063490667814e-12	422	0.308	0.4357429719	-0.502555	0.201923	FALSE	NA	NA
cg06760467	ILMN_1773352	-0.335030436515808	9.79973588676255e-13	422	0.311	0.4357429719	-0.39657	0.160037	FALSE	NA	NA
cg06809544	ILMN_1731233	0.367406636476517	3.03677291207866e-15	422	0.394	0.4878296146	0.507058	0.126602	FALSE	NA	NA
cg06809675	ILMN_2069632	-0.360043823719025	4.74588502685128e-14	403	0.154	0.5440158259	-0.879446	0.138319	TRUE	TRUE	11388
cg06822816	ILMN_1731233	0.371749818325043	1.54548527080432e-15	420	0.394	0.4	0.616639	0.129555	FALSE	NA	NA
cg06837040	ILMN_2098126	-0.337297320365906	6.69105451408693e-13	422	0.308	0.4464464464	-0.735359	0.21629	FALSE	NA	NA
cg06837040	ILMN_1773352	-0.329984784126282	2.26407355954507e-12	422	0.311	0.4464464464	-0.452877	0.178743	FALSE	NA	NA
cg06871764	ILMN_2066060	-0.384170979261398	1.59285827079632e-16	418	0.414	0.8731751825	-0.443141	0.060804	TRUE	TRUE	144497
cg06889086	ILMN_2098126	-0.348810762166977	9.14360321270678e-14	422	0.308	0.407	-0.365814	0.224862	FALSE	NA	NA
cg06889086	ILMN_1773352	-0.342940837144852	2.55022164016724e-13	422	0.311	0.407	-0.273663	0.185212	FALSE	NA	NA
cg06891533	ILMN_1654545	0.322091221809387	8.59809632840423e-12	421	0.394	0.1142284569	1	1.953988	TRUE	TRUE	4797
cg06893362	ILMN_1773352	-0.338671803474426	5.30034879785423e-13	422	0.311	0.4920159681	-0.32154	0.166066	FALSE	NA	NA
cg06943912	ILMN_1731233	0.372662574052811	1.10999524840176e-15	422	0.394	0.4277047523	0.371768	0.141539	FALSE	NA	NA
cg06946543	ILMN_2352097	0.337402075529099	6.57357050217279e-13	422	0.37	0.3436873747	0.475144	0.215145	FALSE	NA	NA
cg06946543	ILMN_1731233	0.44741952419281	6.49380839751317e-23	422	0.394	0.3436873747	0.664958	0.1642	FALSE	NA	NA
cg06946543	ILMN_2384122	0.337459325790405	6.51021809196479e-13	422	0.387	0.3436873747	0.469492	0.206501	FALSE	NA	NA
cg06946543	ILMN_1723412	0.331793546676636	1.68011354245293e-12	422	0.234	0.3436873747	0.058486	0.371342	FALSE	NA	NA
cg06954761	ILMN_1731233	0.362639516592026	7.43794596690244e-15	422	0.394	0.5055387714	0.435804	0.116318	FALSE	NA	NA
cg06960700	ILMN_1731233	-0.322903901338577	7.13432371117926e-12	422	0.394	0.4392430279	-0.475847	0.114173	FALSE	NA	NA
cg06964912	ILMN_1739749	0.346475094556808	1.37901115434296e-13	422	0.169	0.8105369807	1	0.27883	TRUE	TRUE	3444
cg06970090	ILMN_2384122	0.338266491889954	5.67805374999109e-13	422	0.387	0.5504587156	0.457586	0.109586	FALSE	NA	NA
cg06970090	ILMN_1731233	0.416400104761124	1.13970244916178e-19	422	0.394	0.5504587156	0.500144	0.092612	FALSE	NA	NA
cg06970090	ILMN_2352097	0.343564748764038	2.28930960861696e-13	422	0.37	0.5504587156	0.491969	0.114427	FALSE	NA	NA
cg06970884	ILMN_1731233	0.326294898986816	4.13393069057391e-12	422	0.394	0.534	0.423973	0.11941	FALSE	NA	NA
cg06970884	ILMN_1773352	0.364191025495529	5.5667499016149e-15	422	0.311	0.534	0.340115	0.170016	TRUE	FALSE	31899197
cg06970884	ILMN_2098126	0.346893399953842	1.28151971774573e-13	422	0.308	0.534	0.579373	0.192653	TRUE	FALSE	31898425
cg06996081	ILMN_1798177	-0.359124779701233	1.42508530415109e-14	422	0.391	0.4353535354	-0.662828	0.096578	TRUE	TRUE	20758
cg07007312	ILMN_1793017	0.446869015693665	7.47050630144143e-23	422	0.364	0.868498528	0.700282	0.076053	TRUE	TRUE	8641
cg07023852	ILMN_1731233	-0.321224004030228	9.32383519503441e-12	422	0.394	0.1424272818	-1	0.860107	FALSE	NA	NA
cg07057235	ILMN_1658399	0.367869257926941	2.78153992642664e-15	422	0.301	0.4448857994	0.435489	0.125563	FALSE	NA	NA
cg07057235	ILMN_2098126	0.323779582977295	6.20089820037365e-12	422	0.308	0.4448857994	0.6142	0.194355	FALSE	NA	NA
cg07064720	ILMN_1731233	-0.332927793264389	1.47960749092959e-12	421	0.394	0.3980099502	-0.551257	0.126745	FALSE	NA	NA
cg07064720	ILMN_1773352	-0.327636986970901	3.52633434722238e-12	421	0.311	0.3980099502	-0.330829	0.193697	FALSE	NA	NA
cg07064720	ILMN_2098126	-0.322402030229568	8.1833406870781e-12	421	0.308	0.3980099502	-0.611513	0.224096	FALSE	NA	NA
cg07065111	ILMN_1731233	0.336283624172211	8.45016489463298e-13	421	0.394	0.4465534466	0.327918	0.126879	FALSE	NA	NA
cg07065759	ILMN_1773352	0.339766085147858	4.39904615579997e-13	422	0.311	0.3706293706	0.441671	0.186951	FALSE	NA	NA
cg07068980	ILMN_2098126	-0.320857554674149	9.88210538583165e-12	422	0.308	0.4341317365	-0.597177	0.214399	FALSE	NA	NA
cg07091016	ILMN_2098126	0.328693181276321	2.79797925031879e-12	422	0.308	0.4371257485	0.685981	0.215237	FALSE	NA	NA
cg07125166	ILMN_2098126	-0.330698609352112	2.01313045578337e-12	422	0.308	0.2868605817	-0.259725	0.364313	FALSE	NA	NA
cg07141002	ILMN_1757467	-0.325956284999847	4.62935462902148e-12	421	0.32	0.4708835341	-0.57361	0.109587	TRUE	TRUE	1542
cg07143083	ILMN_1731233	0.349941045045853	7.48493317130433e-14	422	0.394	0.4625506073	0.537591	0.121202	FALSE	NA	NA
cg07149609	ILMN_1731233	0.329956382513046	2.2746654253915e-12	422	0.394	0.3159478435	0.347469	0.175179	FALSE	NA	NA
cg07155422	ILMN_2098126	-0.337338924407959	7.0746664710104e-13	421	0.308	0.3169508526	-0.16111	0.291212	FALSE	NA	NA
cg07156249	ILMN_2376108	-0.382333993911743	1.94845046086738e-16	420	0.22	0.8524124882	-0.572717	0.069016	TRUE	TRUE	2153
cg07157830	ILMN_1731233	0.36117023229599	1.05081201295542e-14	421	0.394	0.2417251755	0.736322	0.247242	FALSE	NA	NA
cg07162198	ILMN_1731233	0.356827199459076	2.16979545046331e-14	422	0.394	0.4159113797	0.514296	0.127207	FALSE	NA	NA
cg07180897	ILMN_1661266	-0.350861489772797	1.81062323335881e-12	373	0.405	0.8657968313	-0.395275	0.064943	TRUE	TRUE	NA
cg07180897	ILMN_1752592	-0.373793989419937	1.04261768285715e-15	420	0.332	0.8657968313	-0.517008	0.07073	TRUE	TRUE	NA
cg07184013	ILMN_2384122	0.339601367712021	4.52443953428641e-13	422	0.387	0.5343434343	0.506219	0.121649	FALSE	NA	NA
cg07184013	ILMN_1784287	0.32262909412384	7.45453973852385e-12	422	0.352	0.5343434343	0.43581	0.147666	FALSE	NA	NA
cg07184013	ILMN_2098126	0.373758554458618	8.97609582043095e-16	422	0.308	0.5343434343	0.400077	0.192987	FALSE	NA	NA
cg07184013	ILMN_1773352	0.338632822036743	5.33558056317072e-13	422	0.311	0.5343434343	0.163131	0.174044	FALSE	NA	NA
cg07184013	ILMN_2352097	0.344325006008148	2.0064846960335e-13	422	0.37	0.5343434343	0.556071	0.123357	FALSE	NA	NA
cg07184013	ILMN_1731233	0.413228213787079	2.33455265632363e-19	422	0.394	0.5343434343	0.47397	0.105463	FALSE	NA	NA
cg07184465	ILMN_2098126	-0.326167285442352	4.22025724684907e-12	422	0.308	0.3590772317	-0.329016	0.243194	FALSE	NA	NA
cg07210454	ILMN_1731233	-0.329753309488297	2.49680201182314e-12	421	0.394	0.3232931727	-0.484689	0.141089	FALSE	NA	NA
cg07215975	ILMN_1731233	-0.334279805421829	1.11114175638128e-12	422	0.394	0.3881644935	-0.459369	0.153753	FALSE	NA	NA
cg07249730	ILMN_2384122	0.357421368360519	1.94695174277805e-14	422	0.387	0.4427558257	0.587573	0.125403	FALSE	NA	NA
cg07249730	ILMN_2352097	0.37110236287117	1.49958523437303e-15	422	0.37	0.4427558257	0.533375	0.129906	FALSE	NA	NA
cg07249730	ILMN_2098126	0.340039759874344	4.19817865215058e-13	422	0.308	0.4427558257	0.595582	0.213729	TRUE	FALSE	21164259
cg07249730	ILMN_1731233	0.477782398462296	1.8139549272336e-26	422	0.394	0.4427558257	0.633031	0.100174	FALSE	NA	NA
cg07249730	ILMN_1773352	0.322832494974136	7.21621487555716e-12	422	0.311	0.4427558257	0.334059	0.179896	TRUE	FALSE	21163487
cg07269374	ILMN_1731233	-0.322350531816483	7.79342608132371e-12	422	0.394	0.4743589744	-0.254526	0.157468	FALSE	NA	NA
cg07314988	ILMN_1794707	-0.37075874209404	1.60192792853173e-15	422	0.406	0.9025641026	-0.538146	0.07272	TRUE	TRUE	5502
cg07330114	ILMN_2098126	0.346986413002014	1.44064853335778e-13	420	0.308	0.413	0.502371	0.229258	FALSE	NA	NA
cg07330114	ILMN_1784287	0.333591103553772	1.40908559672942e-12	420	0.352	0.413	0.396723	0.183847	FALSE	NA	NA
cg07330114	ILMN_1773352	0.347971647977829	1.21250681841532e-13	420	0.311	0.413	0.406014	0.194954	FALSE	NA	NA
cg07330114	ILMN_1731233	0.333788245916367	1.36373402583167e-12	420	0.394	0.413	0.453445	0.135622	FALSE	NA	NA
cg07337250	ILMN_1773352	-0.327208399772644	3.56435515022985e-12	422	0.311	0.2924623116	-0.323201	0.208334	TRUE	FALSE	24596344
cg07337250	ILMN_1731233	-0.337659060955048	6.29383092041158e-13	422	0.394	0.2924623116	-0.31229	0.151046	FALSE	NA	NA
cg07337250	ILMN_2098126	-0.366898864507675	3.3433678153463e-15	422	0.308	0.2924623116	-0.454049	0.238134	TRUE	FALSE	24595572
cg07368061	ILMN_1784428	-0.339999318122864	4.22728668748915e-13	422	0.319	0.5698602794	-0.85126	0.148428	TRUE	TRUE	375687
cg07368061	ILMN_2393693	0.523582637310028	2.5868788087814e-31	404	0.354	0.5698602794	0.966942	0.071464	TRUE	TRUE	506329
cg07377422	ILMN_1731233	0.37829115986824	3.69487280325596e-16	422	0.394	0.4899799599	0.430977	0.114856	FALSE	NA	NA
cg07377422	ILMN_2352097	0.325077295303345	5.03293555338103e-12	422	0.37	0.4899799599	0.441603	0.131587	FALSE	NA	NA
cg07377422	ILMN_2384122	0.326438277959824	4.0389943728492e-12	422	0.387	0.4899799599	0.463792	0.126193	FALSE	NA	NA
cg07423149	ILMN_3307868	-0.470014184713364	2.38224369837278e-25	419	0.267	0.7336108221	-0.619866	0.072114	TRUE	TRUE	7856
cg07427475	ILMN_2370872	0.348033487796783	1.04876901070903e-13	422	0.363	0.8271484375	0.494541	0.089005	TRUE	TRUE	59323
cg07437263	ILMN_1730928	-0.352381199598312	5.56038771160738e-14	420	0.22	0.5530451866	-0.712444	0.144092	TRUE	TRUE	419
cg07440398	ILMN_2386790	0.337329238653183	1.93558925649317e-12	405	0.219	0.4117053481	0.648753	0.341016	FALSE	NA	NA
cg07440398	ILMN_1678238	0.33636137843132	9.44911770140573e-13	419	0.318	0.4117053481	0.3336	0.182068	FALSE	NA	NA
cg07448060	ILMN_1731233	0.395991206169128	1.08888687460382e-17	421	0.394	0.4668008048	0.674281	0.105953	FALSE	NA	NA
cg07448060	ILMN_2098126	0.323234856128693	7.16583647911623e-12	421	0.308	0.4668008048	0.659653	0.202325	FALSE	NA	NA
cg07467716	ILMN_1704985	-0.32792803645134	3.17029738101091e-12	422	0.314	0.3547094188	-0.613259	0.114419	TRUE	TRUE	82406
cg07469838	ILMN_1813338	-0.352185159921646	6.42027867711521e-13	385	0.205	0.4335664336	-0.586266	0.153048	FALSE	NA	NA
cg07469838	ILMN_2352097	-0.340925723314285	3.60748801440857e-13	422	0.37	0.4335664336	-0.485411	0.144665	FALSE	NA	NA
cg07469838	ILMN_1799134	-0.35041007399559	6.88660205908826e-14	422	0.33	0.4335664336	-0.489492	0.179769	FALSE	NA	NA
cg07469838	ILMN_1658399	-0.326403945684433	4.06153137648287e-12	422	0.301	0.4335664336	-0.436285	0.142489	FALSE	NA	NA
cg07469838	ILMN_1773352	-0.353021860122681	4.3185081871595e-14	422	0.311	0.4335664336	-0.248949	0.192638	FALSE	NA	NA
cg07469838	ILMN_1731233	-0.356082230806351	2.48472047455959e-14	422	0.394	0.4335664336	-0.440471	0.12564	FALSE	NA	NA
cg07469838	ILMN_2098126	-0.390142410993576	3.37564197742321e-17	422	0.308	0.4335664336	-0.502674	0.211109	FALSE	NA	NA
cg07469838	ILMN_2384122	-0.324613988399506	5.42290492341153e-12	422	0.387	0.4335664336	-0.51108	0.140109	FALSE	NA	NA
cg07469838	ILMN_1797988	-0.339848548173904	4.33755250092743e-13	422	0.294	0.4335664336	-0.550053	0.196191	FALSE	NA	NA
cg07490719	ILMN_1731233	-0.346058756113052	1.48323502376437e-13	422	0.394	0.3243512974	-0.411218	0.142897	FALSE	NA	NA
cg07490719	ILMN_1658399	-0.331512093544006	1.76018171000025e-12	422	0.301	0.3243512974	-0.366503	0.168873	FALSE	NA	NA
cg07490719	ILMN_1799134	-0.322942495346069	7.0904409444114e-12	422	0.33	0.3243512974	-0.507985	0.207018	FALSE	NA	NA
cg07490719	ILMN_2098126	-0.324510872364044	5.51362811825501e-12	422	0.308	0.3243512974	-0.336517	0.258168	FALSE	NA	NA
cg07502050	ILMN_1731233	-0.34615284204483	1.45902839258075e-13	422	0.394	0.298105683	-0.51252	0.139704	FALSE	NA	NA
cg07536737	ILMN_1773352	-0.322571367025375	7.5235658168913e-12	422	0.311	0.4183266932	-0.464693	0.172995	FALSE	NA	NA
cg07541559	ILMN_2098126	0.337459415197372	6.51011962348556e-13	422	0.308	0.3083083083	0.663525	0.347788	FALSE	NA	NA
cg07552707	ILMN_1731233	0.349672168493271	7.85056785408849e-14	422	0.394	0.4102822581	0.567335	0.118922	FALSE	NA	NA
cg07552707	ILMN_2098126	0.323791891336441	6.18866735944266e-12	422	0.308	0.4102822581	0.424464	0.227288	FALSE	NA	NA
cg07564962	ILMN_1731233	0.327591419219971	3.34902104294e-12	422	0.394	0.5275510204	0.417609	0.107499	FALSE	NA	NA
cg07570723	ILMN_1731233	0.339318037033081	4.74834971633254e-13	422	0.394	0.492431887	0.343673	0.125292	FALSE	NA	NA
cg07584200	ILMN_3231952	-0.569492161273956	7.94860419076578e-40	420	0.4	0.5821501014	-0.831406	0.060706	TRUE	TRUE	191920
cg07584200	ILMN_1698680	-0.336045295000076	8.2642419437937e-13	422	0.234	0.5821501014	-0.777725	0.12121	TRUE	TRUE	191597
cg07593977	ILMN_1731233	0.35994166135788	1.22614982405249e-14	422	0.394	0.291	0.482445	0.16194	FALSE	NA	NA
cg07632771	ILMN_1773352	-0.321342766284943	9.14959638280163e-12	422	0.311	0.3818544367	-0.368075	0.21242	FALSE	NA	NA
cg07639376	ILMN_3241657	-0.328236699104309	3.01462004635575e-12	422	0.255	0.7882579403	-0.646942	0.105877	TRUE	TRUE	20536
cg07671776	ILMN_1731233	0.333616524934769	1.24120684133712e-12	422	0.394	0.4833501514	0.457579	0.134011	FALSE	NA	NA
cg07681938	ILMN_1731233	0.327907979488373	3.18068045578016e-12	422	0.394	0.3644578313	0.471795	0.17754	FALSE	NA	NA
cg07686035	ILMN_1773352	-0.330680429935455	2.01917053483026e-12	422	0.311	0.3490471414	-0.312366	0.186328	FALSE	NA	NA
cg07691531	ILMN_1710752	-0.480895131826401	8.54124025954072e-27	421	0.316	0.6507462687	-0.809612	0.076388	TRUE	TRUE	3642
cg07697082	ILMN_1731233	0.348468363285065	9.71353167112375e-14	422	0.394	0.5183299389	0.347041	0.112434	FALSE	NA	NA
cg07707056	ILMN_1731233	0.321760982275009	8.56093881390633e-12	422	0.394	0.335347432	0.425902	0.157295	FALSE	NA	NA
cg07755390	ILMN_1731233	0.324752360582352	5.61967669061956e-12	421	0.394	0.2915831663	0.661235	0.183041	FALSE	NA	NA
cg07774964	ILMN_1813139	0.462191760540009	2.55282609530417e-24	417	0.262	0.7760617761	0.760866	0.079285	TRUE	TRUE	117629
cg07777349	ILMN_1731233	0.332308620214462	1.54269394901484e-12	422	0.394	0.4037886341	0.531667	0.164424	FALSE	NA	NA
cg07780095	ILMN_1731233	0.347033709287643	1.25035452054371e-13	422	0.394	0.343718593	0.567191	0.186585	FALSE	NA	NA
cg07792871	ILMN_1656670	-0.465227216482162	5.97556357284e-25	422	0.208	0.9141716567	-0.603683	0.065413	TRUE	TRUE	NA
cg07792871	ILMN_1666078	-0.540485739707947	3.32026593479327e-35	422	0.399	0.9141716567	-0.632165	0.049706	TRUE	TRUE	84474
cg07792871	ILMN_1660923	-0.370120733976364	1.81042546561391e-15	422	0.424	0.9141716567	-0.568224	0.072769	TRUE	TRUE	181907
cg07802612	ILMN_2098126	-0.321960628032684	8.29311705581091e-12	422	0.308	0.4354354354	-0.747834	0.225085	FALSE	NA	NA
cg07848601	ILMN_1731233	0.349558293819427	9.17300745428173e-14	420	0.394	0.3823823824	0.578151	0.13549	FALSE	NA	NA
cg07862554	ILMN_1731233	0.358919531106949	1.47984314492162e-14	422	0.394	0.4965174129	0.479951	0.11742	FALSE	NA	NA
cg07862554	ILMN_2098126	0.322421669960022	7.70548064354239e-12	422	0.308	0.4965174129	0.633858	0.209958	FALSE	NA	NA
cg07876788	ILMN_1736863	-0.359828621149063	1.25196279865383e-14	422	0.246	0.8574380165	-0.743058	0.119313	TRUE	TRUE	732
cg07892412	ILMN_2098126	-0.339445859193802	4.95122003852458e-13	421	0.308	0.6201550388	-0.168304	0.262189	TRUE	FALSE	33668295
cg07894822	ILMN_1731233	-0.35326012969017	4.13755579627725e-14	422	0.394	0.3519441675	-0.443361	0.160406	FALSE	NA	NA
cg07897701	ILMN_1791511	-0.340253114700317	8.74263799452477e-12	374	0.373	0.4763819095	-0.569201	0.09362	TRUE	TRUE	47215
cg07903370	ILMN_1731233	0.334751725196838	1.02680821727502e-12	422	0.394	0.3852295409	0.40483	0.146152	FALSE	NA	NA
cg07929642	ILMN_2098126	-0.331311225891113	1.81959110018021e-12	422	0.308	0.4583751254	-0.532468	0.193134	FALSE	NA	NA
cg07929642	ILMN_1773352	-0.334387481212616	1.09132333887475e-12	422	0.311	0.4583751254	-0.397573	0.158225	FALSE	NA	NA
cg07953890	ILMN_1731233	0.32945317029953	2.47055263880004e-12	422	0.394	0.4153386454	0.477209	0.133439	FALSE	NA	NA
cg07965335	ILMN_1731233	-0.340154975652695	4.1163218057443e-13	422	0.394	0.3446893788	-0.521031	0.131398	FALSE	NA	NA
cg07968770	ILMN_1731233	0.326258420944214	4.15842948182251e-12	422	0.394	0.4481369587	0.351479	0.134054	FALSE	NA	NA
cg07980830	ILMN_2370872	-0.524826407432556	7.94032933597084e-33	422	0.363	0.8865248227	-0.874708	0.078847	TRUE	TRUE	4071
cg07984380	ILMN_1715169	0.657737255096436	9.50189836247305e-57	408	0.362	0.7190669371	0.779946	0.038525	TRUE	TRUE	137
cg07993586	ILMN_2098126	-0.347947359085083	1.06480236296723e-13	422	0.308	0.4364364364	-0.199209	0.230029	FALSE	NA	NA
cg07999090	ILMN_1731233	-0.321215242147446	9.33681735707536e-12	422	0.394	0.2597402597	-0.342799	0.19825	FALSE	NA	NA
cg08007986	ILMN_1731233	0.352967321872711	4.36100389014876e-14	422	0.394	0.3889447236	0.516656	0.141265	FALSE	NA	NA
cg08012521	ILMN_1731233	0.381085187196732	2.12179287702715e-16	422	0.394	0.2972972973	0.692805	0.135442	FALSE	NA	NA
cg08015382	ILMN_1773352	-0.331324994564056	1.81545706997745e-12	422	0.311	0.5249003984	-0.133925	0.165114	FALSE	NA	NA
cg08017606	ILMN_1710752	-0.410025805234909	4.77473644969663e-19	422	0.316	0.4307228916	-0.795799	0.112904	FALSE	NA	NA
cg08017634	ILMN_1710752	-0.564866960048676	3.31462375487555e-39	422	0.316	0.8644067797	-0.79378	0.055585	TRUE	TRUE	2814
cg08038033	ILMN_2098126	0.329089879989624	2.6221121958272e-12	422	0.308	0.4848484848	0.105079	0.240257	FALSE	NA	NA
cg08047482	ILMN_1658399	0.335910797119141	8.45334047557501e-13	422	0.301	0.2640562249	0.370747	0.207167	FALSE	NA	NA
cg08060645	ILMN_2098126	0.322272479534149	7.89104567784521e-12	422	0.308	0.3396793587	0.234111	0.349399	FALSE	NA	NA
cg08060645	ILMN_1773352	0.32085382938385	9.88794479313413e-12	422	0.311	0.3396793587	0.412804	0.264227	FALSE	NA	NA
cg08091707	ILMN_1777190	0.356198221445084	2.43289987079639e-14	422	0.408	0.4419551935	0.589447	0.090488	TRUE	TRUE	3715
cg08111167	ILMN_1731233	0.3531194627285	4.24346662590183e-14	422	0.394	0.5069582505	0.597805	0.101758	FALSE	NA	NA
cg08113562	ILMN_2393693	-0.523999094963074	2.26062507694312e-31	404	0.354	0.7829076621	-0.783876	0.063489	TRUE	TRUE	76053
cg08115833	ILMN_1723944	0.32898685336113	2.66672064380884e-12	422	0.328	0.3864541833	0.471443	0.157791	FALSE	NA	NA
cg08116408	ILMN_1676528	-0.334879726171494	1.00503357627385e-12	422	0.384	0.5755755756	-0.582147	0.085246	TRUE	TRUE	3734613
cg08119884	ILMN_1731233	0.366467237472534	3.62768249348321e-15	422	0.394	0.3510531595	0.723678	0.132296	FALSE	NA	NA
cg08120263	ILMN_2352097	0.343682855367661	2.24294563358022e-13	422	0.37	0.378757515	0.558436	0.144872	FALSE	NA	NA
cg08120263	ILMN_2384122	0.326781272888184	3.8204354492794e-12	422	0.387	0.378757515	0.55951	0.142205	FALSE	NA	NA
cg08120263	ILMN_2098126	0.32369863986969	6.28192100357393e-12	422	0.308	0.378757515	0.507604	0.237535	FALSE	NA	NA
cg08120263	ILMN_1731233	0.383510410785675	1.30485144480573e-16	422	0.394	0.378757515	0.559191	0.122823	TRUE	FALSE	4160191
cg08122140	ILMN_1731233	0.360791832208633	1.04802281579296e-14	422	0.394	0.3830645161	0.516391	0.15461	TRUE	FALSE	9344593
cg08130912	ILMN_2098126	0.344407975673676	1.97777006417538e-13	422	0.308	0.3814328961	0.36118	0.213841	FALSE	NA	NA
cg08133496	ILMN_3187680	0.436268478631973	1.31051017788136e-21	420	0.354	0.6983016983	0.597284	0.071248	TRUE	TRUE	11373
cg08145177	ILMN_2384122	0.337296932935715	7.12495665207877e-13	421	0.387	0.4724724725	0.549894	0.126764	FALSE	NA	NA
cg08145177	ILMN_1731233	0.420619189739227	4.79821527504534e-20	421	0.394	0.4724724725	0.567636	0.107094	FALSE	NA	NA
cg08145177	ILMN_2098126	0.323611617088318	6.7471208629579e-12	421	0.308	0.4724724725	0.465002	0.208995	FALSE	NA	NA
cg08145177	ILMN_2352097	0.342182159423828	3.10122517030212e-13	421	0.37	0.4724724725	0.51579	0.133283	FALSE	NA	NA
cg08169864	ILMN_1731233	0.328075170516968	3.28382575727768e-12	421	0.394	0.3497983871	0.236845	0.170903	TRUE	FALSE	29345591
cg08184652	ILMN_1731233	0.378038495779037	5.80201477943003e-16	417	0.394	0.4026104418	0.528095	0.174251	FALSE	NA	NA
cg08198193	ILMN_2098126	0.324207752943039	5.78897689866026e-12	422	0.308	0.4172447968	0.440952	0.20308	FALSE	NA	NA
cg08198193	ILMN_2073184	0.359758257865906	1.26829838546326e-14	422	0.325	0.4172447968	0.37897	0.149453	FALSE	NA	NA
cg08198193	ILMN_1658399	0.326587647199631	3.94235508783778e-12	422	0.301	0.4172447968	0.235435	0.146542	FALSE	NA	NA
cg08234507	ILMN_1731233	-0.332440614700317	1.50928414813006e-12	422	0.394	0.3527054108	-0.518277	0.151565	FALSE	NA	NA
cg08235864	ILMN_1731233	0.322368144989014	9.22158105350202e-12	419	0.394	0.3367037412	0.699347	0.219552	FALSE	NA	NA
cg08243931	ILMN_1773352	-0.334358781576157	1.09657168014011e-12	422	0.311	0.4095904096	-0.409814	0.188716	FALSE	NA	NA
cg08243931	ILMN_2098126	-0.374039888381958	8.49865812080144e-16	422	0.308	0.4095904096	-0.55951	0.211099	FALSE	NA	NA
cg08250738	ILMN_1731233	-0.356258362531662	2.40644902609714e-14	422	0.394	0.337	-0.391712	0.141088	FALSE	NA	NA
cg08250738	ILMN_2098126	-0.324264138936996	5.73676087610193e-12	422	0.308	0.337	-0.236262	0.26054	FALSE	NA	NA
cg08250738	ILMN_1813338	-0.341158390045166	3.75027753302786e-12	385	0.205	0.337	-0.411607	0.179223	FALSE	NA	NA
cg08260245	ILMN_1791754	0.484169036149979	1.02218048160362e-26	413	0.266	0.7955854127	0.848321	0.081244	TRUE	TRUE	8704
cg08273640	ILMN_2098126	0.379827409982681	2.72556897948732e-16	422	0.308	0.4078156313	0.557003	0.203776	FALSE	NA	NA
cg08273640	ILMN_1731233	0.345939725637436	1.51442286698031e-13	422	0.394	0.4078156313	0.514324	0.124193	FALSE	NA	NA
cg08273640	ILMN_2384122	0.327431231737137	3.43748811002234e-12	422	0.387	0.4078156313	0.418794	0.144523	FALSE	NA	NA
cg08273640	ILMN_1773352	0.358675420284271	1.5476558835273e-14	422	0.311	0.4078156313	0.295843	0.186392	FALSE	NA	NA
cg08273640	ILMN_2352097	0.339186578989029	4.85588199447107e-13	422	0.37	0.4078156313	0.546267	0.138787	FALSE	NA	NA
cg08273772	ILMN_2098126	0.332802295684814	1.51071748676924e-12	421	0.308	0.4861386139	0.509991	0.262698	FALSE	NA	NA
cg08273772	ILMN_1773352	0.331058174371719	2.01519862093946e-12	421	0.311	0.4861386139	0.257214	0.232701	FALSE	NA	NA
cg08273772	ILMN_1731233	0.393157213926315	1.97063640907827e-17	421	0.394	0.4861386139	0.360982	0.157695	FALSE	NA	NA
cg08297985	ILMN_2098126	0.321338385343552	9.15596697777708e-12	422	0.308	0.371257485	0.154634	0.256975	FALSE	NA	NA
cg08305436	ILMN_1731233	0.32648292183876	4.25174972042197e-12	421	0.394	0.5929648241	0.344006	0.112132	FALSE	NA	NA
cg08313420	ILMN_2098126	0.340886384248734	3.63189964940302e-13	422	0.308	0.381237525	0.457541	0.269643	FALSE	NA	NA
cg08313420	ILMN_2352097	0.340669244527817	3.76957810539937e-13	422	0.37	0.381237525	0.457876	0.178748	FALSE	NA	NA
cg08313420	ILMN_1773352	0.363615244626999	6.20000952251581e-15	422	0.311	0.381237525	0.361428	0.224364	FALSE	NA	NA
cg08313420	ILMN_1731233	0.36317190527916	6.73520839948887e-15	422	0.394	0.381237525	0.471122	0.155509	FALSE	NA	NA
cg08313420	ILMN_2384122	0.338028073310852	5.91238901137917e-13	422	0.387	0.381237525	0.462457	0.174508	FALSE	NA	NA
cg08314176	ILMN_2098126	-0.321871995925903	8.41099154410221e-12	422	0.308	0.3652694611	-0.651205	0.227114	FALSE	NA	NA
cg08314176	ILMN_1731233	-0.326909065246582	3.74199287387476e-12	422	0.394	0.3652694611	-0.432903	0.130361	FALSE	NA	NA
cg08314176	ILMN_1773352	-0.330092817544937	2.22422261758523e-12	422	0.311	0.3652694611	-0.500166	0.181714	FALSE	NA	NA
cg08322244	ILMN_2413331	-0.457443565130234	2.02573108764104e-21	373	0.248	0.8301507538	-0.701047	0.088733	TRUE	TRUE	10086
cg08344181	ILMN_1656670	0.351873934268951	5.30468502055981e-14	422	0.208	0.8008088979	0.418736	0.079828	FALSE	NA	NA
cg08355301	ILMN_1731233	0.389693647623062	3.7029518642721e-17	422	0.394	0.4268537074	0.557721	0.121698	FALSE	NA	NA
cg08355301	ILMN_2098126	0.324963927268982	5.12575049354002e-12	422	0.308	0.4268537074	0.651821	0.207405	TRUE	FALSE	27811074
cg08375286	ILMN_1773352	0.348439276218414	9.76351885723806e-14	422	0.311	0.3876123876	0.231881	0.196064	FALSE	NA	NA
cg08375286	ILMN_1731233	0.342087745666504	2.95452550410595e-13	422	0.394	0.3876123876	0.355927	0.133824	FALSE	NA	NA
cg08375286	ILMN_1658399	0.337567001581192	6.39267771865035e-13	422	0.301	0.3876123876	0.341221	0.152388	FALSE	NA	NA
cg08375286	ILMN_2098126	0.347890138626099	1.07558659509707e-13	422	0.308	0.3876123876	0.397958	0.229588	FALSE	NA	NA
cg08402433	ILMN_2098126	0.344993412494659	1.78627377382312e-13	422	0.308	0.4324596774	0.280448	0.223644	FALSE	NA	NA
cg08402433	ILMN_1773352	0.355395197868347	2.81456742402514e-14	422	0.311	0.4324596774	0.253693	0.181729	FALSE	NA	NA
cg08420239	ILMN_2098126	0.333163917064667	1.33837672758688e-12	422	0.308	0.375751503	-0.012439	0.30787	FALSE	NA	NA
cg08423857	ILMN_1790689	-0.343474626541138	2.48209217708909e-13	421	0.291	0.8998968008	-0.563424	0.0838	TRUE	TRUE	102324
cg08432727	ILMN_1731233	0.373598217964172	9.25986061812658e-16	422	0.394	0.4493927126	0.493112	0.123802	FALSE	NA	NA
cg08445263	ILMN_1731233	0.324206680059433	5.7899749197834e-12	422	0.394	0.2176529589	0.809256	1.501993	FALSE	NA	NA
cg08446900	ILMN_1799134	0.322220623493195	7.95656008595027e-12	422	0.33	0.5610997963	0.362475	0.156877	FALSE	NA	NA
cg08446900	ILMN_1797988	0.332716017961502	1.44183482041646e-12	422	0.294	0.5610997963	0.410066	0.166629	FALSE	NA	NA
cg08446900	ILMN_1731233	0.453320026397705	1.42074836062584e-23	422	0.394	0.5610997963	0.603951	0.085613	FALSE	NA	NA
cg08446900	ILMN_1660732	0.338619351387024	7.81840204759121e-13	416	0.308	0.5610997963	0.393029	0.149449	FALSE	NA	NA
cg08446900	ILMN_1660462	0.344200730323792	2.05025894056336e-13	422	0.311	0.5610997963	0.498962	0.140961	FALSE	NA	NA
cg08446900	ILMN_2352097	0.369604915380478	1.9982446047512e-15	422	0.37	0.5610997963	0.540582	0.104538	FALSE	NA	NA
cg08446900	ILMN_2384122	0.364814817905426	4.95216050980441e-15	422	0.387	0.5610997963	0.537962	0.10281	FALSE	NA	NA
cg08461339	ILMN_1675483	0.408920884132385	6.09984400923307e-19	422	0.401	0.8544949027	0.740063	0.100631	TRUE	TRUE	40304
cg08479752	ILMN_1763455	-0.439528942108154	5.27082589542117e-22	421	0.324	0.7622377622	-0.63843	0.072765	TRUE	TRUE	22233
cg08491437	ILMN_1784287	-0.331269204616547	1.83226486385981e-12	422	0.352	0.4930693069	-0.371775	0.159422	TRUE	FALSE	13705628
cg08491437	ILMN_2352097	-0.322596698999405	7.49319916876867e-12	422	0.37	0.4930693069	-0.57252	0.125033	FALSE	NA	NA
cg08491437	ILMN_1773352	-0.37507900595665	6.94159848124058e-16	422	0.311	0.4930693069	-0.323554	0.170018	FALSE	NA	NA
cg08491437	ILMN_1731233	-0.324589639902115	5.44419487605919e-12	422	0.394	0.4930693069	-0.482049	0.116457	FALSE	NA	NA
cg08491437	ILMN_2098126	-0.346023559570312	1.49239105885115e-13	422	0.308	0.4930693069	-0.595512	0.196574	FALSE	NA	NA
cg08500763	ILMN_1731233	0.335860967636108	9.07151750092802e-13	421	0.394	0.4308779011	0.478233	0.128743	FALSE	NA	NA
cg08528626	ILMN_2352097	0.357239454984665	2.16075737501494e-14	421	0.37	0.4295704296	0.728863	0.119723	FALSE	NA	NA
cg08528626	ILMN_2384122	0.333081871271133	1.44226734279646e-12	421	0.387	0.4295704296	0.749621	0.115787	FALSE	NA	NA
cg08528626	ILMN_1731233	0.408811181783676	6.87540070916422e-19	421	0.394	0.4295704296	0.743764	0.097185	FALSE	NA	NA
cg08565003	ILMN_1731233	-0.327600181102753	3.34424673969459e-12	422	0.394	0.6411290323	-0.348039	0.102391	FALSE	NA	NA
cg08565003	ILMN_2098126	-0.357822090387344	1.80948280865431e-14	422	0.308	0.6411290323	-0.495698	0.1831	FALSE	NA	NA
cg08567142	ILMN_2384122	0.32837188243866	2.94881231371786e-12	422	0.387	0.3631790744	0.440482	0.140403	FALSE	NA	NA
cg08567142	ILMN_2352097	0.323236286640167	6.76491146866014e-12	422	0.37	0.3631790744	0.386817	0.147735	FALSE	NA	NA
cg08567142	ILMN_1731233	0.355960309505463	2.5403556078046e-14	422	0.394	0.3631790744	0.405206	0.128803	FALSE	NA	NA
cg08594681	ILMN_2098126	0.335243880748749	1.00595773843512e-12	421	0.308	0.404	0.321216	0.249142	FALSE	NA	NA
cg08595592	ILMN_2098126	-0.338455617427826	5.49864595399281e-13	422	0.308	0.288	-0.427355	0.255714	FALSE	NA	NA
cg08596595	ILMN_1794707	-0.376437842845917	5.3211992218723e-16	422	0.406	0.8788187373	-0.549569	0.07547	TRUE	TRUE	4984
cg08612384	ILMN_1667022	-0.402035862207413	2.74452100353393e-18	422	0.179	0.5689320388	-0.688248	0.096415	FALSE	NA	NA
cg08612384	ILMN_1754858	-0.46348375082016	1.08849794955282e-24	421	0.253	0.5689320388	-0.867764	0.081647	FALSE	NA	NA
cg08632810	ILMN_1773352	0.323706269264221	6.27424022448712e-12	422	0.311	0.416	0.195507	0.181282	FALSE	NA	NA
cg08641278	ILMN_1717029	0.354211002588272	9.92116256905351e-14	407	0.222	0.475327291	NA	NA	FALSE	NA	NA
cg08641278	ILMN_2384122	0.372865110635757	1.06734518167508e-15	422	0.387	0.475327291	0.568793	0.116626	FALSE	NA	NA
cg08641278	ILMN_1797988	0.346247017383575	1.43518585836183e-13	422	0.294	0.475327291	0.414071	0.187255	FALSE	NA	NA
cg08641278	ILMN_1731233	0.505260765552521	4.79303945312614e-30	422	0.394	0.475327291	0.635713	0.090219	FALSE	NA	NA
cg08641278	ILMN_1799134	0.333330124616623	1.30186013505015e-12	422	0.33	0.475327291	0.368617	0.174106	FALSE	NA	NA
cg08641278	ILMN_2352097	0.381502062082291	1.95229352873739e-16	422	0.37	0.475327291	0.525213	0.122665	FALSE	NA	NA
cg08641278	ILMN_1761945	0.323105871677399	7.31492612984422e-12	421	0.358	0.475327291	0.406744	0.13867	FALSE	NA	NA
cg08641278	ILMN_1660462	0.32743427157402	3.43578825432373e-12	422	0.311	0.475327291	0.450919	0.1596	FALSE	NA	NA
cg08641278	ILMN_2098126	0.334828227758408	1.01373935068459e-12	422	0.308	0.475327291	0.609949	0.192628	FALSE	NA	NA
cg08641278	ILMN_1773352	0.340670675039291	3.76865460091682e-13	422	0.311	0.475327291	0.346238	0.165289	FALSE	NA	NA
cg08641579	ILMN_1731233	0.406940251588821	9.43869848133007e-19	422	0.394	0.5429726997	0.600232	0.102863	FALSE	NA	NA
cg08641579	ILMN_2352097	0.32530876994133	4.84849025179018e-12	422	0.37	0.5429726997	0.629776	0.121852	FALSE	NA	NA
cg08645907	ILMN_1658399	0.323572158813477	6.41059849807066e-12	422	0.301	0.332998997	0.172407	0.184961	FALSE	NA	NA
cg08653258	ILMN_1731233	-0.38580596446991	8.92064403293156e-17	421	0.394	0.3216080402	-0.56013	0.171963	FALSE	NA	NA
cg08668199	ILMN_1731233	0.339014291763306	5.32797921289991e-13	421	0.394	0.4473420261	0.520777	0.115346	FALSE	NA	NA
cg08670715	ILMN_2393693	-0.384268790483475	5.00858869075856e-16	404	0.354	0.5131578947	-0.62495	0.103427	TRUE	TRUE	757221
cg08670715	ILMN_3231952	-0.360639810562134	1.24598599509393e-14	420	0.4	0.5131578947	-0.742549	0.09335	TRUE	TRUE	35195
cg08693490	ILMN_1773352	0.393717646598816	1.60603771502459e-17	422	0.311	0.3907815631	0.425722	0.196775	FALSE	NA	NA
cg08693490	ILMN_2098126	0.382506102323532	1.59671839207899e-16	422	0.308	0.3907815631	0.515296	0.238079	FALSE	NA	NA
cg08693490	ILMN_1731233	0.346244245767593	1.43588207892377e-13	422	0.394	0.3907815631	0.383623	0.149112	FALSE	NA	NA
cg08695337	ILMN_1731233	-0.327722668647766	3.278195435662e-12	422	0.394	0.3930348259	-0.341234	0.171657	FALSE	NA	NA
cg08696931	ILMN_2098126	0.340040743350983	4.47426835513691e-13	421	0.308	0.4855721393	0.462785	0.209793	FALSE	NA	NA
cg08696931	ILMN_1773352	0.329665392637253	2.53301393072636e-12	421	0.311	0.4855721393	0.261693	0.18676	FALSE	NA	NA
cg08696931	ILMN_1658399	0.32867369055748	2.9787127103615e-12	421	0.301	0.4855721393	0.130936	0.177704	TRUE	FALSE	114591624
cg08697251	ILMN_1773352	-0.332284063100815	1.54898891957095e-12	422	0.311	0.4850894632	-0.135324	0.209365	FALSE	NA	NA
cg08697251	ILMN_2098126	-0.334950029850006	9.93266598272002e-13	422	0.308	0.4850894632	-0.335851	0.230408	FALSE	NA	NA
cg08798685	ILMN_1700067	0.328358680009842	3.53044995408223e-12	419	0.41	0.7319304666	0.627513	0.103869	TRUE	TRUE	1361834
cg08798685	ILMN_1676528	0.401626437902451	3.94730012021233e-18	419	0.384	0.7319304666	0.704541	0.080148	TRUE	TRUE	1352131
cg08815340	ILMN_2098126	0.341041326522827	4.02173545587314e-13	420	0.308	0.4893617021	0.241876	0.238173	FALSE	NA	NA
cg08815340	ILMN_1773352	0.326624006032944	4.4067353306351e-12	420	0.311	0.4893617021	0.165022	0.199658	FALSE	NA	NA
cg08826152	ILMN_2098126	0.332991629838943	1.37728466002967e-12	422	0.308	0.4100502513	0.26401	0.21178	TRUE	FALSE	18328918
cg08860136	ILMN_1731233	-0.352848380804062	4.77395162970456e-14	421	0.394	0.4741035857	-0.378631	0.127098	FALSE	NA	NA
cg08860136	ILMN_1784287	-0.342376440763474	2.99934105487911e-13	421	0.352	0.4741035857	-0.33372	0.171444	FALSE	NA	NA
cg08860136	ILMN_2073184	-0.33493635058403	1.05904864382982e-12	421	0.325	0.4741035857	-0.323025	0.167997	FALSE	NA	NA
cg08860136	ILMN_2098126	-0.352687060832977	4.91379341874855e-14	421	0.308	0.4741035857	-0.414006	0.218994	TRUE	FALSE	27087111
cg08860136	ILMN_1773352	-0.35853523015976	1.70574208233695e-14	421	0.311	0.4741035857	-0.375635	0.173902	TRUE	FALSE	27087883
cg08874609	ILMN_1731233	0.375441640615463	6.46705490378494e-16	422	0.394	0.5904471545	0.370761	0.106977	FALSE	NA	NA
cg08915603	ILMN_1731233	0.358473867177963	1.60593213503096e-14	422	0.394	0.5346534653	0.631943	0.13116	FALSE	NA	NA
cg08947167	ILMN_1731233	-0.322108834981918	8.09960225541599e-12	422	0.394	0.2822822823	-0.500276	0.144595	FALSE	NA	NA
cg08951891	ILMN_1731233	-0.344998747110367	1.78461505894194e-13	422	0.394	0.3	-0.489139	0.147018	FALSE	NA	NA
cg08956463	ILMN_1731233	0.386217355728149	9.71055166583178e-17	419	0.394	0.4427710843	0.45308	0.122941	FALSE	NA	NA
cg08965235	ILMN_2098126	0.367004424333572	3.27722944595195e-15	422	0.308	0.5902636917	0.332669	0.182837	FALSE	NA	NA
cg08965235	ILMN_2352097	0.372225821018219	1.20773392682615e-15	422	0.37	0.5902636917	0.423272	0.113696	FALSE	NA	NA
cg08965235	ILMN_1731233	0.441504150629044	2.88385609895107e-22	422	0.394	0.5902636917	0.454113	0.095829	FALSE	NA	NA
cg08965235	ILMN_1773352	0.361188888549805	9.7377092020458e-15	422	0.311	0.5902636917	0.217819	0.154876	FALSE	NA	NA
cg08965235	ILMN_2384122	0.357848823070526	1.80065817025904e-14	422	0.387	0.5902636917	0.35159	0.115927	FALSE	NA	NA
cg08976342	ILMN_1813338	-0.339717268943787	5.00723670190814e-12	384	0.205	0.2412412412	-0.863323	0.233914	FALSE	NA	NA
cg08978665	ILMN_1778010	-0.337975531816483	6.35341997732085e-13	421	0.332	0.453	-0.709856	0.148668	TRUE	TRUE	3858
cg08978665	ILMN_2368530	-0.412727057933807	2.88011962380468e-19	421	0.393	0.453	-0.660504	0.101672	TRUE	TRUE	2474
cg09001549	ILMN_2073184	-0.359614133834839	1.30241274570425e-14	422	0.325	0.4357429719	-0.493538	0.159859	FALSE	NA	NA
cg09001549	ILMN_2352097	-0.36590164899826	4.03634446612048e-15	422	0.37	0.4357429719	-0.488773	0.142609	FALSE	NA	NA
cg09001549	ILMN_1797988	-0.333290338516235	1.31051171742811e-12	422	0.294	0.4357429719	-0.403461	0.212108	TRUE	FALSE	118819408
cg09001549	ILMN_1761945	-0.334242582321167	1.18906969215221e-12	421	0.358	0.4357429719	-0.381133	0.158792	FALSE	NA	NA
cg09001549	ILMN_2384122	-0.356816083192825	2.17419400815088e-14	422	0.387	0.4357429719	-0.542736	0.133978	FALSE	NA	NA
cg09025324	ILMN_2098126	0.353925853967667	3.67040893164348e-14	422	0.308	0.4855433699	0.47406	0.199506	FALSE	NA	NA
cg09025324	ILMN_1773352	0.353429824113846	4.01322922364174e-14	422	0.311	0.4855433699	0.3485	0.169249	FALSE	NA	NA
cg09025324	ILMN_1731233	0.330540657043457	2.06620458128686e-12	422	0.394	0.4855433699	0.373575	0.121262	FALSE	NA	NA
cg09025324	ILMN_1658399	0.322189629077911	7.9959711134585e-12	422	0.301	0.4855433699	0.278149	0.145713	FALSE	NA	NA
cg09046550	ILMN_1731233	-0.325211644172668	4.92506531843251e-12	422	0.394	0.4338677355	-0.463594	0.124315	FALSE	NA	NA
cg09055236	ILMN_1731233	0.345138937234879	1.74156108712273e-13	422	0.394	0.4689725331	0.493095	0.12145	FALSE	NA	NA
cg09057863	ILMN_1731233	0.358564436435699	1.82251743755601e-14	420	0.394	0.4745254745	0.523522	0.117223	FALSE	NA	NA
cg09060608	ILMN_2101920	-0.370531260967255	1.67341534322055e-15	422	0.309	0.8483606557	-0.618814	0.079217	TRUE	TRUE	55187
cg09060608	ILMN_3246409	-0.356515765190125	2.2963862005064e-14	422	0.273	0.8483606557	-0.595569	0.081399	TRUE	TRUE	55127
cg09077126	ILMN_1731233	0.390591710805893	3.07644806857687e-17	422	0.394	0.3964143426	0.63335	0.116504	FALSE	NA	NA
cg09079018	ILMN_1731233	0.335057497024536	9.75539094706989e-13	422	0.394	0.285	0.510367	0.138415	FALSE	NA	NA
cg09079018	ILMN_2098126	0.321812599897385	8.4908968648014e-12	422	0.308	0.285	0.489866	0.246106	FALSE	NA	NA
cg09082287	ILMN_1731233	0.354725927114487	3.17695209532899e-14	422	0.394	0.4651394422	0.595261	0.127483	FALSE	NA	NA
cg09115713	ILMN_1773352	-0.340313106775284	4.00651030563379e-13	422	0.311	0.3660982949	-0.311314	0.218518	FALSE	NA	NA
cg09115713	ILMN_2098126	-0.353489607572556	3.970306014933e-14	422	0.308	0.3660982949	-0.073907	0.303444	FALSE	NA	NA
cg09115713	ILMN_2073184	-0.334597557783127	1.05364645251219e-12	422	0.325	0.3660982949	-0.106237	0.228655	FALSE	NA	NA
cg09125812	ILMN_1731233	0.350853323936462	6.36430881023969e-14	422	0.394	0.2925373134	0.396121	0.142034	FALSE	NA	NA
cg09159022	ILMN_1731233	0.353432297706604	4.01144426427902e-14	422	0.394	0.4151515152	0.556353	0.109423	FALSE	NA	NA
cg09159022	ILMN_2352097	0.326376795768738	4.0794404593672e-12	422	0.37	0.4151515152	0.487931	0.127632	FALSE	NA	NA
cg09183316	ILMN_1773352	0.40003490447998	4.21889244850129e-18	422	0.311	0.4567404427	0.259675	0.182979	FALSE	NA	NA
cg09183316	ILMN_2098126	0.405781626701355	1.21669150890577e-18	422	0.308	0.4567404427	0.398316	0.20797	FALSE	NA	NA
cg09183316	ILMN_1731233	0.457650810480118	4.55977614253462e-24	422	0.394	0.4567404427	0.579295	0.107625	FALSE	NA	NA
cg09183316	ILMN_2352097	0.380294114351273	2.48406462858527e-16	422	0.37	0.4567404427	0.531648	0.132855	FALSE	NA	NA
cg09183316	ILMN_1813338	0.36757954955101	4.81254918459557e-14	385	0.205	0.4567404427	0.174534	0.172396	TRUE	FALSE	51350773
cg09183316	ILMN_1799134	0.349608570337296	7.93957592790479e-14	422	0.33	0.4567404427	0.226192	0.199234	TRUE	FALSE	47772132
cg09183316	ILMN_2073184	0.325935274362564	4.38173406980434e-12	422	0.325	0.4567404427	0.441928	0.156156	FALSE	NA	NA
cg09183316	ILMN_2384122	0.36377477645874	6.01780655007157e-15	422	0.387	0.4567404427	0.552641	0.127271	FALSE	NA	NA
cg09183316	ILMN_1658399	0.33122718334198	1.84502481075235e-12	422	0.301	0.4567404427	0.267061	0.151741	TRUE	FALSE	49075785
cg09183316	ILMN_1797988	0.361343502998352	9.46273117611466e-15	422	0.294	0.4567404427	0.424115	0.198857	TRUE	FALSE	47776186
cg09183316	ILMN_1682993	0.343928158283234	2.14956430566559e-13	422	0.305	0.4567404427	0.369873	0.159026	FALSE	NA	NA
cg09226262	ILMN_1731233	0.38852447271347	4.70919676338056e-17	422	0.394	0.5453629032	0.421037	0.109605	FALSE	NA	NA
cg09232937	ILMN_1731233	0.340006977319717	4.22175886385912e-13	422	0.394	0.4410876133	0.515652	0.122596	FALSE	NA	NA
cg09277376	ILMN_2098126	0.322839736938477	7.20786795126877e-12	422	0.308	0.5310621242	0.300512	0.199606	FALSE	NA	NA
cg09279566	ILMN_1793017	0.43049556016922	4.24816343623419e-21	422	0.364	0.8205625606	0.677045	0.080731	TRUE	TRUE	13650
cg09287629	ILMN_1731233	0.326339513063431	4.1041591282752e-12	422	0.394	0.498489426	0.432433	0.114323	FALSE	NA	NA
cg09292377	ILMN_1773352	-0.337796568870544	6.14896054544899e-13	422	0.311	0.36	-0.693502	0.19918	FALSE	NA	NA
cg09324669	ILMN_1773352	0.345405966043472	1.66234570864464e-13	422	0.311	0.3847695391	0.078457	0.25912	FALSE	NA	NA
cg09324669	ILMN_2098126	0.340474665164948	3.89727731842679e-13	422	0.308	0.3847695391	0.386016	0.266943	FALSE	NA	NA
cg09324669	ILMN_1731233	0.336421698331833	7.75673286645692e-13	422	0.394	0.3847695391	0.478641	0.148896	FALSE	NA	NA
cg09331144	ILMN_1739749	0.355847418308258	2.5929565808107e-14	422	0.169	0.8377239199	1	0.343217	TRUE	TRUE	6198
cg09339476	ILMN_3187680	-0.534035921096802	3.94191445210292e-34	421	0.354	0.7012072435	-0.759325	0.06624	TRUE	TRUE	18090
cg09339476	ILMN_2154287	-0.462410688400269	5.38373293435258e-14	229	0.388	0.7012072435	-0.982949	0.199318	TRUE	TRUE	17870
cg09350141	ILMN_2352097	0.350495517253876	6.78276159811329e-14	422	0.37	0.502970297	0.476221	0.136452	FALSE	NA	NA
cg09350141	ILMN_2384122	0.330321967601776	2.14194822971165e-12	422	0.387	0.502970297	0.448108	0.135858	FALSE	NA	NA
cg09350141	ILMN_1731233	0.390061497688293	3.43247985906793e-17	422	0.394	0.502970297	0.497448	0.117544	FALSE	NA	NA
cg09350141	ILMN_2098126	0.321158915758133	9.42069602184658e-12	422	0.308	0.502970297	0.266779	0.229668	FALSE	NA	NA
cg09350141	ILMN_1773352	0.323056071996689	6.96282221159964e-12	422	0.311	0.502970297	0.065686	0.202108	FALSE	NA	NA
cg09371744	ILMN_2393544	-0.335644781589508	8.8398782111997e-13	422	0.225	0.6372847011	-0.926163	0.130691	TRUE	TRUE	96699
cg09371744	ILMN_1675038	-0.342810332775116	2.60836464151494e-13	422	0.323	0.6372847011	-0.75576	0.1049	TRUE	TRUE	96913
cg09389824	ILMN_2098126	-0.32990974187851	2.29216424454835e-12	422	0.308	0.5168316832	-0.38346	0.216285	FALSE	NA	NA
cg09389824	ILMN_1773352	-0.328411400318146	2.92984119014346e-12	422	0.311	0.5168316832	-0.213312	0.184779	FALSE	NA	NA
cg09397246	ILMN_2352097	0.363843709230423	5.94071073669137e-15	422	0.37	0.4644644645	0.453942	0.147482	FALSE	NA	NA
cg09397246	ILMN_1731233	0.39955672621727	4.67324801913015e-18	422	0.394	0.4644644645	0.432911	0.130024	FALSE	NA	NA
cg09397246	ILMN_2384122	0.350855350494385	6.36201226300249e-14	422	0.387	0.4644644645	0.502108	0.140161	FALSE	NA	NA
cg09397246	ILMN_1864900	0.329075425863266	2.62832632472647e-12	422	0.283	0.4644644645	0.209798	0.183115	FALSE	NA	NA
cg09397246	ILMN_1773352	0.331342130899429	1.81032471142418e-12	422	0.311	0.4644644645	0.230412	0.20205	FALSE	NA	NA
cg09404516	ILMN_1658399	0.352696299552917	4.57832786327367e-14	422	0.301	0.4034034034	0.160757	0.164047	FALSE	NA	NA
cg09404516	ILMN_2098126	0.331906914710999	1.64887720864864e-12	422	0.308	0.4034034034	0.232041	0.231854	FALSE	NA	NA
cg09404516	ILMN_1773352	0.325550943613052	4.66258198377434e-12	422	0.311	0.4034034034	0.060762	0.209587	FALSE	NA	NA
cg09406795	ILMN_2098126	0.325886100530624	4.68208583727821e-12	421	0.308	0.32	0.406082	0.269904	FALSE	NA	NA
cg09416512	ILMN_1731233	0.343213528394699	2.43279164078143e-13	422	0.394	0.4164133739	0.415209	0.145606	FALSE	NA	NA
cg09417038	ILMN_1656297	0.391212612390518	2.5695310565925e-16	396	0.331	0.8706896552	0.741963	0.111612	TRUE	TRUE	298
cg09417038	ILMN_2411127	0.391410350799561	1.46964210277418e-16	402	0.322	0.8706896552	0.730346	0.11761	TRUE	TRUE	5135
cg09436375	ILMN_1683279	-0.597087442874908	6.52183218246812e-45	420	0.37	0.7103174603	-0.863052	0.053204	TRUE	TRUE	3698
cg09445939	ILMN_1731233	0.374132573604584	8.34689037792145e-16	422	0.394	0.4807692308	0.474284	0.120728	FALSE	NA	NA
cg09445939	ILMN_2352097	0.328649312257767	2.81812054850782e-12	422	0.37	0.4807692308	0.464874	0.141723	FALSE	NA	NA
cg09445939	ILMN_2098126	0.330872058868408	1.95638218743707e-12	422	0.308	0.4807692308	0.331572	0.22359	FALSE	NA	NA
cg09469566	ILMN_1731233	0.349133253097534	8.6368024082395e-14	422	0.394	0.4693877551	0.52074	0.118473	FALSE	NA	NA
cg09473510	ILMN_1731233	0.368880242109299	2.67195013099218e-15	420	0.394	0.4578790882	0.645486	0.141499	FALSE	NA	NA
cg09484039	ILMN_1731233	0.32612270116806	4.50662764687664e-12	421	0.394	0.4031936128	0.404506	0.153664	FALSE	NA	NA
cg09500672	ILMN_1731233	0.3425332903862	2.73612315189219e-13	422	0.394	0.361	0.579374	0.14814	FALSE	NA	NA
cg09545443	ILMN_1658399	0.323614329099655	6.36741274485388e-12	422	0.301	0.3673673674	0.258469	0.149604	FALSE	NA	NA
cg09563060	ILMN_1731233	-0.335097044706345	9.69093526398796e-13	422	0.394	0.2355289421	-0.41995	0.182188	FALSE	NA	NA
cg09572125	ILMN_2098126	0.321455776691437	8.98674695654825e-12	422	0.308	0.3753753754	0.19938	0.239532	FALSE	NA	NA
cg09572125	ILMN_1773352	0.327528119087219	3.38371113594051e-12	422	0.311	0.3753753754	0.173402	0.197277	FALSE	NA	NA
cg09573359	ILMN_1731233	0.364705592393875	5.05474904841588e-15	422	0.394	0.5	0.487915	0.110659	FALSE	NA	NA
cg09589308	ILMN_2098126	-0.381046921014786	2.13805666981164e-16	422	0.308	0.4278606965	-0.463221	0.210841	FALSE	NA	NA
cg09589308	ILMN_1731233	-0.380173623561859	2.54432467919122e-16	422	0.394	0.4278606965	-0.336933	0.130382	FALSE	NA	NA
cg09589308	ILMN_1797988	-0.326810985803604	3.80205486344626e-12	422	0.294	0.4278606965	-0.425659	0.206197	FALSE	NA	NA
cg09589308	ILMN_2384122	-0.333040952682495	1.3660345286088e-12	422	0.387	0.4278606965	-0.372618	0.143104	FALSE	NA	NA
cg09589308	ILMN_1813338	-0.343788594007492	2.47827627985771e-12	385	0.205	0.4278606965	-0.410675	0.165278	FALSE	NA	NA
cg09589308	ILMN_1679826	-0.327416449785233	3.44576578236881e-12	422	0.34	0.4278606965	-0.606629	0.197014	FALSE	NA	NA
cg09589308	ILMN_2352097	-0.332762122154236	1.43083482758056e-12	422	0.37	0.4278606965	-0.410967	0.14523	FALSE	NA	NA
cg09589308	ILMN_1773352	-0.388332694768906	4.89810407312401e-17	422	0.311	0.4278606965	-0.371811	0.176262	FALSE	NA	NA
cg09589308	ILMN_1784287	-0.338416248559952	5.53552939852961e-13	422	0.352	0.4278606965	-0.381083	0.168899	FALSE	NA	NA
cg09589308	ILMN_1799134	-0.33464327454567	1.04561717755539e-12	422	0.33	0.4278606965	-0.26481	0.19932	FALSE	NA	NA
cg09631175	ILMN_1731233	-0.330798029899597	1.98040891138525e-12	422	0.394	0.3633633634	-0.47371	0.130389	FALSE	NA	NA
cg09637963	ILMN_1660732	-0.327646225690842	4.72973339370874e-12	416	0.308	0.3917835671	-0.449612	0.185965	FALSE	NA	NA
cg09637963	ILMN_1773352	-0.35099670290947	6.20381336844413e-14	422	0.311	0.3917835671	-0.333282	0.190009	FALSE	NA	NA
cg09637963	ILMN_1731233	-0.373261660337448	9.88441902394803e-16	422	0.394	0.3917835671	-0.47114	0.126281	FALSE	NA	NA
cg09637963	ILMN_2098126	-0.349656879901886	7.87187526351909e-14	422	0.308	0.3917835671	-0.516584	0.222753	FALSE	NA	NA
cg09637963	ILMN_2352097	-0.32839435338974	2.93801015551616e-12	422	0.37	0.3917835671	-0.452418	0.148741	FALSE	NA	NA
cg09659734	ILMN_1731233	0.321472585201263	9.48553421327477e-12	421	0.394	0.3998005982	0.567006	0.160065	FALSE	NA	NA
cg09662638	ILMN_1731233	-0.34492889046669	1.80645567782406e-13	422	0.394	0.3443443443	-0.493875	0.152603	FALSE	NA	NA
cg09700701	ILMN_1731233	0.382655143737793	1.54966929782851e-16	422	0.394	0.4516129032	0.55124	0.110351	FALSE	NA	NA
cg09700701	ILMN_2098126	0.356770813465118	2.19219698684285e-14	422	0.308	0.4516129032	0.682192	0.196014	FALSE	NA	NA
cg09700701	ILMN_1773352	0.341403394937515	3.32357158059353e-13	422	0.311	0.4516129032	0.314095	0.178305	FALSE	NA	NA
cg09704544	ILMN_1773352	-0.384508728981018	1.06682065470649e-16	422	0.311	0.327	-0.187364	0.221474	FALSE	NA	NA
cg09704544	ILMN_2098126	-0.382164895534515	1.70977180744019e-16	422	0.308	0.327	-0.350284	0.247208	FALSE	NA	NA
cg09704544	ILMN_1731233	-0.323452055454254	6.53516565556462e-12	422	0.394	0.327	-0.312429	0.151645	FALSE	NA	NA
cg09712683	ILMN_1731233	0.366334438323975	4.00937401063391e-15	421	0.394	0.390735146	0.524944	0.156053	FALSE	NA	NA
cg09714778	ILMN_1731233	0.328976601362228	2.67119986764683e-12	422	0.394	0.203	0.630045	1.190483	FALSE	NA	NA
cg09715059	ILMN_1715169	0.412034720182419	1.18856282870494e-18	408	0.362	0.768129771	0.436404	0.063258	TRUE	TRUE	323510
cg09736286	ILMN_1797988	-0.33956179022789	4.55508511360784e-13	422	0.294	0.3256281407	-0.661758	0.230045	TRUE	FALSE	112250879
cg09736286	ILMN_1799134	-0.326288521289825	4.13820379220418e-12	422	0.33	0.3256281407	-0.678022	0.209184	TRUE	FALSE	112246825
cg09736286	ILMN_2073184	-0.337830394506454	6.1138262504724e-13	422	0.325	0.3256281407	-0.639457	0.177541	FALSE	NA	NA
cg09736286	ILMN_1813338	-0.341979831457138	3.29662090092243e-12	385	0.205	0.3256281407	-0.303891	0.207955	TRUE	FALSE	115825466
cg09736286	ILMN_2098126	-0.335576146841049	8.9423788141067e-13	422	0.308	0.3256281407	-0.952911	0.250468	FALSE	NA	NA
cg09736286	ILMN_1731233	-0.393304914236069	1.75071684321963e-17	422	0.394	0.3256281407	-0.598364	0.136713	FALSE	NA	NA
cg09736286	ILMN_1784287	-0.331313967704773	1.81876714107453e-12	422	0.352	0.3256281407	-0.479317	0.19866	FALSE	NA	NA
cg09736286	ILMN_1773352	-0.34053498506546	3.85724470727566e-13	422	0.311	0.3256281407	-0.410893	0.210589	FALSE	NA	NA
cg09736286	ILMN_2352097	-0.330676823854446	2.02037075017965e-12	422	0.37	0.3256281407	-0.5468	0.169084	FALSE	NA	NA
cg09764761	ILMN_2393693	0.502613365650177	1.75898770606976e-28	404	0.354	0.6301507538	0.841481	0.069788	TRUE	TRUE	521011
cg09767822	ILMN_1731233	0.35750338435173	1.91800813236086e-14	422	0.394	0.4853090172	0.528384	0.111588	FALSE	NA	NA
cg09767822	ILMN_2098126	0.340306252241135	4.01121037994449e-13	422	0.308	0.4853090172	0.543155	0.205418	FALSE	NA	NA
cg09775648	ILMN_1773352	-0.336904168128967	7.61257647917668e-13	421	0.311	0.2915831663	-0.356816	0.238446	FALSE	NA	NA
cg09791743	ILMN_1683279	0.325914114713669	4.94106917190506e-12	420	0.37	0.4858870968	0.50479	0.116308	TRUE	TRUE	33390
cg09800500	ILMN_1773352	-0.369717568159103	1.95566077966092e-15	422	0.311	0.4575757576	-0.173298	0.189471	FALSE	NA	NA
cg09800500	ILMN_2098126	-0.338212251663208	5.73055408508118e-13	422	0.308	0.4575757576	-0.39184	0.221985	FALSE	NA	NA
cg09801824	ILMN_2098126	0.32277324795723	7.71349687791769e-12	421	0.308	0.3676323676	0.092711	0.273556	FALSE	NA	NA
cg09805010	ILMN_1731233	0.328872829675674	3.0602004808795e-12	420	0.394	0.3939393939	0.493652	0.157331	FALSE	NA	NA
cg09874776	ILMN_1731233	-0.341894805431366	3.05430882650329e-13	422	0.394	0.4174085064	-0.460258	0.112248	FALSE	NA	NA
cg09887059	ILMN_1731233	0.32891383767128	3.03982854765987e-12	420	0.394	0.496007984	0.426969	0.112389	FALSE	NA	NA
cg09895514	ILMN_1731233	-0.332436293363571	1.51036666950704e-12	422	0.394	0.4158316633	-0.319965	0.128336	FALSE	NA	NA
cg09895514	ILMN_2098126	-0.347933858633041	1.06733719315048e-13	422	0.308	0.4158316633	-0.455066	0.222214	FALSE	NA	NA
cg09895514	ILMN_1773352	-0.327827215194702	3.22282741426098e-12	422	0.311	0.4158316633	-0.21116	0.184051	FALSE	NA	NA
cg09907509	ILMN_1731233	0.329055309295654	2.79881054487821e-12	421	0.394	0.5060362173	0.542326	0.120816	FALSE	NA	NA
cg09910876	ILMN_1731233	0.339760929346085	4.40291907444743e-13	422	0.394	0.3023952096	0.514574	0.201454	FALSE	NA	NA
cg09920268	ILMN_3187680	0.397727340459824	6.89981234073908e-18	422	0.354	0.3883299799	0.694386	0.099534	TRUE	TRUE	0
cg09939079	ILMN_2178088	-0.329438328742981	8.68113920572005e-12	401	0.324	0.6551724138	-0.540645	0.09863	FALSE	NA	NA
cg09939079	ILMN_2162972	-0.339753210544586	4.40872348944971e-13	422	0.337	0.6551724138	-0.455047	0.090325	TRUE	TRUE	5651
cg09983897	ILMN_1731233	0.355877667665482	2.57875839740594e-14	422	0.394	0.3433433433	0.666582	0.109161	FALSE	NA	NA
cg09983897	ILMN_2352097	0.341327548027039	3.36714730350478e-13	422	0.37	0.3433433433	0.694904	0.119993	TRUE	FALSE	26215375
cg10037049	ILMN_2352097	0.333184689283371	1.33375884657764e-12	422	0.37	0.4294294294	0.315203	0.156451	FALSE	NA	NA
cg10037049	ILMN_2384122	0.329391628503799	2.49561116043138e-12	422	0.387	0.4294294294	0.320503	0.151672	FALSE	NA	NA
cg10037049	ILMN_1731233	0.386803656816483	6.6954749093519e-17	422	0.394	0.4294294294	0.38618	0.1312	FALSE	NA	NA
cg10037049	ILMN_2098126	0.36114102602005	9.82440718354334e-15	422	0.308	0.4294294294	0.274706	0.238377	FALSE	NA	NA
cg10037049	ILMN_1773352	0.349068373441696	8.73650248351516e-14	422	0.311	0.4294294294	0.221151	0.202639	FALSE	NA	NA
cg10045137	ILMN_1672899	-0.392771601676941	1.23063926479074e-13	322	0.059	0.7090539166	NA	NA	TRUE	TRUE	0
cg10051588	ILMN_1731233	-0.338756024837494	5.22500329455198e-13	422	0.394	0.3209628887	-0.550552	0.140211	FALSE	NA	NA
cg10059959	ILMN_1731233	0.343184053897858	2.4452249769672e-13	422	0.394	0.3507014028	0.511553	0.176759	FALSE	NA	NA
cg10061361	ILMN_1797988	0.321377992630005	9.0985284832091e-12	422	0.294	0.5284552846	0.196201	0.215975	FALSE	NA	NA
cg10061361	ILMN_2352097	0.374662816524506	7.52840088930178e-16	422	0.37	0.5284552846	0.361118	0.140904	FALSE	NA	NA
cg10061361	ILMN_2384122	0.349655210971832	7.87420464140278e-14	422	0.387	0.5284552846	0.414295	0.136921	FALSE	NA	NA
cg10061361	ILMN_1731233	0.468664467334747	2.33242151120655e-25	422	0.394	0.5284552846	0.461813	0.11303	FALSE	NA	NA
cg10061361	ILMN_1761945	0.325753480195999	4.78333129164883e-12	421	0.358	0.5284552846	0.213949	0.156544	TRUE	FALSE	106114054
cg10075819	ILMN_1773352	-0.324753284454346	5.30265926327568e-12	422	0.311	0.4034034034	-0.153802	0.194886	FALSE	NA	NA
cg10075819	ILMN_2098126	-0.321819961071014	8.48095384983777e-12	422	0.308	0.4034034034	-0.195558	0.237952	FALSE	NA	NA
cg10080966	ILMN_2098126	-0.351623505353928	5.54746953533292e-14	422	0.308	0.561	-0.596886	0.193083	FALSE	NA	NA
cg10080966	ILMN_2352097	-0.351495981216431	5.67524635941795e-14	422	0.37	0.561	-0.469958	0.119385	FALSE	NA	NA
cg10080966	ILMN_1784287	-0.327756494283676	3.26018049080323e-12	422	0.352	0.561	-0.374296	0.146305	FALSE	NA	NA
cg10080966	ILMN_1731233	-0.326440572738647	4.0374923521966e-12	422	0.394	0.561	-0.378957	0.111216	FALSE	NA	NA
cg10080966	ILMN_2384122	-0.345340102910995	1.68155051121722e-13	422	0.387	0.561	-0.436431	0.119369	FALSE	NA	NA
cg10088332	ILMN_2069632	-0.384908378124237	4.07052189285228e-16	405	0.154	0.5715705765	-0.837588	0.130482	TRUE	TRUE	11505
cg10096215	ILMN_2098126	0.328731149435043	2.78066066787567e-12	422	0.308	0.3716283716	0.257965	0.270169	FALSE	NA	NA
cg10096215	ILMN_2073184	0.341437220573425	3.30431622538878e-13	422	0.325	0.3716283716	0.191603	0.211059	FALSE	NA	NA
cg10096215	ILMN_1682993	0.348868370056152	9.05098494957537e-14	422	0.305	0.3716283716	0.18609	0.207227	FALSE	NA	NA
cg10096215	ILMN_1797988	0.33881276845932	5.17483099745121e-13	422	0.294	0.3716283716	0.083525	0.277016	FALSE	NA	NA
cg10096215	ILMN_2384122	0.333798885345459	1.20403458170767e-12	422	0.387	0.3716283716	0.26821	0.173023	TRUE	FALSE	10335351
cg10096215	ILMN_2352097	0.331701666116714	1.70585270059241e-12	422	0.37	0.3716283716	0.309747	0.174681	TRUE	FALSE	10335290
cg10096215	ILMN_1740633	0.321219891309738	9.3299266692386e-12	422	0.37	0.3716283716	0.323139	0.189105	FALSE	NA	NA
cg10096215	ILMN_1799134	0.330226361751556	2.17590698904083e-12	422	0.33	0.3716283716	0.17965	0.241924	FALSE	NA	NA
cg10097464	ILMN_1813139	-0.36236572265625	1.12867220006087e-14	417	0.262	0.6178217822	-0.689707	0.105139	TRUE	TRUE	46364
cg10111115	ILMN_1731233	0.37329363822937	9.82334354940506e-16	422	0.394	0.5583250249	0.602557	0.092397	FALSE	NA	NA
cg10118093	ILMN_1731233	0.329097598791122	2.61879959989518e-12	422	0.394	0.2211055276	0.360243	0.166655	FALSE	NA	NA
cg10130564	ILMN_1778668	0.532420992851257	5.80657076212159e-34	422	0.38	0.8301507538	0.767387	0.067803	TRUE	TRUE	5519
cg10132208	ILMN_2352097	0.345957458019257	1.50973637417214e-13	422	0.37	0.5742971888	0.458267	0.116563	FALSE	NA	NA
cg10132208	ILMN_1731233	0.400202512741089	4.07014526923806e-18	422	0.394	0.5742971888	0.533721	0.094618	FALSE	NA	NA
cg10132208	ILMN_2384122	0.337504893541336	6.46022018297267e-13	422	0.387	0.5742971888	0.492139	0.112018	FALSE	NA	NA
cg10166283	ILMN_1731233	0.343255281448364	3.13446512197689e-13	418	0.394	0.4540816327	0.587881	0.117981	FALSE	NA	NA
cg10173586	ILMN_2370872	-0.390341490507126	3.23970296920976e-17	422	0.363	0.8545454545	-0.566002	0.083905	TRUE	TRUE	46840
cg10178827	ILMN_1743145	0.351984322071075	5.20099843112679e-14	422	0.442	0.3783783784	0.730296	0.102639	TRUE	TRUE	26241
cg10182421	ILMN_1731233	-0.324417501688004	5.59705351695149e-12	422	0.394	0.4195804196	-0.358414	0.135882	FALSE	NA	NA
cg10185478	ILMN_1731233	0.362168192863464	8.11968200229507e-15	422	0.394	0.4064386318	0.440539	0.12212	FALSE	NA	NA
cg10205045	ILMN_1731233	0.378151029348373	4.11622756879432e-16	421	0.394	0.5183714002	0.455919	0.12687	FALSE	NA	NA
cg10205045	ILMN_2352097	0.322609543800354	7.91735842848608e-12	421	0.37	0.5183714002	0.517561	0.147245	FALSE	NA	NA
cg10205045	ILMN_1773352	0.328346222639084	3.14204651069634e-12	421	0.311	0.5183714002	0.085541	0.207942	FALSE	NA	NA
cg10215401	ILMN_2073184	0.329345971345901	2.51436194679552e-12	422	0.325	0.5089641434	0.411258	0.151118	FALSE	NA	NA
cg10215401	ILMN_1799134	0.321618020534515	8.75788378001868e-12	422	0.33	0.5089641434	0.313628	0.180675	FALSE	NA	NA
cg10215401	ILMN_2098126	0.374366462230682	7.9756268614137e-16	422	0.308	0.5089641434	0.537182	0.196693	FALSE	NA	NA
cg10215401	ILMN_2352097	0.34002298116684	4.21023130473806e-13	422	0.37	0.5089641434	0.545935	0.128859	FALSE	NA	NA
cg10215401	ILMN_1658399	0.327345937490463	3.48552011318379e-12	422	0.301	0.5089641434	0.306472	0.140891	FALSE	NA	NA
cg10215401	ILMN_1784287	0.34869858622551	9.32662092208501e-14	422	0.352	0.5089641434	0.413642	0.152224	FALSE	NA	NA
cg10215401	ILMN_1813338	0.400944411754608	1.02264374860098e-16	385	0.205	0.5089641434	0.415932	0.149277	FALSE	NA	NA
cg10215401	ILMN_1773352	0.358836024999619	1.50270662229889e-14	422	0.311	0.5089641434	0.365665	0.164981	FALSE	NA	NA
cg10215401	ILMN_1731233	0.414161205291748	1.89225791361914e-19	422	0.394	0.5089641434	0.51808	0.1076	FALSE	NA	NA
cg10215401	ILMN_1682993	0.339628905057907	4.50323583932977e-13	422	0.305	0.5089641434	0.426573	0.14766	FALSE	NA	NA
cg10215401	ILMN_1797988	0.329994082450867	2.26061639257207e-12	422	0.294	0.5089641434	0.404868	0.190108	FALSE	NA	NA
cg10241484	ILMN_1731233	0.39201819896698	2.28893361089774e-17	422	0.394	0.5350444225	0.672524	0.118359	FALSE	NA	NA
cg10261205	ILMN_1794707	-0.352494597434998	4.74691162017938e-14	422	0.406	0.8689516129	-0.560454	0.075535	TRUE	TRUE	5349
cg10298052	ILMN_1731233	0.371232450008392	1.46253747370587e-15	422	0.394	0.5216080402	0.565174	0.116846	FALSE	NA	NA
cg10334354	ILMN_1731233	0.371684551239014	1.44845295594014e-15	421	0.394	0.4682139253	0.516371	0.12454	FALSE	NA	NA
cg10334354	ILMN_2098126	0.323288381099701	7.10484235593183e-12	421	0.308	0.4682139253	0.608817	0.226875	FALSE	NA	NA
cg10400390	ILMN_1731233	0.354357570409775	3.3954973864659e-14	422	0.394	0.4945273632	0.470954	0.105342	FALSE	NA	NA
cg10411146	ILMN_1794707	-0.356163144111633	2.44845856141894e-14	422	0.406	0.8662041625	-0.557	0.076231	TRUE	TRUE	5310
cg10453719	ILMN_1731233	0.335742354393005	9.25376936472114e-13	421	0.394	0.5099601594	0.543699	0.140873	FALSE	NA	NA
cg10458142	ILMN_1731233	0.3372882604599	6.70131115561557e-13	422	0.394	0.334995015	0.480126	0.13049	FALSE	NA	NA
cg10466124	ILMN_2066060	0.338583707809448	5.3802964081038e-13	422	0.414	0.4420946626	0.499404	0.090775	TRUE	TRUE	22307
cg10466124	ILMN_2159694	-0.402915090322495	1.66448582614752e-13	301	0.414	0.4420946626	-0.831709	0.106557	TRUE	TRUE	NA
cg10515048	ILMN_2384122	0.340721547603607	3.73595587242718e-13	422	0.387	0.401	0.473991	0.162665	FALSE	NA	NA
cg10515048	ILMN_2352097	0.356087893247604	2.48216578801528e-14	422	0.37	0.401	0.452216	0.167625	FALSE	NA	NA
cg10515048	ILMN_1797988	0.321040987968445	9.59869538394936e-12	422	0.294	0.401	0.334526	0.256043	FALSE	NA	NA
cg10515048	ILMN_1731233	0.400772929191589	3.60151749030332e-18	422	0.394	0.401	0.416737	0.147918	TRUE	FALSE	25621461
cg10529845	ILMN_1813338	-0.341719508171082	3.4342610776117e-12	385	0.205	0.4756218905	-0.603261	0.153456	FALSE	NA	NA
cg10529845	ILMN_2098126	-0.347501963376999	1.1516189892687e-13	422	0.308	0.4756218905	-0.671956	0.204279	FALSE	NA	NA
cg10529845	ILMN_1773352	-0.32494854927063	5.13846846467298e-12	422	0.311	0.4756218905	-0.4551	0.164452	FALSE	NA	NA
cg10540110	ILMN_2098126	0.322590589523315	7.50051193175624e-12	422	0.308	0.3329979879	0.35111	0.264319	FALSE	NA	NA
cg10588696	ILMN_1731233	0.329829573631287	2.32254966790527e-12	422	0.394	0.3353353353	0.583795	0.15321	FALSE	NA	NA
cg10599444	ILMN_1731233	0.394879788160324	1.25883896208781e-17	422	0.394	0.4327309237	0.485032	0.121986	TRUE	FALSE	1769829
cg10599444	ILMN_1773352	0.344426929950714	1.97126686269521e-13	422	0.311	0.4327309237	0.323262	0.1835	FALSE	NA	NA
cg10599444	ILMN_1682993	0.322401791810989	7.72995733113658e-12	422	0.305	0.4327309237	0.37172	0.163186	FALSE	NA	NA
cg10599444	ILMN_2098126	0.373370736837387	9.67760849126243e-16	422	0.308	0.4327309237	0.441348	0.215931	FALSE	NA	NA
cg10599444	ILMN_2384122	0.341701984405518	3.15731967230257e-13	422	0.387	0.4327309237	0.5852	0.134184	FALSE	NA	NA
cg10599444	ILMN_2352097	0.337734520435333	6.21392316843883e-13	422	0.37	0.4327309237	0.586406	0.139574	FALSE	NA	NA
cg10603275	ILMN_1797988	0.336290687322617	9.56149876202142e-13	419	0.294	0.5698380567	0.55405	0.162157	FALSE	NA	NA
cg10603275	ILMN_1731233	0.482958614826202	6.23026413982936e-27	419	0.394	0.5698380567	0.580921	0.089065	FALSE	NA	NA
cg10603275	ILMN_2384122	0.370447069406509	2.14130506775548e-15	419	0.387	0.5698380567	0.446462	0.11236	FALSE	NA	NA
cg10603275	ILMN_2098126	0.353075414896011	5.26435115999918e-14	419	0.308	0.5698380567	0.457079	0.181878	FALSE	NA	NA
cg10603275	ILMN_2352097	0.378451943397522	4.5566205749559e-16	419	0.37	0.5698380567	0.425225	0.114375	FALSE	NA	NA
cg10603275	ILMN_1864900	0.327071994543076	4.34726649850392e-12	419	0.283	0.5698380567	0.493677	0.125891	FALSE	NA	NA
cg10603275	ILMN_1773352	0.330495864152908	2.49283237354631e-12	419	0.311	0.5698380567	0.329919	0.14995	FALSE	NA	NA
cg10606923	ILMN_1658399	-0.324724346399307	5.32742365803576e-12	422	0.301	0.4348697395	-0.385466	0.158829	FALSE	NA	NA
cg10610428	ILMN_2098126	-0.34391650557518	2.15391291959394e-13	422	0.308	0.4571713147	-0.57102	0.222248	FALSE	NA	NA
cg10610428	ILMN_1773352	-0.337053030729294	6.97305623822651e-13	422	0.311	0.4571713147	-0.32471	0.168711	FALSE	NA	NA
cg10610428	ILMN_1731233	-0.326001465320587	4.33506125230783e-12	422	0.394	0.4571713147	-0.290325	0.123177	FALSE	NA	NA
cg10647703	ILMN_1666078	0.467233419418335	3.45570964722923e-25	422	0.399	0.6923868313	0.667177	0.066507	TRUE	TRUE	148640
cg10652393	ILMN_1731233	0.338197857141495	6.11887832082668e-13	421	0.394	0.4282848546	0.492945	0.130959	FALSE	NA	NA
cg10659886	ILMN_1731233	0.330281019210815	2.15642908274551e-12	422	0.394	0.4684052156	0.527136	0.125054	FALSE	NA	NA
cg10679301	ILMN_1731233	0.359009623527527	1.4555584098956e-14	422	0.394	0.5317220544	0.532742	0.107223	FALSE	NA	NA
cg10679301	ILMN_2098126	0.326757282018661	3.83533959468463e-12	422	0.308	0.5317220544	0.478059	0.194499	FALSE	NA	NA
cg10755058	ILMN_2404850	0.532729208469391	7.43631358052737e-34	420	0.297	0.6703406814	0.802167	0.074882	TRUE	TRUE	75063
cg10758824	ILMN_1773352	-0.323859393596649	6.12200754235759e-12	422	0.311	0.4154929577	-0.437024	0.187897	FALSE	NA	NA
cg10787704	ILMN_1753782	-0.340469658374786	3.90061837871973e-13	422	0.284	0.7429149798	-0.457633	0.092265	FALSE	NA	NA
cg10807894	ILMN_1773352	-0.337917000055313	6.02476181645087e-13	422	0.311	0.5207920792	-0.375186	0.170682	FALSE	NA	NA
cg10807894	ILMN_2098126	-0.338754564523697	5.22630074810383e-13	422	0.308	0.5207920792	-0.509253	0.206163	FALSE	NA	NA
cg10821226	ILMN_1656670	0.449990689754486	3.36251146881456e-23	422	0.208	0.7421638018	0.555038	0.074259	TRUE	TRUE	NA
cg10821226	ILMN_1666078	0.42063695192337	4.31640568322857e-20	422	0.399	0.7421638018	0.511789	0.067604	TRUE	TRUE	39321
cg10825970	ILMN_1731233	-0.369769603013992	1.93629272906416e-15	422	0.394	0.312	-0.380852	0.144879	FALSE	NA	NA
cg10827488	ILMN_1731233	0.343115419149399	2.47441871906404e-13	422	0.394	0.4629441624	0.514175	0.121487	FALSE	NA	NA
cg10828561	ILMN_1773352	-0.331970900297165	1.63149836589602e-12	422	0.311	0.3922155689	-0.273712	0.218683	FALSE	NA	NA
cg10832938	ILMN_1731233	0.350225955247879	7.11568028814814e-14	422	0.394	0.4432048682	0.466907	0.136189	FALSE	NA	NA
cg10836392	ILMN_1731233	0.322609603404999	7.47777603654545e-12	422	0.394	0.5193089431	0.497989	0.116905	FALSE	NA	NA
cg10851251	ILMN_2098126	0.321908324956894	8.36248017060954e-12	422	0.308	0.3860887097	0.667398	0.267151	FALSE	NA	NA
cg10852154	ILMN_1773352	0.365990608930588	3.96920090100912e-15	422	0.311	0.4588353414	0.391436	0.169042	FALSE	NA	NA
cg10852154	ILMN_2098126	0.347463995218277	1.15933218408668e-13	422	0.308	0.4588353414	0.399254	0.213116	FALSE	NA	NA
cg10867751	ILMN_1731233	0.324674546718597	5.3703052955165e-12	422	0.394	0.5376128385	0.294295	0.124079	FALSE	NA	NA
cg10868817	ILMN_1731233	0.324101209640503	5.8889096658288e-12	422	0.394	0.3457286432	0.211475	0.222245	FALSE	NA	NA
cg10868817	ILMN_2352097	0.321596592664719	8.78778118282997e-12	422	0.37	0.3457286432	0.373026	0.223326	FALSE	NA	NA
cg10892950	ILMN_1660462	-0.323174476623535	6.8321645649112e-12	422	0.311	0.3620862588	-0.369735	0.201159	FALSE	NA	NA
cg10892950	ILMN_1773352	-0.361863404512405	8.59274337690208e-15	422	0.311	0.3620862588	-0.502501	0.186977	FALSE	NA	NA
cg10892950	ILMN_2098126	-0.332479625940323	1.49954582729622e-12	422	0.308	0.3620862588	-0.55662	0.233339	FALSE	NA	NA
cg10893908	ILMN_2098126	-0.32226836681366	7.89622237996769e-12	422	0.308	0.458123108	-0.466238	0.204956	FALSE	NA	NA
cg10899768	ILMN_1731233	0.340158849954605	4.98297979881547e-13	419	0.394	0.3105527638	0.641409	0.220652	FALSE	NA	NA
cg10903451	ILMN_1731233	0.419281840324402	6.52474015777192e-20	421	0.394	0.4034034034	0.625284	0.108958	FALSE	NA	NA
cg10903451	ILMN_2352097	0.342254281044006	3.06301463266398e-13	421	0.37	0.4034034034	0.61657	0.130973	FALSE	NA	NA
cg10903451	ILMN_2384122	0.339670985937119	4.76514938221615e-13	421	0.387	0.4034034034	0.587984	0.130466	FALSE	NA	NA
cg10909506	ILMN_1666206	-0.469323605298996	1.94476133973941e-25	422	0.344	0.5743639922	-0.614213	0.08452	TRUE	TRUE	20973
cg10909506	ILMN_1662174	-0.355771362781525	2.8206385585183e-14	421	0.264	0.5743639922	-0.661284	0.144139	TRUE	TRUE	4398
cg10909506	ILMN_2347193	-0.404357850551605	1.659742269461e-18	422	0.3	0.5743639922	-0.617752	0.094248	TRUE	TRUE	19834
cg10912240	ILMN_1731233	0.32320562005043	6.79819748633041e-12	422	0.394	0.3171717172	0.576976	0.165199	TRUE	FALSE	4160085
cg10916429	ILMN_1731233	0.372713297605515	1.09915961477417e-15	422	0.394	0.4657947686	0.442554	0.128204	FALSE	NA	NA
cg10916429	ILMN_1773352	0.3276127576828	3.33740543718327e-12	422	0.311	0.4657947686	0.184351	0.201635	FALSE	NA	NA
cg10916429	ILMN_2098126	0.325702637434006	4.54969459426215e-12	422	0.308	0.4657947686	0.381722	0.228668	FALSE	NA	NA
cg10919344	ILMN_1773352	-0.337171018123627	6.83543403397016e-13	422	0.311	0.2835671343	-0.115138	0.245336	FALSE	NA	NA
cg10919344	ILMN_2098126	-0.349803745746613	7.66950888492077e-14	422	0.308	0.2835671343	-0.555479	0.269377	FALSE	NA	NA
cg10926413	ILMN_1731233	-0.332425564527512	1.60799320163494e-12	421	0.394	0.325	-0.755041	0.232768	FALSE	NA	NA
cg10928257	ILMN_2384122	0.36165589094162	8.9301664187002e-15	422	0.387	0.4042126379	0.506187	0.153907	FALSE	NA	NA
cg10928257	ILMN_1773352	0.321600764989853	8.78195192035948e-12	422	0.311	0.4042126379	0.314471	0.21212	FALSE	NA	NA
cg10928257	ILMN_1731233	0.407459080219269	8.42134630788526e-19	422	0.394	0.4042126379	0.514709	0.132013	FALSE	NA	NA
cg10928257	ILMN_2352097	0.369391739368439	2.08132925250004e-15	422	0.37	0.4042126379	0.495401	0.159585	FALSE	NA	NA
cg10928257	ILMN_1660732	0.334593385457993	1.52683992581154e-12	416	0.308	0.4042126379	0.461385	0.198993	TRUE	FALSE	91499633
cg10937802	ILMN_2098126	-0.334213763475418	1.12347067864726e-12	422	0.308	0.4797979798	-0.295329	0.223705	FALSE	NA	NA
cg10937802	ILMN_1773352	-0.345316529273987	1.68847686181554e-13	422	0.311	0.4797979798	-0.106876	0.198072	FALSE	NA	NA
cg10967350	ILMN_1731233	0.363490641117096	6.34607002749111e-15	422	0.394	0.338	0.694936	0.173	FALSE	NA	NA
cg11039729	ILMN_1773352	0.331163465976715	1.86453856746085e-12	422	0.311	0.416080402	0.072388	0.218635	FALSE	NA	NA
cg11041835	ILMN_1731233	0.34944212436676	8.74997125238739e-14	421	0.394	0.3175879397	0.422546	0.176977	FALSE	NA	NA
cg11045746	ILMN_2066849	-0.393974632024765	1.81447615873771e-17	420	0.204	0.8482328482	-0.769811	0.112823	TRUE	TRUE	837
cg11076487	ILMN_2352097	-0.353033125400543	4.30978103041902e-14	422	0.37	0.4473161034	-0.674429	0.163615	FALSE	NA	NA
cg11076487	ILMN_2384122	-0.357022970914841	2.09374415066115e-14	422	0.387	0.4473161034	-0.709801	0.161517	FALSE	NA	NA
cg11076487	ILMN_1773352	-0.325363904237747	4.80553994591247e-12	422	0.311	0.4473161034	-0.344539	0.211294	FALSE	NA	NA
cg11076487	ILMN_1797988	-0.340853273868561	3.65257120340615e-13	422	0.294	0.4473161034	-0.578649	0.240559	FALSE	NA	NA
cg11076487	ILMN_2098126	-0.322333753108978	7.8143112302067e-12	422	0.308	0.4473161034	-0.823677	0.262175	FALSE	NA	NA
cg11076487	ILMN_1660732	-0.340471625328064	5.726108634592e-13	416	0.308	0.4473161034	-0.802078	0.213307	FALSE	NA	NA
cg11076487	ILMN_1799134	-0.324620395898819	5.41731581863585e-12	422	0.33	0.4473161034	-0.581848	0.222396	FALSE	NA	NA
cg11076487	ILMN_1731233	-0.413170635700226	2.36495637294257e-19	422	0.394	0.4473161034	-0.736055	0.135887	FALSE	NA	NA
cg11097541	ILMN_2384122	0.335844576358795	8.54799073483655e-13	422	0.387	0.3446893788	0.477424	0.173056	FALSE	NA	NA
cg11097541	ILMN_1731233	0.355811059474945	2.61012368945928e-14	422	0.394	0.3446893788	0.439374	0.157554	FALSE	NA	NA
cg11097541	ILMN_2352097	0.342676281929016	2.66943672182663e-13	422	0.37	0.3446893788	0.539888	0.172442	FALSE	NA	NA
cg11112161	ILMN_2098126	0.323570877313614	6.4119153200423e-12	422	0.308	0.4141716567	0.27032	0.242825	TRUE	FALSE	375521
cg11139102	ILMN_1768754	-0.335176885128021	9.56207484684403e-13	422	0.381	0.5030241935	-0.663671	0.12129	TRUE	TRUE	108763
cg11155687	ILMN_1731233	0.3280910551548	3.27534746733367e-12	421	0.394	0.4301397206	0.480439	0.131079	FALSE	NA	NA
cg11171825	ILMN_1683279	0.387359738349915	7.08027161300506e-17	420	0.37	0.5096056623	0.762156	0.086391	TRUE	TRUE	7079
cg11196182	ILMN_2358069	-0.397241234779358	1.00056909787631e-17	419	0.306	0.8179074447	-0.794613	0.100493	TRUE	TRUE	51477
cg11199713	ILMN_1731233	0.33826145529747	6.44796938613749e-13	420	0.394	0.329	0.582945	0.132654	FALSE	NA	NA
cg11201869	ILMN_1864900	-0.327736407518387	3.27086666527034e-12	422	0.283	0.3654419067	-0.298737	0.19664	FALSE	NA	NA
cg11201869	ILMN_2098126	-0.327706068754196	3.28707175431644e-12	422	0.308	0.3654419067	-0.404168	0.264307	FALSE	NA	NA
cg11201869	ILMN_1773352	-0.332224130630493	1.56445751247701e-12	422	0.311	0.3654419067	-0.238648	0.223786	FALSE	NA	NA
cg11201869	ILMN_1731233	-0.336016982793808	8.30370115628784e-13	422	0.394	0.3654419067	-0.22361	0.164037	FALSE	NA	NA
cg11205006	ILMN_2098126	0.335012972354889	9.82845946744267e-13	422	0.308	0.4652777778	0.140516	0.239393	FALSE	NA	NA
cg11205006	ILMN_1658399	0.330105662345886	2.21953027549128e-12	422	0.301	0.4652777778	0.297664	0.145605	FALSE	NA	NA
cg11236526	ILMN_1731233	0.363834202289581	6.89857504105788e-15	420	0.394	0.4644308943	0.476999	0.131751	FALSE	NA	NA
cg11323198	ILMN_1731233	0.343253552913666	2.41600687091429e-13	422	0.394	0.4559118236	0.366719	0.144161	FALSE	NA	NA
cg11335969	ILMN_2073184	-0.339561432600021	4.55536295431298e-13	422	0.325	0.3400402414	-0.433651	0.195985	FALSE	NA	NA
cg11335969	ILMN_2352097	-0.341210156679153	3.43569462192077e-13	422	0.37	0.3400402414	-0.520532	0.174092	FALSE	NA	NA
cg11335969	ILMN_2384122	-0.329855859279633	2.31254378643057e-12	422	0.387	0.3400402414	-0.507763	0.169272	FALSE	NA	NA
cg11335969	ILMN_2098126	-0.359062016010284	1.44161577646919e-14	422	0.308	0.3400402414	-0.609748	0.24676	FALSE	NA	NA
cg11336178	ILMN_1683279	-0.390047758817673	5.29109540981967e-17	417	0.37	0.5689828802	-0.615242	0.098373	TRUE	TRUE	317
cg11358945	ILMN_1731233	0.344334781169891	2.00308057862984e-13	422	0.394	0.4965174129	0.42942	0.125463	FALSE	NA	NA
cg11383134	ILMN_1656670	0.353735327720642	4.67917688343289e-14	419	0.208	0.7537091988	0.466012	0.080979	TRUE	TRUE	NA
cg11406274	ILMN_1666078	-0.44041919708252	3.77757376339334e-22	422	0.399	0.7970731707	-0.567394	0.064368	TRUE	TRUE	1034
cg11406274	ILMN_1656670	-0.373063087463379	1.02721009494198e-15	422	0.208	0.7970731707	-0.501734	0.080093	TRUE	TRUE	NA
cg11406274	ILMN_1660923	-0.38090568780899	2.1991491043258e-16	422	0.424	0.7970731707	-0.611598	0.082437	TRUE	TRUE	95765
cg11410023	ILMN_1731233	0.326101809740067	4.26522982451168e-12	422	0.394	0.381237525	0.395094	0.135387	FALSE	NA	NA
cg11426427	ILMN_1731233	0.322035640478134	8.19461587820118e-12	422	0.394	0.3648241206	0.389345	0.143535	FALSE	NA	NA
cg11429292	ILMN_1813338	0.343276381492615	2.68737846509027e-12	385	0.205	0.5901639344	0.400523	0.15409	TRUE	FALSE	576
cg11429292	ILMN_2384122	0.342322051525116	2.83762790869475e-13	422	0.387	0.5901639344	0.610043	0.108217	FALSE	NA	NA
cg11429292	ILMN_2098126	0.327455103397369	3.42416129889632e-12	422	0.308	0.5901639344	0.493675	0.184726	FALSE	NA	NA
cg11429292	ILMN_1773352	0.361144244670868	9.8185532940926e-15	422	0.311	0.5901639344	0.335409	0.162988	FALSE	NA	NA
cg11429292	ILMN_2352097	0.370407909154892	1.71347778054032e-15	422	0.37	0.5901639344	0.610348	0.109017	FALSE	NA	NA
cg11429292	ILMN_1717029	0.335573703050613	2.27095890786297e-12	407	0.222	0.5901639344	1	0.907275	FALSE	NA	NA
cg11429292	ILMN_1731233	0.439847201108932	4.35346543223256e-22	422	0.394	0.5901639344	0.593037	0.093747	FALSE	NA	NA
cg11439596	ILMN_1731233	0.353406995534897	4.02973920232965e-14	422	0.394	0.5120481928	0.49965	0.105929	FALSE	NA	NA
cg11441704	ILMN_1731233	0.372577399015427	1.12842654447804e-15	422	0.394	0.4488977956	0.465841	0.116004	FALSE	NA	NA
cg11441704	ILMN_2352097	0.328760176897049	2.76749086875964e-12	422	0.37	0.4488977956	0.426074	0.137352	FALSE	NA	NA
cg11441704	ILMN_2098126	0.372571766376495	1.12965593323489e-15	422	0.308	0.4488977956	0.377652	0.209683	FALSE	NA	NA
cg11441704	ILMN_1773352	0.340726673603058	3.73267651895504e-13	422	0.311	0.4488977956	0.272618	0.179833	FALSE	NA	NA
cg11465213	ILMN_1813338	0.346321880817413	1.65632311086584e-12	385	0.205	0.4383149448	0.533728	0.170371	FALSE	NA	NA
cg11469098	ILMN_1731233	0.325870215892792	4.69410141683985e-12	421	0.394	0.5020080321	0.398322	0.10969	FALSE	NA	NA
cg11479165	ILMN_1731233	0.324469149112701	5.88110348527266e-12	421	0.394	0.3195564516	0.344044	0.151252	FALSE	NA	NA
cg11482794	ILMN_1731233	0.356131792068481	2.46244730849414e-14	422	0.394	0.4340382679	0.595538	0.140032	FALSE	NA	NA
cg11497957	ILMN_2384122	0.33227476477623	1.75196594354233e-12	420	0.387	0.4471299094	0.48314	0.149003	FALSE	NA	NA
cg11497957	ILMN_1731233	0.409158110618591	7.00745077550795e-19	420	0.394	0.4471299094	0.47667	0.131043	FALSE	NA	NA
cg11497957	ILMN_2352097	0.344954282045364	2.05165055128022e-13	420	0.37	0.4471299094	0.472004	0.153724	FALSE	NA	NA
cg11499681	ILMN_1773352	0.321161687374115	9.41655152353885e-12	422	0.311	0.4649298597	0.475377	0.163432	TRUE	FALSE	22697634
cg11499681	ILMN_2098126	0.323170334100723	6.83669513039236e-12	422	0.308	0.4649298597	0.715609	0.212274	TRUE	FALSE	22696862
cg11499681	ILMN_2352097	0.32967934012413	2.38055379702689e-12	422	0.37	0.4649298597	0.572251	0.12487	FALSE	NA	NA
cg11499681	ILMN_1731233	0.368794620037079	2.33250325994551e-15	422	0.394	0.4649298597	0.584009	0.105285	FALSE	NA	NA
cg11517269	ILMN_1676528	-0.37668976187706	5.06455609251407e-16	422	0.384	0.8132214061	-0.477718	0.063708	TRUE	TRUE	1680626
cg11518509	ILMN_2098126	0.330912858247757	1.94326230970818e-12	422	0.308	0.46277666	0.447847	0.208043	FALSE	NA	NA
cg11518509	ILMN_1773352	0.328469276428223	2.90227177374457e-12	422	0.311	0.46277666	0.330883	0.170601	FALSE	NA	NA
cg11528176	ILMN_1731233	0.341320842504501	3.37102653697174e-13	422	0.394	0.2700803213	0.780947	0.270568	FALSE	NA	NA
cg11539780	ILMN_1731233	0.394738674163818	1.84585453626261e-17	418	0.394	0.407221665	0.596184	0.140973	FALSE	NA	NA
cg11539857	ILMN_2352097	-0.324954390525818	5.44015147486543e-12	421	0.37	0.439637827	-0.323383	0.147102	FALSE	NA	NA
cg11539857	ILMN_1799134	-0.327136695384979	3.82461855985576e-12	421	0.33	0.439637827	-0.138837	0.208349	FALSE	NA	NA
cg11539857	ILMN_2098126	-0.340541183948517	4.108067561855e-13	421	0.308	0.439637827	-0.235433	0.22809	FALSE	NA	NA
cg11539857	ILMN_2384122	-0.324352443218231	5.99225108043178e-12	421	0.387	0.439637827	-0.267899	0.145735	FALSE	NA	NA
cg11539857	ILMN_1660462	-0.322116553783417	8.56353882542596e-12	421	0.311	0.439637827	-0.277754	0.180609	FALSE	NA	NA
cg11539857	ILMN_1731233	-0.369117230176926	2.3669830428872e-15	421	0.394	0.439637827	-0.237796	0.134144	FALSE	NA	NA
cg11539857	ILMN_1773352	-0.348169654607773	1.09503934145786e-13	421	0.311	0.439637827	-0.074455	0.200558	FALSE	NA	NA
cg11547544	ILMN_1731233	0.370964348316193	1.53989663511986e-15	422	0.394	0.4048096192	0.6731	0.128998	FALSE	NA	NA
cg11574975	ILMN_2352097	0.329058349132538	2.63568649291945e-12	422	0.37	0.422	0.474817	0.174683	FALSE	NA	NA
cg11574975	ILMN_1731233	0.361084491014481	9.92778886007365e-15	422	0.394	0.422	0.370096	0.160387	FALSE	NA	NA
cg11574975	ILMN_2384122	0.339428335428238	4.65992455324708e-13	422	0.387	0.422	0.53234	0.163471	FALSE	NA	NA
cg11583802	ILMN_1731233	-0.3239666223526	6.01755463310243e-12	422	0.394	0.3791708797	-0.373554	0.152147	FALSE	NA	NA
cg11617147	ILMN_1731233	0.323030114173889	6.99179032648865e-12	422	0.394	0.2937625755	0.562374	0.180422	FALSE	NA	NA
cg11640773	ILMN_1731233	0.33022677898407	2.17575765413086e-12	422	0.394	0.1563126253	0.852777	0.48056	FALSE	NA	NA
cg11642681	ILMN_1731233	0.341261804103851	3.40537014468863e-13	422	0.394	0.5336683417	0.419995	0.108553	FALSE	NA	NA
cg11642681	ILMN_2098126	0.339698702096939	4.44992640496915e-13	422	0.308	0.5336683417	0.520175	0.182179	FALSE	NA	NA
cg11642681	ILMN_1813338	0.356858968734741	2.97051566808867e-13	385	0.205	0.5336683417	0.530177	0.133327	FALSE	NA	NA
cg11658419	ILMN_2098126	0.39325824379921	1.7678612772399e-17	422	0.308	0.4370594159	0.321923	0.214712	FALSE	NA	NA
cg11658419	ILMN_1731233	0.363893210887909	5.88594495802262e-15	422	0.394	0.4370594159	0.457029	0.119127	FALSE	NA	NA
cg11658419	ILMN_1658399	0.331608206033707	1.73242927975637e-12	422	0.301	0.4370594159	0.265002	0.150501	TRUE	FALSE	49128403
cg11658419	ILMN_1773352	0.359653621912003	1.29297748610366e-14	422	0.311	0.4370594159	0.117422	0.198454	FALSE	NA	NA
cg11658909	ILMN_2098126	-0.321029037237167	9.61691570082691e-12	422	0.308	0.402584493	-0.501485	0.231645	FALSE	NA	NA
cg11684647	ILMN_1731233	0.328042149543762	3.11184996032607e-12	422	0.394	0.4184184184	0.566475	0.14515	FALSE	NA	NA
cg11703745	ILMN_2352023	-0.323729366064072	6.25104367265124e-12	422	0.256	0.6550348953	-0.544218	0.09459	TRUE	TRUE	87493
cg11720950	ILMN_1715169	0.348321527242661	2.73360319606934e-13	407	0.362	0.6050505051	0.473745	0.074173	TRUE	TRUE	323732
cg11721194	ILMN_1658399	-0.339145421981812	4.89003488398141e-13	422	0.301	0.3776223776	-0.378097	0.183626	FALSE	NA	NA
cg11721194	ILMN_1773352	-0.335228711366653	9.47932616707697e-13	422	0.311	0.3776223776	-0.411648	0.22453	FALSE	NA	NA
cg11721194	ILMN_2098126	-0.35224249958992	4.96617714625487e-14	422	0.308	0.3776223776	-0.452334	0.269738	FALSE	NA	NA
cg11723850	ILMN_1731233	0.328586667776108	3.61040749143539e-12	418	0.394	0.4	0.408288	0.139806	TRUE	FALSE	1055717
cg11728928	ILMN_2100209	-0.52499121427536	4.93934150559731e-32	411	0.327	0.8551992225	-0.864726	0.049634	TRUE	TRUE	124368
cg11728928	ILMN_2105573	-0.485357999801636	5.28562930248127e-26	399	0.32	0.8551992225	-0.60537	0.05934	TRUE	TRUE	106741
cg11747594	ILMN_1656670	0.374600917100906	7.61973282692395e-16	422	0.208	0.8100289296	0.474576	0.075874	TRUE	TRUE	NA
cg11752275	ILMN_1790692	-0.351818859577179	5.35717009919213e-14	422	0.306	0.5071428571	-0.689175	0.102055	TRUE	TRUE	3757
cg11752275	ILMN_2256295	-0.351546227931976	8.48788904848912e-14	416	0.333	0.5071428571	-0.675373	0.102126	TRUE	TRUE	1028
cg11765913	ILMN_2098126	-0.342420041561127	2.79009191131237e-13	422	0.308	0.2944111776	-0.378315	0.330634	FALSE	NA	NA
cg11765913	ILMN_2352097	-0.349927246570587	7.50328464365612e-14	422	0.37	0.2944111776	-0.605989	0.21344	FALSE	NA	NA
cg11765913	ILMN_1731233	-0.385647386312485	8.47087812054041e-17	422	0.394	0.2944111776	-0.533036	0.179783	FALSE	NA	NA
cg11766577	ILMN_1716838	0.389032572507858	2.19409536436833e-14	349	0.128	0.7399014778	1	1.547054	TRUE	TRUE	37
cg11795488	ILMN_2098126	-0.327034711837769	3.6664008505907e-12	422	0.308	0.4895522388	-0.582631	0.206599	FALSE	NA	NA
cg11804725	ILMN_1731233	-0.361362814903259	9.42892440228619e-15	422	0.394	0.4547263682	-0.565921	0.154687	FALSE	NA	NA
cg11832408	ILMN_1799134	0.331751227378845	1.90990348998081e-12	420	0.33	0.6131243879	0.200366	0.315278	FALSE	NA	NA
cg11832408	ILMN_1682993	0.322597652673721	8.39858027858352e-12	420	0.305	0.6131243879	0.422372	0.237853	FALSE	NA	NA
cg11832408	ILMN_1731233	0.392459124326706	2.48601541281193e-17	420	0.394	0.6131243879	0.498071	0.177096	FALSE	NA	NA
cg11832408	ILMN_2352097	0.363881677389145	6.83785889220655e-15	420	0.37	0.6131243879	0.57297	0.1913	FALSE	NA	NA
cg11832408	ILMN_2098126	0.39155387878418	2.99794505416037e-17	420	0.308	0.6131243879	0.553762	0.290236	FALSE	NA	NA
cg11832408	ILMN_1773352	0.329303622245789	2.85268405204308e-12	420	0.311	0.6131243879	0.386675	0.26444	FALSE	NA	NA
cg11832408	ILMN_2384122	0.33944696187973	5.27549025887149e-13	420	0.387	0.6131243879	0.572399	0.191999	FALSE	NA	NA
cg11832408	ILMN_1797988	0.330597430467606	2.30863690479426e-12	420	0.294	0.6131243879	0.218783	0.340808	FALSE	NA	NA
cg11832408	ILMN_2073184	0.332041472196579	1.82070271053537e-12	420	0.325	0.6131243879	0.420001	0.238351	FALSE	NA	NA
cg11851382	ILMN_1731233	-0.325013220310211	5.08519063476029e-12	422	0.394	0.482552343	-0.394139	0.134817	FALSE	NA	NA
cg11861562	ILMN_1778668	0.557490825653076	7.20257512341199e-38	421	0.38	0.8768472906	0.823886	0.063509	TRUE	TRUE	5588
cg11919558	ILMN_1731233	0.337161123752594	6.84687227212502e-13	422	0.394	0.5549019608	0.442119	0.116183	FALSE	NA	NA
cg11958644	ILMN_2384122	0.346927613019943	1.27385105522595e-13	422	0.387	0.4879275654	0.417601	0.131796	FALSE	NA	NA
cg11958644	ILMN_1717029	0.329918384552002	5.62168449238858e-12	407	0.222	0.4879275654	1	0.613823	FALSE	NA	NA
cg11958644	ILMN_2352097	0.358718365430832	1.53550924314866e-14	422	0.37	0.4879275654	0.416197	0.135395	FALSE	NA	NA
cg11958644	ILMN_1731233	0.415091425180435	1.53361377786346e-19	422	0.394	0.4879275654	0.406966	0.117625	FALSE	NA	NA
cg11958644	ILMN_1773352	0.336176365613937	8.08394101302575e-13	422	0.311	0.4879275654	0.105513	0.194085	FALSE	NA	NA
cg11982546	ILMN_2098126	0.33215719461441	1.5819120751356e-12	422	0.308	0.4150753769	0.378269	0.251559	FALSE	NA	NA
cg11985220	ILMN_1731233	0.338916957378387	5.08393102765723e-13	422	0.394	0.3831300813	0.414109	0.175276	FALSE	NA	NA
cg11991105	ILMN_2098126	0.326738744974136	3.84689443871815e-12	422	0.308	0.4370594159	0.332453	0.216163	FALSE	NA	NA
cg12017631	ILMN_2358069	-0.44830185174942	7.37819560878517e-23	419	0.306	0.8757763975	-0.850185	0.09821	TRUE	TRUE	42957
cg12026891	ILMN_1813338	-0.341277688741684	3.68080012442286e-12	385	0.205	0.4572564612	-0.511786	0.172998	FALSE	NA	NA
cg12051614	ILMN_1680341	0.343541622161865	2.61902846250649e-13	420	0.266	0.4877089479	0.879558	0.196856	TRUE	TRUE	9344
cg12070911	ILMN_1731233	-0.322724997997284	8.23028306971765e-12	420	0.394	0.351	-0.416634	0.134949	FALSE	NA	NA
cg12083893	ILMN_1773352	-0.322466105222702	8.10029543820779e-12	421	0.311	0.338	-0.264903	0.219446	FALSE	NA	NA
cg12094174	ILMN_1752592	0.33640068769455	7.78424105865609e-13	422	0.332	0.7966269841	0.406155	0.079919	TRUE	TRUE	NA
cg12097222	ILMN_1731233	0.413618624210358	2.13830336285077e-19	422	0.394	0.5387713998	0.522387	0.099271	FALSE	NA	NA
cg12098228	ILMN_1731233	0.350340723991394	6.97202646617522e-14	422	0.394	0.3182730924	0.786588	0.350716	FALSE	NA	NA
cg12103475	ILMN_1731233	0.359954476356506	1.63259402522385e-14	418	0.394	0.5120240481	0.579626	0.105341	FALSE	NA	NA
cg12106976	ILMN_1773352	0.341523200273514	3.25586159227798e-13	422	0.311	0.4623115578	0.265115	0.18173	FALSE	NA	NA
cg12106976	ILMN_2098126	0.331393271684647	1.79509205753559e-12	422	0.308	0.4623115578	0.353034	0.21858	FALSE	NA	NA
cg12111137	ILMN_1658399	-0.340683549642563	3.76035300686093e-13	422	0.301	0.3507014028	-0.593997	0.183076	FALSE	NA	NA
cg12127159	ILMN_1773352	-0.326291084289551	4.13648604665694e-12	422	0.311	0.4574257426	-0.336184	0.177754	FALSE	NA	NA
cg12156873	ILMN_1693317	-0.357228726148605	2.01662813481987e-14	422	0.301	0.8176412289	-0.79439	0.166942	TRUE	TRUE	4366
cg12188986	ILMN_1731233	0.333140730857849	1.93896142780566e-12	416	0.394	0.4016145308	0.368051	0.137211	FALSE	NA	NA
cg12190044	ILMN_1773352	0.324784934520721	5.27570259885123e-12	422	0.311	0.4321357285	0.173021	0.201257	FALSE	NA	NA
cg12190044	ILMN_2098126	0.339704960584641	4.4451765569838e-13	422	0.308	0.4321357285	0.186764	0.246836	FALSE	NA	NA
cg12200038	ILMN_1731233	0.355321764945984	3.28201079933945e-14	420	0.394	0.4695121951	0.361239	0.134792	TRUE	FALSE	13015648
cg12208353	ILMN_2098126	-0.338411599397659	5.53990098135472e-13	422	0.308	0.3510531595	-0.479838	0.229618	FALSE	NA	NA
cg12208353	ILMN_1773352	-0.326438933610916	4.03856516845711e-12	422	0.311	0.3510531595	-0.209547	0.203413	FALSE	NA	NA
cg12210890	ILMN_1731233	0.337993383407593	5.94726300259064e-13	422	0.394	0.4387031408	0.422499	0.134914	FALSE	NA	NA
cg12258042	ILMN_1731233	0.357726335525513	1.84144104807042e-14	422	0.394	0.4344344344	0.480457	0.138245	FALSE	NA	NA
cg12262564	ILMN_1773352	0.34805703163147	1.04442745528169e-13	422	0.311	0.447761194	0.383823	0.203079	FALSE	NA	NA
cg12262564	ILMN_2098126	0.323207676410675	6.7959604908619e-12	422	0.308	0.447761194	0.503559	0.24389	FALSE	NA	NA
cg12296269	ILMN_2098126	-0.32878765463829	2.92383777416735e-12	421	0.308	0.5143992056	-0.561728	0.21132	FALSE	NA	NA
cg12296550	ILMN_1661266	-0.397096276283264	5.79441068517634e-16	374	0.405	0.888667992	-0.570979	0.060573	TRUE	TRUE	NA
cg12296550	ILMN_1715169	0.402017444372177	9.98208242445941e-18	408	0.362	0.888667992	0.460423	0.056517	TRUE	TRUE	180822
cg12296550	ILMN_2159694	-0.509699165821075	2.80936071520043e-22	301	0.414	0.888667992	-0.655968	0.067599	TRUE	TRUE	NA
cg12300018	ILMN_2098126	-0.333637952804565	1.31500355914306e-12	421	0.308	0.4984984985	-0.623362	0.204995	FALSE	NA	NA
cg12301823	ILMN_1773352	0.334691017866135	1.03729578469968e-12	422	0.311	0.4603015075	0.295431	0.187562	FALSE	NA	NA
cg12301823	ILMN_2098126	0.345243602991104	1.71008103743184e-13	422	0.308	0.4603015075	0.425971	0.22044	FALSE	NA	NA
cg12301823	ILMN_1731233	0.322948545217514	7.08358593848956e-12	422	0.394	0.4603015075	0.425687	0.129174	FALSE	NA	NA
cg12355110	ILMN_1731233	0.333357125520706	1.29602052587219e-12	422	0.394	0.5422885572	0.36871	0.116267	FALSE	NA	NA
cg12363722	ILMN_1731233	0.323234081268311	8.03775023215949e-12	419	0.394	0.4964964965	0.572883	0.134473	FALSE	NA	NA
cg12373084	ILMN_1731233	0.340623438358307	3.79926672485884e-13	422	0.394	0.3273273273	0.660391	0.214474	FALSE	NA	NA
cg12374353	ILMN_1773352	-0.328937351703644	2.6884165082889e-12	422	0.311	0.2582582583	-0.134157	0.275925	FALSE	NA	NA
cg12382398	ILMN_1731233	0.375326752662659	6.61384544740656e-16	422	0.394	0.4738955823	0.533907	0.113197	FALSE	NA	NA
cg12382398	ILMN_2352097	0.329956382513046	2.2746654253915e-12	422	0.37	0.4738955823	0.471702	0.136399	FALSE	NA	NA
cg12396057	ILMN_1660462	-0.328543096780777	2.86747454653763e-12	422	0.311	0.4247258225	-0.527191	0.222621	TRUE	FALSE	82117327
cg12399350	ILMN_1731233	-0.373233050107956	9.93937803365466e-16	422	0.394	0.334002006	-0.573382	0.154422	FALSE	NA	NA
cg12399350	ILMN_1864900	-0.33999115228653	4.23318795705252e-13	422	0.283	0.334002006	-0.675882	0.19435	FALSE	NA	NA
cg12399350	ILMN_2098126	-0.323304861783981	6.69105309400849e-12	422	0.308	0.334002006	-0.885892	0.267349	FALSE	NA	NA
cg12424785	ILMN_1731233	0.334487497806549	1.14148120705633e-12	421	0.394	0.3892821031	0.454509	0.140668	FALSE	NA	NA
cg12432161	ILMN_1731233	-0.333057433366776	1.36229546474563e-12	422	0.394	0.315	-0.479793	0.209546	FALSE	NA	NA
cg12432161	ILMN_2098126	-0.321106404066086	9.4995556357671e-12	422	0.308	0.315	-0.758916	0.341017	FALSE	NA	NA
cg12454169	ILMN_3262936	0.452860116958618	1.20779380560585e-20	367	0.223	0.8044354839	0.845213	0.143707	TRUE	TRUE	197127
cg12454169	ILMN_1708081	0.544278860092163	8.38043708357094e-36	422	0.269	0.8044354839	0.816644	0.07904	TRUE	TRUE	197164
cg12454169	ILMN_3186473	0.412225931882858	1.03469258714856e-18	409	0.107	0.8044354839	0.721065	0.152577	TRUE	TRUE	196934
cg12459932	ILMN_2098126	-0.324960440397263	5.43486273309582e-12	421	0.308	0.425	-0.211144	0.235623	FALSE	NA	NA
cg12477370	ILMN_1731233	0.337705194950104	7.08243953550861e-13	420	0.394	0.3323353293	0.63559	0.183604	FALSE	NA	NA
cg12494603	ILMN_2098126	-0.33029443025589	2.15167595079355e-12	422	0.308	0.50501002	-0.47212	0.200677	FALSE	NA	NA
cg12507869	ILMN_1731233	0.333660066127777	1.23223084564577e-12	422	0.394	0.3360080241	0.466971	0.121572	FALSE	NA	NA
cg12524168	ILMN_1731233	-0.327144950628281	4.0509280415553e-12	420	0.394	0.3833833834	-0.38579	0.118921	FALSE	NA	NA
cg12524168	ILMN_2098126	-0.370353251695633	2.01882849337974e-15	420	0.308	0.3833833834	-0.444328	0.193609	FALSE	NA	NA
cg12524168	ILMN_1773352	-0.381677359342575	2.22088140915123e-16	420	0.311	0.3833833834	-0.351339	0.161912	FALSE	NA	NA
cg12555086	ILMN_1718063	-0.545170843601227	6.04496518530618e-36	422	0.355	0.7905337362	-0.770443	0.063456	TRUE	TRUE	28843
cg12563178	ILMN_1731233	0.369934380054474	1.87619291298202e-15	422	0.394	0.3817635271	0.581764	0.130714	FALSE	NA	NA
cg12573871	ILMN_1813338	-0.349006295204163	1.07607903541528e-12	385	0.205	0.3386613387	-0.446337	0.181882	FALSE	NA	NA
cg12573871	ILMN_2098126	-0.386886030435562	6.58396622024979e-17	422	0.308	0.3386613387	-0.327878	0.249558	FALSE	NA	NA
cg12573871	ILMN_1773352	-0.396107345819473	9.72153664529876e-18	422	0.311	0.3386613387	-0.250964	0.210791	FALSE	NA	NA
cg12573871	ILMN_1660462	-0.338242799043655	5.7009285157132e-13	422	0.311	0.3386613387	-0.567084	0.183599	FALSE	NA	NA
cg12573871	ILMN_2352097	-0.323661595582962	6.31934537167848e-12	422	0.37	0.3386613387	-0.487873	0.157719	FALSE	NA	NA
cg12573871	ILMN_1731233	-0.370544672012329	1.66911542897918e-15	422	0.394	0.3386613387	-0.46051	0.136127	FALSE	NA	NA
cg12608881	ILMN_1773352	-0.332256644964218	1.55604692563065e-12	422	0.311	0.2837162837	-0.378589	0.220931	FALSE	NA	NA
cg12608881	ILMN_2098126	-0.324556350708008	5.47343444622376e-12	422	0.308	0.2837162837	-0.605935	0.25436	FALSE	NA	NA
cg12609785	ILMN_2393693	-0.597182035446167	2.83486804035873e-43	404	0.354	0.785046729	-0.825002	0.057202	TRUE	TRUE	76338
cg12609785	ILMN_1784428	0.384116858243942	1.15468810239015e-16	422	0.319	0.785046729	0.899413	0.203034	TRUE	TRUE	54252
cg12623302	ILMN_1676528	-0.370632231235504	1.64130681655934e-15	422	0.384	0.8518518519	-0.414818	0.063041	TRUE	TRUE	1680639
cg12623536	ILMN_2098126	0.327841907739639	3.21511973918144e-12	422	0.308	0.5583501006	0.613159	0.164144	FALSE	NA	NA
cg12623536	ILMN_1761945	0.325739175081253	4.7943789505563e-12	421	0.358	0.5583501006	0.395816	0.116821	FALSE	NA	NA
cg12623536	ILMN_1731233	0.480397701263428	8.5810570311742e-27	422	0.394	0.5583501006	0.581146	0.080839	FALSE	NA	NA
cg12623536	ILMN_2352097	0.389602333307266	3.77327170487579e-17	422	0.37	0.5583501006	0.559992	0.100935	FALSE	NA	NA
cg12623536	ILMN_1797988	0.323606610298157	6.37529613936909e-12	422	0.294	0.5583501006	0.458307	0.156159	FALSE	NA	NA
cg12623536	ILMN_1660462	0.336792856454849	7.2861642733165e-13	422	0.311	0.5583501006	0.568884	0.129773	FALSE	NA	NA
cg12623536	ILMN_1717029	0.339620590209961	1.1726827725389e-12	407	0.222	0.5583501006	1	0.541444	FALSE	NA	NA
cg12623536	ILMN_2384122	0.375564157962799	6.3140371824007e-16	422	0.387	0.5583501006	0.555924	0.097133	FALSE	NA	NA
cg12646452	ILMN_1773352	-0.341905653476715	3.0486121442553e-13	422	0.311	0.3933933934	-0.313382	0.26099	FALSE	NA	NA
cg12655416	ILMN_2347193	-0.321864575147629	8.42093446263942e-12	422	0.3	0.4742163802	-0.566829	0.102648	TRUE	TRUE	15709
cg12674357	ILMN_1731233	0.33684641122818	7.68697835581391e-13	421	0.394	0.4193548387	0.285055	0.128504	FALSE	NA	NA
cg12682684	ILMN_1731233	0.365255922079086	6.61510458968188e-15	417	0.394	0.3782696177	0.678218	0.14288	FALSE	NA	NA
cg12685846	ILMN_1731233	0.391600161790848	2.72272580840033e-17	421	0.394	0.4853683148	0.483814	0.117648	FALSE	NA	NA
cg12685846	ILMN_2098126	0.321716755628586	9.12508381094033e-12	421	0.308	0.4853683148	0.328554	0.222772	FALSE	NA	NA
cg12685846	ILMN_2352097	0.327752351760864	3.46084267076482e-12	421	0.37	0.4853683148	0.406184	0.14181	FALSE	NA	NA
cg12700074	ILMN_2098126	0.33950087428093	4.60265031142197e-13	422	0.308	0.4447791165	0.481013	0.218849	FALSE	NA	NA
cg12700074	ILMN_1658399	0.326071918010712	4.28591639259066e-12	422	0.301	0.4447791165	0.435376	0.143174	FALSE	NA	NA
cg12700074	ILMN_1731233	0.353442221879959	4.00429073133988e-14	422	0.394	0.4447791165	0.542622	0.117333	FALSE	NA	NA
cg12700074	ILMN_1773352	0.366896092891693	3.34512187651225e-15	422	0.311	0.4447791165	0.439158	0.174698	FALSE	NA	NA
cg12721881	ILMN_2098126	-0.328858137130737	2.72349409221135e-12	422	0.308	0.4324055666	-0.72088	0.244386	FALSE	NA	NA
cg12738197	ILMN_1731233	0.329335182905197	2.51881266458239e-12	422	0.394	0.2922922923	0.584193	0.153957	FALSE	NA	NA
cg12816198	ILMN_2312606	-0.339900702238083	9.24637588892563e-13	410	0.329	0.5630081301	-0.624873	0.091899	TRUE	TRUE	12384
cg12816979	ILMN_1731233	0.336755782365799	1.20942140863829e-12	414	0.394	0.4016145308	0.581182	0.12916	FALSE	NA	NA
cg12845923	ILMN_1731233	-0.324524909257889	5.82871156726747e-12	421	0.394	0.4246987952	-0.343895	0.145796	FALSE	NA	NA
cg12845923	ILMN_1773352	-0.336054593324661	8.78151528092686e-13	421	0.311	0.4246987952	-0.231404	0.210063	FALSE	NA	NA
cg12845923	ILMN_2098126	-0.32161483168602	9.27389233454381e-12	421	0.308	0.4246987952	-0.496858	0.234786	FALSE	NA	NA
cg12869659	ILMN_2098126	0.360214591026306	1.16595543509101e-14	422	0.308	0.443	0.612761	0.200104	FALSE	NA	NA
cg12869659	ILMN_1773352	0.386589884757996	6.99357891945962e-17	422	0.311	0.443	0.382148	0.174468	FALSE	NA	NA
cg12917475	ILMN_1773352	0.328451037406921	2.91093253183547e-12	422	0.311	0.3534136546	0.227759	0.182771	FALSE	NA	NA
cg12917475	ILMN_2098126	0.333892643451691	1.18534849808775e-12	422	0.308	0.3534136546	0.263022	0.22337	FALSE	NA	NA
cg12937391	ILMN_1731233	-0.340003699064255	4.22412399298172e-13	422	0.394	0.4171656687	-0.38281	0.178492	FALSE	NA	NA
cg12937391	ILMN_1773352	-0.340135812759399	4.12982738162375e-13	422	0.311	0.4171656687	-0.135198	0.270709	FALSE	NA	NA
cg12937391	ILMN_2098126	-0.347681045532227	1.11591020557098e-13	422	0.308	0.4171656687	-0.457119	0.297753	FALSE	NA	NA
cg12963111	ILMN_1652333	0.347760409116745	1.17668979219606e-13	421	0.345	0.7471264368	0.500572	0.09012	TRUE	TRUE	208232
cg12972447	ILMN_1773352	-0.341042220592499	3.53613331438328e-13	422	0.311	0.3403403403	-0.217952	0.232881	FALSE	NA	NA
cg12976581	ILMN_1656670	-0.327693819999695	3.29363646226362e-12	422	0.208	0.75	-0.397197	0.083095	TRUE	TRUE	NA
cg13000912	ILMN_1731233	0.341626465320587	3.19858324121274e-13	422	0.394	0.2617853561	0.224701	0.196635	FALSE	NA	NA
cg13015710	ILMN_1731233	0.343275010585785	2.74213105887121e-13	420	0.394	0.4337714863	0.541098	0.123372	FALSE	NA	NA
cg13016524	ILMN_1731233	0.326866656541824	3.7678486612644e-12	422	0.394	0.370741483	0.571015	0.142535	FALSE	NA	NA
cg13080606	ILMN_1773352	-0.339899837970734	4.29972975986812e-13	422	0.311	0.4109452736	-0.37556	0.186895	FALSE	NA	NA
cg13080606	ILMN_2098126	-0.324171334505081	5.8229481930758e-12	422	0.308	0.4109452736	-0.503866	0.222211	FALSE	NA	NA
cg13084536	ILMN_2098126	0.330177515745163	2.19345917920725e-12	422	0.308	0.3834510595	0.465211	0.258859	FALSE	NA	NA
cg13094252	ILMN_2098126	0.323622584342957	6.35899199370228e-12	422	0.308	0.4486921529	0.462544	0.214918	FALSE	NA	NA
cg13126279	ILMN_1716838	0.386066734790802	3.62486363117933e-14	349	0.128	0.7401347449	1	1.517978	TRUE	TRUE	64
cg13134650	ILMN_3307868	-0.409204870462418	6.93560881793176e-19	420	0.267	0.6445783133	-0.644812	0.093254	TRUE	TRUE	8374
cg13156207	ILMN_2098126	-0.348901897668839	8.99750463395337e-14	422	0.308	0.4939516129	-0.289413	0.210601	FALSE	NA	NA
cg13156207	ILMN_1731233	-0.321950137615204	8.30698406330199e-12	422	0.394	0.4939516129	-0.298147	0.124292	FALSE	NA	NA
cg13170640	ILMN_1773352	-0.324536979198456	5.8174308150059e-12	421	0.311	0.3466933868	-0.355364	0.228712	FALSE	NA	NA
cg13170640	ILMN_1731233	-0.322009086608887	8.71108194105139e-12	421	0.394	0.3466933868	-0.336905	0.166483	FALSE	NA	NA
cg13174306	ILMN_1731233	-0.350026458501816	7.8905989319793e-14	421	0.394	0.4347389558	-0.51444	0.112769	FALSE	NA	NA
cg13180098	ILMN_2098126	-0.331244468688965	1.83976556748783e-12	422	0.308	0.3587939698	-0.21807	0.262782	FALSE	NA	NA
cg13180098	ILMN_1773352	-0.329444974660873	2.47387549736905e-12	422	0.311	0.3587939698	0.001855	0.240301	FALSE	NA	NA
cg13180098	ILMN_1731233	-0.350221484899521	7.12133395029371e-14	422	0.394	0.3587939698	-0.4116	0.137816	FALSE	NA	NA
cg13181928	ILMN_1731233	0.361496061086655	9.19887117333007e-15	422	0.394	0.4740061162	0.382776	0.122988	FALSE	NA	NA
cg13182816	ILMN_2098126	-0.33905503153801	4.96586872282929e-13	422	0.308	0.395049505	-0.726443	0.215778	FALSE	NA	NA
cg13246235	ILMN_1773352	0.337578862905502	6.37985724226432e-13	422	0.311	0.4859437751	0.236636	0.171828	FALSE	NA	NA
cg13246235	ILMN_2352097	0.333733350038528	1.21726636061504e-12	422	0.37	0.4859437751	0.346124	0.133064	FALSE	NA	NA
cg13246235	ILMN_1731233	0.382036447525024	1.75433569882227e-16	422	0.394	0.4859437751	0.37701	0.115511	FALSE	NA	NA
cg13252206	ILMN_1731233	-0.326777428388596	3.82282000650393e-12	422	0.394	0.3657086224	-0.371609	0.127183	FALSE	NA	NA
cg13253847	ILMN_2098126	0.335256934165955	9.43455870140371e-13	422	0.308	0.4376257545	0.375055	0.201985	TRUE	FALSE	22203661
cg13253847	ILMN_1773352	0.322985798120499	7.04151755164976e-12	422	0.311	0.4376257545	0.235066	0.170137	TRUE	FALSE	22202889
cg13265740	ILMN_1731233	0.333182752132416	1.33418883665155e-12	422	0.394	0.4734734735	0.384919	0.127773	FALSE	NA	NA
cg13275603	ILMN_1779147	-0.526772379875183	1.82837032627887e-31	400	0.387	0.8297244094	-0.754859	0.058654	TRUE	TRUE	3948
cg13282195	ILMN_1710752	-0.56392365694046	4.81268115033869e-39	422	0.316	0.7614503817	-0.821662	0.054466	TRUE	TRUE	3755
cg13297960	ILMN_1731233	0.335885316133499	9.03454167452961e-13	421	0.394	0.4110552764	0.599481	0.145116	FALSE	NA	NA
cg13318771	ILMN_1731233	0.348265945911407	1.07664862389041e-13	421	0.394	0.4278557114	0.618232	0.142162	FALSE	NA	NA
cg13318771	ILMN_2352097	0.32180193066597	9.00251691895457e-12	421	0.37	0.4278557114	0.576893	0.170713	FALSE	NA	NA
cg13331550	ILMN_1731233	0.335357218980789	9.27714995278904e-13	422	0.394	0.3927855711	0.570533	0.120462	FALSE	NA	NA
cg13331550	ILMN_2352097	0.328261435031891	3.00247229655295e-12	422	0.37	0.3927855711	0.671244	0.131777	FALSE	NA	NA
cg13340765	ILMN_1731233	0.324087023735046	6.25271418197793e-12	421	0.394	0.4028056112	0.360782	0.132525	FALSE	NA	NA
cg13382516	ILMN_1813338	-0.349796742200851	9.4694742519377e-13	385	0.205	0.3253253253	-0.598849	0.203598	FALSE	NA	NA
cg13382516	ILMN_1773352	-0.322100102901459	8.11088065359124e-12	422	0.311	0.3253253253	-0.484958	0.233141	FALSE	NA	NA
cg13401079	ILMN_1731233	0.353043138980865	4.30203805178381e-14	422	0.394	0.4804020101	0.381985	0.123314	FALSE	NA	NA
cg13409170	ILMN_2384122	0.323912978172302	6.42947101706273e-12	421	0.387	0.2472472472	0.772836	0.307373	FALSE	NA	NA
cg13409170	ILMN_2352097	0.329663306474686	2.53387939396296e-12	421	0.37	0.2472472472	0.746729	0.316434	FALSE	NA	NA
cg13409170	ILMN_1731233	0.385587751865387	9.3237445173897e-17	421	0.394	0.2472472472	0.749167	0.263876	FALSE	NA	NA
cg13409248	ILMN_2404850	0.366450637578964	4.55745467392901e-15	419	0.297	0.2921236291	0.809926	0.141002	TRUE	TRUE	75133
cg13431464	ILMN_1731233	0.330974966287613	2.04299159066477e-12	421	0.394	0.4192577733	0.268548	0.152643	FALSE	NA	NA
cg13435792	ILMN_1655261	0.330430150032043	2.3728127991048e-12	420	0.219	0.8138572906	0.644839	0.124665	TRUE	TRUE	25312
cg13441730	ILMN_1731233	0.327968776226044	3.14930898887273e-12	422	0.394	0.4021956088	0.503019	0.130244	FALSE	NA	NA
cg13452923	ILMN_1658399	-0.321366310119629	9.11543382259659e-12	422	0.301	0.3527054108	-0.36766	0.153068	FALSE	NA	NA
cg13452923	ILMN_1773352	-0.377143651247025	4.63244886006391e-16	422	0.311	0.3527054108	-0.272327	0.192888	FALSE	NA	NA
cg13452923	ILMN_1731233	-0.333434611558914	1.27940396076168e-12	422	0.394	0.3527054108	-0.402575	0.131176	FALSE	NA	NA
cg13452923	ILMN_2098126	-0.352924764156342	4.39444853467783e-14	422	0.308	0.3527054108	-0.495294	0.22508	FALSE	NA	NA
cg13467162	ILMN_1731233	0.34400087594986	2.12262048975351e-13	422	0.394	0.3606393606	0.622554	0.144607	FALSE	NA	NA
cg13477354	ILMN_1658399	-0.353702455759048	3.82110286377544e-14	422	0.301	0.3753753754	-0.425422	0.150293	FALSE	NA	NA
cg13478228	ILMN_1731233	0.321042954921722	9.59569975693468e-12	422	0.394	0.3792756539	0.63735	0.157664	FALSE	NA	NA
cg13481776	ILMN_1797988	-0.331287801265717	1.82664545235977e-12	422	0.294	0.4034034034	-0.542167	0.24239	FALSE	NA	NA
cg13481776	ILMN_1784287	-0.333483964204788	1.26892915442053e-12	422	0.352	0.4034034034	-0.482957	0.194082	FALSE	NA	NA
cg13481776	ILMN_2352097	-0.357676565647125	1.85826941423873e-14	422	0.37	0.4034034034	-0.731872	0.160384	FALSE	NA	NA
cg13481776	ILMN_1682993	-0.325180441141129	4.94991565433332e-12	422	0.305	0.4034034034	-0.566847	0.18062	FALSE	NA	NA
cg13481776	ILMN_1731233	-0.321063369512558	9.5646625659465e-12	422	0.394	0.4034034034	-0.509693	0.151149	FALSE	NA	NA
cg13481776	ILMN_1773352	-0.327657073736191	3.31340745802837e-12	422	0.311	0.4034034034	-0.562458	0.201427	FALSE	NA	NA
cg13481776	ILMN_2384122	-0.350567728281021	6.69619840024322e-14	422	0.387	0.4034034034	-0.71417	0.156093	FALSE	NA	NA
cg13481776	ILMN_2073184	-0.348345458507538	9.92646908456124e-14	422	0.325	0.4034034034	-0.569499	0.180622	FALSE	NA	NA
cg13485533	ILMN_1813338	-0.33601900935173	8.3255198070112e-12	385	0.205	0.306	-0.367146	0.21862	FALSE	NA	NA
cg13488078	ILMN_2098126	0.323503941297531	6.48106436922419e-12	422	0.308	0.3578629032	0.314979	0.328579	FALSE	NA	NA
cg13488201	ILMN_1731233	0.356751471757889	2.19993327619056e-14	422	0.394	0.4654654655	0.420154	0.132237	FALSE	NA	NA
cg13492227	ILMN_1773352	0.322437822818756	8.13684939364645e-12	421	0.311	0.44612286	0.132232	0.215028	TRUE	FALSE	26857861
cg13512987	ILMN_1773352	0.323992937803268	5.99218731774815e-12	422	0.311	0.4845771144	0.269702	0.181096	FALSE	NA	NA
cg13512987	ILMN_2098126	0.321995675563812	8.24695216241098e-12	422	0.308	0.4845771144	0.180958	0.232867	FALSE	NA	NA
cg13533151	ILMN_1731233	0.328504383563995	2.88567197597197e-12	422	0.394	0.361	0.437156	0.145749	FALSE	NA	NA
cg13534536	ILMN_1701998	-0.423121869564056	7.39319176612262e-16	322	0.21	0.8945841393	-1	0.492766	TRUE	TRUE	177791
cg13558754	ILMN_2352097	0.326590806245804	3.94033580409272e-12	422	0.37	0.5172413793	0.452378	0.125997	FALSE	NA	NA
cg13558754	ILMN_1731233	0.387124806642532	6.27093762128607e-17	422	0.394	0.5172413793	0.470369	0.107863	FALSE	NA	NA
cg13585240	ILMN_2098126	-0.339485079050064	4.6150627995387e-13	422	0.308	0.3313373253	-0.372083	0.241519	FALSE	NA	NA
cg13603551	ILMN_1791511	-0.424707919359207	2.46852487305233e-18	374	0.373	0.5551061678	-0.646681	0.074609	TRUE	TRUE	47251
cg13603914	ILMN_1731233	-0.34157332777977	3.2279330691762e-13	422	0.394	0.3573573574	-0.588063	0.135253	FALSE	NA	NA
cg13614617	ILMN_2098126	-0.33867821097374	5.29457944306413e-13	422	0.308	0.41	-0.601307	0.209555	FALSE	NA	NA
cg13622436	ILMN_1772627	0.364172577857971	2.28001076760604e-14	403	0.349	0.5782312925	0.704392	0.078208	TRUE	TRUE	79138
cg13623135	ILMN_1731233	0.338637858629227	5.67937569944337e-13	421	0.394	0.2397602398	0.813777	0.818669	FALSE	NA	NA
cg13637654	ILMN_1731233	0.480019479990005	9.56639813583407e-27	422	0.394	0.5969849246	0.654242	0.089037	FALSE	NA	NA
cg13637654	ILMN_1864900	0.337608247995377	6.34820408813649e-13	422	0.283	0.5969849246	0.442003	0.137781	FALSE	NA	NA
cg13637654	ILMN_1761945	0.336317926645279	8.40160137966278e-13	421	0.358	0.5969849246	0.475016	0.128642	FALSE	NA	NA
cg13637654	ILMN_2352097	0.398830384016037	5.45685616936749e-18	422	0.37	0.5969849246	0.673803	0.108335	FALSE	NA	NA
cg13637654	ILMN_1797988	0.323634803295135	6.34654800291339e-12	422	0.294	0.5969849246	0.551233	0.173414	FALSE	NA	NA
cg13637654	ILMN_1660732	0.340010732412338	6.18878690675996e-13	416	0.308	0.5969849246	0.498744	0.152667	FALSE	NA	NA
cg13637654	ILMN_2384122	0.386561095714569	7.03470781694841e-17	422	0.387	0.5969849246	0.660883	0.105943	FALSE	NA	NA
cg13637654	ILMN_1773352	0.328447043895721	2.91283220548554e-12	422	0.311	0.5969849246	0.250632	0.167162	FALSE	NA	NA
cg13644317	ILMN_1731233	0.323338389396667	6.65522931116971e-12	422	0.394	0.4248496994	0.326308	0.157786	FALSE	NA	NA
cg13667739	ILMN_1694432	-0.377737700939178	1.19599981130403e-14	380	0.271	0.791015625	-0.644138	0.100592	TRUE	TRUE	1708
cg13691247	ILMN_1731233	0.334813565015793	1.3011728246942e-12	418	0.394	0.433	0.362664	0.140401	FALSE	NA	NA
cg13710613	ILMN_1773352	0.322792232036591	7.26279323654576e-12	422	0.311	0.3929292929	0.4548	0.223423	FALSE	NA	NA
cg13713066	ILMN_1731233	-0.352436602115631	4.796498943727e-14	422	0.394	0.4033864542	-0.482802	0.133822	FALSE	NA	NA
cg13721404	ILMN_1731233	0.326644837856293	4.14181942223152e-12	421	0.394	0.3732673267	0.617425	0.212334	FALSE	NA	NA
cg13732302	ILMN_3231952	-0.378707587718964	3.99805552892461e-16	420	0.4	0.5882352941	-0.518925	0.076467	TRUE	TRUE	154742
cg13737493	ILMN_2098126	-0.331565469503403	1.85356833418148e-12	421	0.308	0.3676323676	-0.645149	0.217601	FALSE	NA	NA
cg13737493	ILMN_1773352	-0.362393409013748	8.37814570363962e-15	421	0.311	0.3676323676	-0.486904	0.16911	FALSE	NA	NA
cg13741927	ILMN_1811301	-0.498909682035446	4.69569875325186e-29	420	0.273	0.7914547304	-0.903373	0.091321	TRUE	TRUE	4132
cg13745402	ILMN_1731233	0.347075343132019	1.24125040068576e-13	422	0.394	0.3916083916	0.524605	0.13437	FALSE	NA	NA
cg13781843	ILMN_1731233	0.335180252790451	1.01672445375033e-12	421	0.394	0.4784784785	0.504879	0.140009	FALSE	NA	NA
cg13789303	ILMN_1731233	0.384840577840805	1.0844127078677e-16	421	0.394	0.3	0.496795	0.171131	FALSE	NA	NA
cg13789303	ILMN_2384122	0.366556525230408	3.84501443542849e-15	421	0.387	0.3	0.586265	0.180014	FALSE	NA	NA
cg13789303	ILMN_2352097	0.361383736133575	1.01015065654962e-14	421	0.37	0.3	0.552548	0.189764	FALSE	NA	NA
cg13790603	ILMN_1731233	0.411629617214203	3.34026579367947e-19	422	0.394	0.5745745746	0.570694	0.09523	FALSE	NA	NA
cg13798585	ILMN_2358069	-0.465352088212967	8.48622431343869e-25	419	0.306	0.8933463796	-0.831871	0.085519	TRUE	TRUE	42544
cg13844011	ILMN_1734707	-0.440049409866333	4.14062162339985e-22	422	0.394	0.357	-0.792674	0.08538	TRUE	TRUE	19174
cg13847070	ILMN_1731233	0.324882656335831	5.19331298099705e-12	422	0.394	0.379	0.2653	0.186876	FALSE	NA	NA
cg13851904	ILMN_2098126	0.338515132665634	5.4433435677932e-13	422	0.308	0.5754812563	0.335483	0.175744	FALSE	NA	NA
cg13851904	ILMN_1773352	0.329550325870514	2.43149212492886e-12	422	0.311	0.5754812563	0.255542	0.148592	FALSE	NA	NA
cg13868356	ILMN_1773352	-0.329803317785263	2.33258639556135e-12	422	0.311	0.4466600199	-0.375826	0.159404	FALSE	NA	NA
cg13868356	ILMN_2098126	-0.338025987148285	5.9144805849314e-13	422	0.308	0.4466600199	-0.652878	0.199869	FALSE	NA	NA
cg13869401	ILMN_1731233	0.350649118423462	7.06575171175934e-14	421	0.394	0.3043912176	0.554238	0.170468	FALSE	NA	NA
cg13872950	ILMN_1810274	-0.379242569208145	1.48698615350681e-14	374	0.249	0.6141575274	-0.737366	0.133399	TRUE	TRUE	71
cg13887261	ILMN_1731233	-0.32341605424881	6.57296268325462e-12	422	0.394	0.374251497	-0.41872	0.1342	FALSE	NA	NA
cg13904970	ILMN_2098126	0.329149335622787	2.75613991690287e-12	421	0.308	0.5252016129	0.557028	0.214097	FALSE	NA	NA
cg13904970	ILMN_1797988	0.343005836009979	2.69124359558206e-13	421	0.294	0.5252016129	0.658884	0.177401	FALSE	NA	NA
cg13904970	ILMN_1731233	0.478291094303131	1.79903747807345e-26	421	0.394	0.5252016129	0.601445	0.099647	FALSE	NA	NA
cg13904970	ILMN_2352097	0.415922045707703	1.40292119331169e-19	421	0.37	0.5252016129	0.636336	0.114615	FALSE	NA	NA
cg13904970	ILMN_2384122	0.393413871526718	1.86804008029155e-17	421	0.387	0.5252016129	0.646217	0.116937	FALSE	NA	NA
cg13912027	ILMN_1731233	0.350404590368271	6.8933192583264e-14	422	0.394	0.4265593561	0.448615	0.128318	FALSE	NA	NA
cg13917151	ILMN_1731233	0.339741349220276	4.41765759551486e-13	422	0.394	0.4277108434	0.335373	0.136965	FALSE	NA	NA
cg13917578	ILMN_2098126	-0.37152498960495	1.38247205263987e-15	422	0.308	0.3256743257	-0.199611	0.275831	FALSE	NA	NA
cg13917578	ILMN_1773352	-0.344427168369293	1.97118519474098e-13	422	0.311	0.3256743257	-0.096705	0.232783	FALSE	NA	NA
cg13917578	ILMN_1679826	-0.331877678632736	1.65687793676618e-12	422	0.34	0.3256743257	-0.283957	0.254192	FALSE	NA	NA
cg13917578	ILMN_1813338	-0.354503870010376	4.38769913601693e-13	385	0.205	0.3256743257	-0.577001	0.182472	FALSE	NA	NA
cg13924807	ILMN_1731233	-0.349895238876343	8.07608340679375e-14	421	0.394	0.373	-0.528952	0.129624	FALSE	NA	NA
cg13924807	ILMN_2384122	-0.330348908901215	2.26445172715292e-12	421	0.387	0.373	-0.535401	0.145245	FALSE	NA	NA
cg13924807	ILMN_1784287	-0.32157376408577	9.33451742109086e-12	421	0.352	0.373	-0.571654	0.174773	FALSE	NA	NA
cg13924807	ILMN_2352097	-0.336339771747589	8.37081654288099e-13	421	0.37	0.373	-0.565775	0.14621	FALSE	NA	NA
cg13928417	ILMN_1731233	0.327859193086624	3.20607491933597e-12	422	0.394	0.4239350913	0.478833	0.130315	FALSE	NA	NA
cg13929328	ILMN_1731233	0.35317450761795	4.50303913930426e-14	421	0.394	0.5114200596	0.493809	0.107475	FALSE	NA	NA
cg13939204	ILMN_1691736	-0.350319802761078	6.99799993444879e-14	422	0.203	0.6955645161	-1	0.445068	TRUE	TRUE	19185
cg13940444	ILMN_1731233	0.331560581922531	1.74612688637615e-12	422	0.394	0.4923391216	0.374634	0.128849	FALSE	NA	NA
cg13962846	ILMN_1671818	-0.593781709671021	1.462749704748e-24	227	0.224	0.594217348	-1	0.211584	TRUE	TRUE	62358
cg13962846	ILMN_2236625	-0.541764974594116	7.07463030242531e-13	143	0.383	0.594217348	-0.843512	0.459784	TRUE	TRUE	59881
cg13962846	ILMN_1732198	-0.603438913822174	3.42234046127749e-24	214	0.305	0.594217348	NA	NA	TRUE	TRUE	59746
cg13967414	ILMN_1658399	-0.370359987020493	1.86725879206775e-15	421	0.301	0.4603811434	-0.467644	0.136933	FALSE	NA	NA
cg14037463	ILMN_1864900	-0.321727365255356	8.60685771595935e-12	422	0.283	0.3733733734	-0.25381	0.209038	FALSE	NA	NA
cg14049470	ILMN_1731233	0.369006246328354	3.03801573485366e-15	418	0.394	0.4853090172	0.47383	0.115735	FALSE	NA	NA
cg14055655	ILMN_2384122	-0.321384161710739	9.08961376913468e-12	422	0.387	0.5304259635	-0.47726	0.130254	FALSE	NA	NA
cg14055655	ILMN_1731233	-0.370118051767349	1.81135583374314e-15	422	0.394	0.5304259635	-0.394391	0.119313	FALSE	NA	NA
cg14055655	ILMN_2352097	-0.337022691965103	7.00887915118358e-13	422	0.37	0.5304259635	-0.441824	0.134171	FALSE	NA	NA
cg14064024	ILMN_1697544	-0.409894585609436	2.29139887906906e-17	382	0.349	0.7594936709	-0.680736	0.10065	TRUE	TRUE	13246
cg14075221	ILMN_1731233	0.332372903823853	1.52633355093938e-12	422	0.394	0.3848454636	0.458938	0.120787	FALSE	NA	NA
cg14085262	ILMN_3307868	-0.340091735124588	4.72814458489903e-13	420	0.267	0.6904024768	-0.480421	0.088351	TRUE	TRUE	7548
cg14093474	ILMN_1731233	0.334479600191116	1.14298631505356e-12	421	0.394	0.4140703518	0.420085	0.143729	FALSE	NA	NA
cg14093474	ILMN_1773352	0.339579850435257	4.83963604255005e-13	421	0.311	0.4140703518	0.133718	0.231108	FALSE	NA	NA
cg14093474	ILMN_2098126	0.352690368890762	4.91088593539475e-14	421	0.308	0.4140703518	0.322637	0.253886	FALSE	NA	NA
cg14099718	ILMN_2098126	-0.348288029432297	1.00275262568605e-13	422	0.308	0.3873873874	-0.586919	0.211517	FALSE	NA	NA
cg14099718	ILMN_1773352	-0.336743235588074	7.34742138824715e-13	422	0.311	0.3873873874	-0.402363	0.178435	FALSE	NA	NA
cg14109388	ILMN_1773352	-0.341355592012405	3.35097072507891e-13	422	0.311	0.5343283582	-0.176513	0.185856	FALSE	NA	NA
cg14109388	ILMN_2098126	-0.351678967475891	5.4927800771634e-14	422	0.308	0.5343283582	-0.359681	0.20633	FALSE	NA	NA
cg14120049	ILMN_1786426	-0.498616129159927	3.79816362783934e-29	422	0.3	0.654508612	-0.803067	0.066597	TRUE	TRUE	16016
cg14127396	ILMN_2384122	0.334074318408966	1.1499432791203e-12	422	0.387	0.4848790323	0.466348	0.136569	FALSE	NA	NA
cg14127396	ILMN_2352097	0.352751761674881	4.5330088932147e-14	422	0.37	0.4848790323	0.446906	0.139836	FALSE	NA	NA
cg14127396	ILMN_1773352	0.323928326368332	6.05465809258688e-12	422	0.311	0.4848790323	0.211505	0.193251	FALSE	NA	NA
cg14127396	ILMN_1731233	0.418804049491882	6.58181967020899e-20	422	0.394	0.4848790323	0.446206	0.120041	FALSE	NA	NA
cg14127396	ILMN_2098126	0.324364453554153	5.64499856146153e-12	422	0.308	0.4848790323	0.375801	0.224696	FALSE	NA	NA
cg14136260	ILMN_1731233	-0.32418218255043	6.91144411681993e-12	419	0.394	0.3543543544	-0.35279	0.143386	FALSE	NA	NA
cg14167629	ILMN_1731233	0.350985676050186	6.21601470000246e-14	422	0.394	0.2957746479	0.587869	0.135729	FALSE	NA	NA
cg14187724	ILMN_1731233	0.325443834066391	4.74393215243985e-12	422	0.394	0.4148296593	0.385639	0.126434	FALSE	NA	NA
cg14187724	ILMN_2098126	0.33733344078064	6.65031517736304e-13	422	0.308	0.4148296593	0.272413	0.227247	FALSE	NA	NA
cg14218629	ILMN_1731233	-0.334811806678772	1.01653078194168e-12	422	0.394	0.3499005964	-0.442427	0.146071	FALSE	NA	NA
cg14254080	ILMN_1658399	0.349722266197205	7.78114235112367e-14	422	0.301	0.3947895792	0.303679	0.178376	FALSE	NA	NA
cg14255617	ILMN_1715169	0.331148535013199	4.91137158637366e-12	406	0.362	0.7624633431	0.392507	0.072328	TRUE	TRUE	181078
cg14265823	ILMN_1731233	0.32661709189415	3.92357293402622e-12	422	0.394	0.4050251256	0.484162	0.1409	FALSE	NA	NA
cg14267151	ILMN_1773352	-0.325948387384415	4.91387897741186e-12	420	0.311	0.4268537074	-0.22218	0.191733	FALSE	NA	NA
cg14276584	ILMN_1731233	0.324181258678436	5.81367164628329e-12	422	0.394	0.4058116232	0.319957	0.154393	FALSE	NA	NA
cg14301348	ILMN_1658399	-0.340312331914902	4.00704134838569e-13	422	0.301	0.3650952859	-0.301236	0.155432	FALSE	NA	NA
cg14301348	ILMN_2073184	-0.335645020008087	8.83952416019448e-13	422	0.325	0.3650952859	-0.440516	0.162376	FALSE	NA	NA
cg14301562	ILMN_1658399	-0.370895892381668	1.56028359935594e-15	422	0.301	0.3924302789	-0.419034	0.157445	FALSE	NA	NA
cg14301562	ILMN_2073184	-0.326712399721146	3.86337490767222e-12	422	0.325	0.3924302789	-0.482678	0.175079	FALSE	NA	NA
cg14301562	ILMN_1784287	-0.326083719730377	4.27773734343123e-12	422	0.352	0.3924302789	-0.428366	0.185797	FALSE	NA	NA
cg14306451	ILMN_1731233	0.339364498853683	5.02019733919407e-13	421	0.394	0.3872889772	0.530646	0.131739	FALSE	NA	NA
cg14317285	ILMN_2098126	0.323931306600571	6.410629838383e-12	421	0.308	0.314889336	0.51305	0.250798	FALSE	NA	NA
cg14317285	ILMN_1731233	0.376987725496292	5.17336619591219e-16	421	0.394	0.314889336	0.488537	0.138301	FALSE	NA	NA
cg14317285	ILMN_1660732	0.324902981519699	7.76766427793341e-12	415	0.308	0.314889336	0.415713	0.199095	FALSE	NA	NA
cg14326196	ILMN_1731233	0.375047385692596	6.9845598693962e-16	422	0.394	0.5344129555	0.372418	0.111651	FALSE	NA	NA
cg14326354	ILMN_1731233	-0.338322937488556	5.62391793368043e-13	422	0.394	0.4585020243	-0.402368	0.135189	FALSE	NA	NA
cg14345882	ILMN_1700067	-0.445718348026276	1.00033059830769e-22	422	0.41	0.8558282209	-0.570465	0.076534	TRUE	TRUE	3483
cg14345882	ILMN_1676528	-0.58270525932312	2.19445119624115e-42	422	0.384	0.8558282209	-0.710941	0.047011	TRUE	TRUE	13318
cg14346202	ILMN_1731233	-0.338465929031372	5.84731000438128e-13	421	0.394	0.352	-0.488554	0.133759	FALSE	NA	NA
cg14372705	ILMN_1753782	-0.351668298244476	5.89419480182664e-14	421	0.284	0.8668639053	-0.513532	0.074018	FALSE	NA	NA
cg14384158	ILMN_1731233	0.38405042886734	1.17027151844195e-16	422	0.394	0.497	0.52394	0.103693	FALSE	NA	NA
cg14400768	ILMN_2098126	-0.328846395015717	2.72873158075233e-12	422	0.308	0.4124748491	-0.527175	0.243603	FALSE	NA	NA
cg14400768	ILMN_1658399	-0.328576683998108	2.85177741914841e-12	422	0.301	0.4124748491	-0.444465	0.158155	FALSE	NA	NA
cg14400768	ILMN_1773352	-0.338926821947098	5.07540596733252e-13	422	0.311	0.4124748491	-0.38964	0.198341	FALSE	NA	NA
cg14407437	ILMN_1731233	0.324594855308533	5.43962775271666e-12	422	0.394	0.4556451613	0.399079	0.117773	FALSE	NA	NA
cg14419424	ILMN_1731233	0.340086758136749	4.16459763640645e-13	422	0.394	0.4895104895	0.423136	0.125972	FALSE	NA	NA
cg14419424	ILMN_2098126	0.370072722434998	1.82715014026056e-15	422	0.308	0.4895104895	0.393051	0.215108	FALSE	NA	NA
cg14419424	ILMN_1773352	0.408462733030319	6.74990444891588e-19	422	0.311	0.4895104895	0.198659	0.189444	FALSE	NA	NA
cg14419424	ILMN_1658399	0.339316457509995	4.74962784034208e-13	422	0.301	0.4895104895	0.394118	0.14034	FALSE	NA	NA
cg14435098	ILMN_1731233	-0.326673567295074	3.88779252036019e-12	422	0.394	0.433	-0.456719	0.118871	FALSE	NA	NA
cg14435098	ILMN_2352097	-0.338521957397461	5.43703677913006e-13	422	0.37	0.433	-0.545828	0.129602	FALSE	NA	NA
cg14453187	ILMN_1731233	0.346715897321701	1.32203658796471e-13	422	0.394	0.4024266936	0.370256	0.150225	FALSE	NA	NA
cg14473145	ILMN_1731233	0.354274064302444	3.44705121636545e-14	422	0.394	0.3891675025	0.516312	0.161011	TRUE	FALSE	13649834
cg14486632	ILMN_1731233	-0.334450781345367	1.07983415163229e-12	422	0.394	0.3116883117	-0.643851	0.162419	FALSE	NA	NA
cg14527456	ILMN_1731233	0.343776524066925	2.3559045282005e-13	421	0.394	0.3059177533	0.442382	0.151798	TRUE	FALSE	49025165
cg14556677	ILMN_1658399	0.332599550485611	1.46999192987861e-12	422	0.301	0.3781344032	0.331326	0.158899	FALSE	NA	NA
cg14568259	ILMN_1731233	0.363110810518265	6.81242358452517e-15	422	0.394	0.2705410822	0.626116	0.168519	FALSE	NA	NA
cg14568259	ILMN_2098126	0.336829602718353	7.2411227833485e-13	422	0.308	0.2705410822	0.456882	0.300508	FALSE	NA	NA
cg14570291	ILMN_1731233	0.353890597820282	3.95990004591287e-14	421	0.394	0.4429868819	0.490598	0.131311	FALSE	NA	NA
cg14580853	ILMN_2098126	-0.332913726568222	1.39523832736538e-12	422	0.308	0.4351297405	-0.383213	0.205983	FALSE	NA	NA
cg14594187	ILMN_1660732	0.330488622188568	2.98903019008271e-12	416	0.308	0.3882709808	0.374698	0.196357	FALSE	NA	NA
cg14594187	ILMN_2098126	0.338279664516449	5.66537477923818e-13	422	0.308	0.3882709808	0.319192	0.239436	FALSE	NA	NA
cg14594187	ILMN_1773352	0.355746299028397	2.64097688366126e-14	422	0.311	0.3882709808	0.36912	0.187588	FALSE	NA	NA
cg14594187	ILMN_1731233	0.390286147594452	3.27694414495518e-17	422	0.394	0.3882709808	0.508257	0.121547	FALSE	NA	NA
cg14598846	ILMN_2370872	0.355526715517044	2.74827233038371e-14	422	0.363	0.8725099602	0.528714	0.084426	TRUE	TRUE	58524
cg14603345	ILMN_2352097	0.339393615722656	4.99540482267987e-13	421	0.37	0.543699187	0.553512	0.125511	FALSE	NA	NA
cg14603345	ILMN_2098126	0.344191402196884	2.19267559531574e-13	421	0.308	0.543699187	0.455929	0.201502	FALSE	NA	NA
cg14603345	ILMN_1731233	0.440385311841965	4.26479061291785e-22	421	0.394	0.543699187	0.586802	0.102088	FALSE	NA	NA
cg14603345	ILMN_2384122	0.328041851520538	3.30167913238219e-12	421	0.387	0.543699187	0.556754	0.126086	FALSE	NA	NA
cg14621053	ILMN_1731233	0.347729593515396	1.10641790680388e-13	422	0.394	0.4058116232	0.332134	0.188974	FALSE	NA	NA
cg14627404	ILMN_1773352	-0.33172944188118	1.69803133881097e-12	422	0.311	0.3076152305	-0.446611	0.191257	FALSE	NA	NA
cg14631834	ILMN_1731233	0.372100204229355	1.23737490403134e-15	422	0.394	0.503030303	0.439845	0.112115	FALSE	NA	NA
cg14632729	ILMN_2098126	0.322920024394989	7.11595909429381e-12	422	0.308	0.4252525253	0.198654	0.223262	FALSE	NA	NA
cg14632729	ILMN_1658399	0.326355159282684	4.09376783823001e-12	422	0.301	0.4252525253	0.276271	0.143607	FALSE	NA	NA
cg14636922	ILMN_1731233	0.331761807203293	1.68896177687954e-12	422	0.394	0.2697302697	0.33687	0.207014	FALSE	NA	NA
cg14655855	ILMN_1731233	0.335381925106049	1.11278159375412e-12	419	0.394	0.4576962283	0.493649	0.121363	FALSE	NA	NA
cg14657725	ILMN_1731233	0.350208580493927	7.13767885815915e-14	422	0.394	0.4195171026	0.484515	0.131906	FALSE	NA	NA
cg14658964	ILMN_2352097	0.326297909021378	4.13191544232172e-12	422	0.37	0.4905094905	0.489962	0.124186	FALSE	NA	NA
cg14658964	ILMN_2098126	0.361126065254211	9.85166183900194e-15	422	0.308	0.4905094905	0.62789	0.187424	FALSE	NA	NA
cg14658964	ILMN_1731233	0.361749619245529	8.77618395584743e-15	422	0.394	0.4905094905	0.419435	0.112855	FALSE	NA	NA
cg14667871	ILMN_1731233	0.335221081972122	1.00980273490588e-12	421	0.394	0.2774974773	1	0.8829	FALSE	NA	NA
cg14669379	ILMN_1731233	0.391060203313828	3.94610432727162e-17	418	0.394	0.5492957746	0.469921	0.099125	FALSE	NA	NA
cg14669379	ILMN_1773352	0.338439285755157	7.10055680094496e-13	418	0.311	0.5492957746	0.310831	0.150101	FALSE	NA	NA
cg14669379	ILMN_2098126	0.348751038312912	1.21007370120771e-13	418	0.308	0.5492957746	0.478044	0.174436	FALSE	NA	NA
cg14688905	ILMN_2098126	0.391861081123352	2.81356977227626e-17	420	0.308	0.485801217	0.234229	0.218822	FALSE	NA	NA
cg14688905	ILMN_1658399	0.331181079149246	2.09772201385286e-12	420	0.301	0.485801217	0.161481	0.156367	TRUE	FALSE	42240609
cg14688905	ILMN_1813338	0.353856891393661	5.23314421737964e-13	384	0.205	0.485801217	0.309218	0.165407	TRUE	FALSE	44515597
cg14688905	ILMN_1773352	0.369871914386749	2.21284498667066e-15	420	0.311	0.485801217	0.245494	0.177605	FALSE	NA	NA
cg14688905	ILMN_1731233	0.344235241413116	2.32352663191954e-13	420	0.394	0.485801217	0.349882	0.123906	FALSE	NA	NA
cg14689537	ILMN_1731233	0.39973184466362	4.50153158361589e-18	422	0.394	0.3575025176	0.580407	0.114681	FALSE	NA	NA
cg14719951	ILMN_1731233	0.356671661138535	2.39577562007447e-14	421	0.394	0.437	0.540892	0.140698	FALSE	NA	NA
cg14724265	ILMN_1668605	0.328890889883041	2.70893676323126e-12	422	0.351	0.6589303734	0.556569	0.087878	TRUE	TRUE	17457
cg14724265	ILMN_2391512	0.33785554766655	6.08782721138425e-13	422	0.302	0.6589303734	0.550996	0.088055	TRUE	TRUE	17401
cg14740554	ILMN_2066060	-0.396771222352982	8.44936818559242e-18	422	0.414	0.7057026477	-0.510771	0.070849	TRUE	TRUE	192963
cg14761417	ILMN_1731233	-0.43670517206192	9.44143514118832e-22	422	0.394	0.4488977956	-0.540161	0.108077	FALSE	NA	NA
cg14761417	ILMN_2352097	-0.367852181196213	2.79057602294336e-15	422	0.37	0.4488977956	-0.513235	0.134529	FALSE	NA	NA
cg14761417	ILMN_2384122	-0.359353929758072	1.36629393063271e-14	422	0.387	0.4488977956	-0.50697	0.131634	FALSE	NA	NA
cg14772800	ILMN_1731233	0.352210521697998	4.99468920939495e-14	422	0.394	0.4426559356	0.365102	0.133598	FALSE	NA	NA
cg14772800	ILMN_2384122	0.333330988883972	1.30167281848555e-12	422	0.387	0.4426559356	0.439366	0.14213	FALSE	NA	NA
cg14772800	ILMN_2352097	0.350364774465561	6.94228462034986e-14	422	0.37	0.4426559356	0.455632	0.145379	FALSE	NA	NA
cg14772800	ILMN_2098126	0.350675761699677	6.56870800324158e-14	422	0.308	0.4426559356	0.205648	0.246276	FALSE	NA	NA
cg14772800	ILMN_1773352	0.33583664894104	8.55939066389887e-13	422	0.311	0.4426559356	0.276613	0.192244	FALSE	NA	NA
cg14772800	ILMN_1658399	0.334648340940475	1.04473104978185e-12	422	0.301	0.4426559356	0.086778	0.187692	FALSE	NA	NA
cg14776168	ILMN_2098126	-0.339981496334076	4.24017649178896e-13	422	0.308	0.371884347	-0.39758	0.260667	FALSE	NA	NA
cg14776168	ILMN_1658399	-0.325877457857132	4.42290279776849e-12	422	0.301	0.371884347	-0.380877	0.172211	FALSE	NA	NA
cg14780632	ILMN_1731233	0.339665174484253	4.47545661568196e-13	422	0.394	0.4724172518	0.440015	0.125208	FALSE	NA	NA
cg14781374	ILMN_1731233	-0.350210815668106	7.6370268724104e-14	421	0.394	0.2972972973	-0.518005	0.202137	FALSE	NA	NA
cg14789911	ILMN_1716838	0.402335792779922	2.15457853830775e-15	349	0.128	0.741774676	1	2.003905	TRUE	TRUE	555
cg14793844	ILMN_1773352	-0.322870403528214	7.17262658900467e-12	422	0.311	0.430417495	-0.515273	0.183247	FALSE	NA	NA
cg14793844	ILMN_1731233	-0.405318140983582	1.34635499084646e-18	422	0.394	0.430417495	-0.618829	0.116148	FALSE	NA	NA
cg14793844	ILMN_1799134	-0.340155839920044	4.11571370811382e-13	422	0.33	0.430417495	-0.62793	0.1811	FALSE	NA	NA
cg14793844	ILMN_2384122	-0.347896873950958	1.07431167378209e-13	422	0.387	0.430417495	-0.684342	0.137898	FALSE	NA	NA
cg14793844	ILMN_2098126	-0.325386434793472	4.78809541559989e-12	422	0.308	0.430417495	-0.79024	0.230843	FALSE	NA	NA
cg14793844	ILMN_2352097	-0.337344855070114	6.63749175129385e-13	422	0.37	0.430417495	-0.682496	0.144458	FALSE	NA	NA
cg14797899	ILMN_1731233	-0.331893146038055	1.65264042446885e-12	422	0.394	0.2917082917	-0.478266	0.164939	FALSE	NA	NA
cg14809332	ILMN_1710752	-0.442840993404388	2.06477559023434e-22	422	0.316	0.7468230694	-0.646963	0.078125	TRUE	TRUE	2078
cg14824901	ILMN_1731233	0.370858669281006	1.83305987987358e-15	420	0.394	0.4815184815	0.571976	0.127636	FALSE	NA	NA
cg14838970	ILMN_2098126	0.340737372636795	3.72584088521236e-13	422	0.308	0.3887775551	0.395746	0.257959	FALSE	NA	NA
cg14838970	ILMN_1773352	0.33224156498909	1.55994220598996e-12	422	0.311	0.3887775551	0.294412	0.217836	FALSE	NA	NA
cg14851608	ILMN_2098126	-0.326589912176132	3.94090719706073e-12	422	0.308	0.3784860558	-0.656515	0.241964	FALSE	NA	NA
cg14851608	ILMN_1773352	-0.322388172149658	7.74677147834919e-12	422	0.311	0.3784860558	-0.341637	0.19652	FALSE	NA	NA
cg14851608	ILMN_1731233	-0.322323620319366	7.82695035892226e-12	422	0.394	0.3784860558	-0.568945	0.135558	FALSE	NA	NA
cg14897188	ILMN_1773352	-0.325774312019348	4.49728797182426e-12	422	0.311	0.412	-0.31112	0.180343	TRUE	FALSE	27282112
cg14898177	ILMN_2079655	-0.368971228599548	2.25527131141466e-15	422	0.195	0.323	-0.599088	0.216204	TRUE	FALSE	7264473
cg14898177	ILMN_1734366	-0.364713490009308	3.76016285532575e-13	364	0.16	0.323	-1	26.054825	FALSE	NA	NA
cg14898177	ILMN_1658399	-0.379991322755814	2.63823377871677e-16	422	0.301	0.323	-0.479132	0.157424	TRUE	FALSE	6675761
cg14898177	ILMN_1723944	-0.334574043750763	1.05779966671961e-12	422	0.328	0.323	-0.331394	0.185718	FALSE	NA	NA
cg14989252	ILMN_1675191	-0.330368906259537	2.12546577225504e-12	422	0.257	0.5365612648	-0.646854	0.113218	TRUE	TRUE	5398
cg15033068	ILMN_1773352	0.341811150312424	3.52575209540147e-13	420	0.311	0.4527162978	0.146747	0.20025	FALSE	NA	NA
cg15033068	ILMN_1731233	0.371585518121719	1.59495120891633e-15	420	0.394	0.4527162978	0.435346	0.124483	FALSE	NA	NA
cg15033068	ILMN_2098126	0.342172503471375	3.31407116110592e-13	420	0.308	0.4527162978	0.158132	0.246652	FALSE	NA	NA
cg15035973	ILMN_3250243	0.43853884935379	5.63342472520291e-21	402	0.146	0.6181818182	0.933953	0.127133	TRUE	TRUE	11143
cg15035973	ILMN_3251137	0.383978217840195	2.64273902920721e-14	357	0.235	0.6181818182	0.74569	0.09621	TRUE	TRUE	11081
cg15109018	ILMN_1731233	0.353653103113174	3.8552017241028e-14	422	0.394	0.4180904523	0.467284	0.117804	FALSE	NA	NA
cg15172529	ILMN_2066849	-0.32903003692627	3.16583764620544e-12	419	0.204	0.8175403226	-0.650943	0.1094	TRUE	TRUE	1644
cg15203735	ILMN_2352097	0.321936398744583	8.81227853459609e-12	421	0.37	0.371	0.488523	0.158342	FALSE	NA	NA
cg15203735	ILMN_1731233	0.363102048635483	7.34421944251269e-15	421	0.394	0.371	0.476179	0.139511	FALSE	NA	NA
cg15204874	ILMN_2098126	0.336757749319077	7.80257620450235e-13	421	0.308	0.4989816701	0.632146	0.218001	FALSE	NA	NA
cg15204874	ILMN_1731233	0.362813651561737	7.74896798633933e-15	421	0.394	0.4989816701	0.595484	0.117781	FALSE	NA	NA
cg15204874	ILMN_2352097	0.339291036128998	5.08328529004588e-13	421	0.37	0.4989816701	0.627117	0.13218	FALSE	NA	NA
cg15227982	ILMN_2098126	0.340672940015793	3.76719283778168e-13	422	0.308	0.4394394394	0.311267	0.21071	FALSE	NA	NA
cg15227982	ILMN_1773352	0.340594261884689	3.8182960739687e-13	422	0.311	0.4394394394	0.214431	0.180154	FALSE	NA	NA
cg15231942	ILMN_1777190	-0.48151034116745	8.22213597904176e-27	420	0.408	0.8645533141	-0.599363	0.052654	TRUE	TRUE	10009
cg15237494	ILMN_1731233	0.334435999393463	1.08250650509922e-12	422	0.394	0.5135678392	0.450786	0.125606	FALSE	NA	NA
cg15259986	ILMN_1731233	0.34768483042717	1.19240712228811e-13	421	0.394	0.4	0.432535	0.141478	FALSE	NA	NA
cg15283373	ILMN_2098126	0.331618815660477	1.72939206980168e-12	422	0.308	0.3746253746	0.660323	0.215119	FALSE	NA	NA
cg15295732	ILMN_1784428	-0.376602351665497	5.15219903673207e-16	422	0.319	0.7230623819	-0.815441	0.124532	TRUE	TRUE	226953
cg15295732	ILMN_2393693	0.459304958581924	2.76030303326575e-23	404	0.354	0.7230623819	0.818632	0.077271	TRUE	TRUE	357595
cg15296767	ILMN_2098126	0.370647102594376	1.63662905065046e-15	422	0.308	0.4331658291	0.660318	0.189955	FALSE	NA	NA
cg15296767	ILMN_1773352	0.339996099472046	4.22961177460776e-13	422	0.311	0.4331658291	0.364503	0.158007	FALSE	NA	NA
cg15343510	ILMN_1715169	-0.327771365642548	7.43703711798762e-12	408	0.362	0.7262247839	-0.443938	0.06355	TRUE	TRUE	964561
cg15353603	ILMN_2098126	-0.326633900403976	3.91289032101252e-12	422	0.308	0.3346733668	-0.291317	0.272645	FALSE	NA	NA
cg15405439	ILMN_1731233	0.349615186452866	7.93027059422426e-14	422	0.394	0.371	0.38223	0.162054	FALSE	NA	NA
cg15439862	ILMN_2352097	0.321753561496735	8.57105457193706e-12	422	0.37	0.5558912387	0.43327	0.136281	FALSE	NA	NA
cg15439862	ILMN_1731233	0.395291447639465	1.1544870018373e-17	422	0.394	0.5558912387	0.467169	0.116868	FALSE	NA	NA
cg15449956	ILMN_2352097	0.333737581968307	1.21640764831358e-12	422	0.37	0.5115577889	0.514916	0.138544	FALSE	NA	NA
cg15449956	ILMN_1731233	0.392283290624619	2.16617745759776e-17	422	0.394	0.5115577889	0.477148	0.121946	FALSE	NA	NA
cg15449956	ILMN_2384122	0.330155700445175	2.20134281340121e-12	422	0.387	0.5115577889	0.536899	0.133201	FALSE	NA	NA
cg15454110	ILMN_2098126	-0.345186114311218	1.84504494919141e-13	421	0.308	0.3236472946	-0.354844	0.23869	FALSE	NA	NA
cg15485700	ILMN_1731233	0.341020703315735	3.78474302806349e-13	421	0.394	0.2932932933	0.54819	0.156065	FALSE	NA	NA
cg15485700	ILMN_1773352	0.336803793907166	7.74233264137232e-13	421	0.311	0.2932932933	0.321956	0.232797	FALSE	NA	NA
cg15485700	ILMN_2098126	0.337201207876205	7.24090902379691e-13	421	0.308	0.2932932933	0.619561	0.263575	FALSE	NA	NA
cg15506890	ILMN_1693317	-0.368483036756516	2.4751310546458e-15	422	0.301	0.813306852	-0.834307	0.167681	TRUE	TRUE	3955
cg15526708	ILMN_1658399	0.328941076993942	2.68677778914067e-12	422	0.301	0.378757515	0.328889	0.170173	FALSE	NA	NA
cg15537850	ILMN_1710752	-0.515296041965485	1.90498749031484e-31	422	0.316	0.6886517944	-0.781829	0.06522	TRUE	TRUE	4034
cg15541040	ILMN_1693317	-0.355564206838608	3.14157969477982e-14	420	0.301	0.8359840954	-0.778729	0.169346	TRUE	TRUE	3703
cg15563070	ILMN_1773352	-0.321617901325226	8.75804983298466e-12	422	0.311	0.4869215292	-0.251906	0.184775	FALSE	NA	NA
[truncated: 1,322 more rows]
