# Supplementary material for: Shared genetic control of expression and methylation in peripheral blood
Source: BMC Genomics. 2016 Apr 6;17:278. doi: 10.1186/s12864-016-2498-4 (PMC4822256; doi:10.1186/s12864-016-2498-4)
Supplement: Additional file 9: Table S5. — Annotation and genomic position of the expression probes from the final correlation list. (CSV 26 kb) [file 12864_2016_2498_MOESM9_ESM.csv]

exp_ind	gene_name	gencode18_id	gene_type	chr	start	end	width	strand
ILMN_1731233	GZMH	ENSG00000100450.8	protein_coding	chr14	25075772	25075821	50	-
ILMN_2098126	CCL5	ENSG00000161570.4	protein_coding	chr17	34198527	34198576	50	-
ILMN_2352097	GPR56	ENSG00000205336.7	protein_coding	chr16	57698662	57698711	50	+
ILMN_1773352	CCL5	ENSG00000161570.4	protein_coding	chr17	34199299	34199348	50	-
ILMN_1813338	LAG3	ENSG00000089692.4	protein_coding	chr12	6887087	6887087	1	+
ILMN_1813338	LAG3	ENSG00000089692.4	protein_coding	chr12	6887410	6887458	49	+
ILMN_1682993	NKG7	ENSG00000105374.5	protein_coding	chr19	51875035	51875084	50	-
ILMN_1791754	CPT1B	ENSG00000205560.8	protein_coding	chr22	51007765	51007796	32	-
ILMN_1791754	CHKB-CPT1B	ENSG00000254413.4	protein_coding	chr22	51007765	51007796	32	-
ILMN_1791754	CPT1B	ENSG00000205560.8	protein_coding	chr22	51007493	51007510	18	-
ILMN_1791754	CHKB-CPT1B	ENSG00000254413.4	protein_coding	chr22	51007493	51007510	18	-
ILMN_2101920	HNRNPH1	ENSG00000169045.13	protein_coding	chr5	179042547	179042550	4	-
ILMN_2101920	HNRNPH1	ENSG00000169045.13	protein_coding	chr5	179041915	179041960	46	-
ILMN_3246409	HNRNPH1	ENSG00000169045.13	protein_coding	chr5	179041855	179041904	50	-
ILMN_2404850	RPL14	ENSG00000188846.9	protein_coding	chr3	40503778	40503827	50	+
ILMN_1712400	SERPINB6	ENSG00000124570.13	protein_coding	chr6	2948415	2948464	50	-
ILMN_1715169	HLA-DRB1	ENSG00000196126.6	protein_coding	chr6	32548024	32548039	16	-
ILMN_1715169	HLA-DRB1	ENSG00000196126.6	protein_coding	chr6	32546848	32546881	34	-
ILMN_2159694	NA	NA	NA	chr6_mcf_hap5	3882957	3882966	10	-
ILMN_2159694	NA	NA	NA	chr6_mcf_hap5	3882615	3882654	40	-
ILMN_1813139	ANKDD1A	ENSG00000166839.12	protein_coding	chr15	65250736	65250785	50	+
ILMN_1734707	CHST13	ENSG00000180767.5	protein_coding	chr3	126262040	126262089	50	+
ILMN_2358069	MAD1L1	ENSG00000002822.11	protein_coding	chr7	1937885	1937934	50	-
ILMN_2368530	IL32	ENSG00000008517.12	protein_coding	chr16	3118183	3118232	50	+
ILMN_1778010	IL32	ENSG00000008517.12	protein_coding	chr16	3119567	3119616	50	+
ILMN_1778010	RNU1-125P	ENSG00000252561.1	snRNA	chr16	3119567	3119616	50	+
ILMN_1671565	RNASET2	ENSG00000026297.11	protein_coding	chr6	167343071	167343120	50	-
ILMN_2364535	SNUPN	ENSG00000169371.9	protein_coding	chr15	75890711	75890760	50	-
ILMN_2364535	CTD-2323K18.1	ENSG00000260269.1	processed_transcript	chr15	75890711	75890760	50	-
ILMN_1733932	SNUPN	ENSG00000169371.9	protein_coding	chr15	75890709	75890758	50	-
ILMN_1733932	CTD-2323K18.1	ENSG00000260269.1	processed_transcript	chr15	75890709	75890758	50	-
ILMN_1684312	NHLRC4	ENSG00000257108.1	protein_coding	chr16	619032	619081	50	+
ILMN_2370872	GRINA	ENSG00000178719.12	protein_coding	chr8	145067435	145067484	50	+
ILMN_2384122	GPR56	ENSG00000205336.7	protein_coding	chr16	57698601	57698650	50	+
ILMN_1658399	KLRG1	ENSG00000139187.5	protein_coding	chr12	9162397	9162446	50	+
ILMN_1718936	LST1	ENSG00000204482.6	protein_coding	chr6_mcf_hap5	2935160	2935209	50	+
ILMN_1797988	KLRD1	ENSG00000134539.12	protein_coding	chr12	10461996	10462045	50	+
ILMN_1799134	KLRD1	ENSG00000134539.12	protein_coding	chr12	10466050	10466099	50	+
ILMN_1660732	PPP2R2B	ENSG00000156475.14	protein_coding	chr5	145969186	145969235	50	-
ILMN_3251217	PDXDC2P	ENSG00000196696.7	processed_transcript	chr16	70010341	70010390	50	-
ILMN_3251217	RP11-419C5.2	ENSG00000226232.3	protein_coding	chr16	70010341	70010390	50	-
ILMN_1660462	MCOLN2	ENSG00000153898.8	protein_coding	chr1	85391507	85391556	50	-
ILMN_1784287	TGFBR3	ENSG00000069702.6	protein_coding	chr1	92148163	92148212	50	-
ILMN_1749081	AUTS2	ENSG00000158321.11	protein_coding	chr7	70257767	70257816	50	+
ILMN_1761945	FGFBP2	ENSG00000137441.7	protein_coding	chr4	15964063	15964112	50	-
ILMN_3251269	SRP14	ENSG00000140319.6	protein_coding	chr15	40328037	40328086	50	-
ILMN_1676528	BTN3A2	ENSG00000186470.9	protein_coding	chr6	26378113	26378162	50	+
ILMN_1700067	BTN3A3	ENSG00000111801.11	protein_coding	chr6	26368278	26368278	1	+
ILMN_1700067	BTN3A2	ENSG00000186470.9	protein_coding	chr6	26368278	26368278	1	+
ILMN_1700067	BTN3A3	ENSG00000111801.11	protein_coding	chr6	26368411	26368459	49	+
ILMN_1700067	BTN3A2	ENSG00000186470.9	protein_coding	chr6	26368411	26368459	49	+
ILMN_1683279	PEX6	ENSG00000124587.9	protein_coding	chr6	42931900	42931949	50	-
ILMN_1656670	HLA-G	ENSG00000204632.7	protein_coding	chr6_cox_hap2	1314548	1314597	50	+
ILMN_1779147	ENC1	ENSG00000171617.9	protein_coding	chr5	73923489	73923538	50	-
ILMN_1786426	IGFLR1	ENSG00000126246.5	protein_coding	chr19	36230342	36230391	50	-
ILMN_1786426	AD000671.6	ENSG00000267120.2	protein_coding	chr19	36230342	36230391	50	-
ILMN_1793017	DGKQ	ENSG00000145214.9	protein_coding	chr4	952814	952863	50	-
ILMN_1710752	NAPRT1	ENSG00000147813.11	protein_coding	chr8	144656967	144657016	50	-
ILMN_2073184	S1PR5	ENSG00000180739.12	protein_coding	chr19	10623759	10623808	50	-
ILMN_1763663	HEATR3	ENSG00000155393.8	protein_coding	chr16	50139800	50139849	50	+
ILMN_1679917	ARL16	ENSG00000214087.4	protein_coding	chr17	79648568	79648617	50	-
ILMN_3248781	SDHAP1	ENSG00000185485.10	pseudogene	chr3	195415570	195415619	50	+
ILMN_3248781	SDHAP3	ENSG00000185986.10	pseudogene	chr3	195415570	195415619	50	+
ILMN_3248781	LINC00969	ENSG00000242086.3	lincRNA	chr3	195415570	195415619	50	+
ILMN_1794364	CTSW	ENSG00000172543.3	protein_coding	chr11	65651132	65651181	50	+
ILMN_2302757	FCGBP	ENSG00000090920.9	protein_coding	chr19	40354005	40354054	50	-
ILMN_1765851	TRADD	ENSG00000102871.11	protein_coding	chr16	67188445	67188494	50	-
ILMN_1804735	CBS	ENSG00000160200.13	protein_coding	chr21	44473357	44473406	50	-
ILMN_1687247	SPATA20	ENSG00000006282.15	protein_coding	chr17	48633143	48633192	50	+
ILMN_2101930	POLG	ENSG00000140521.7	protein_coding	chr15	89861772	89861776	5	-
ILMN_2101930	POLG	ENSG00000140521.7	protein_coding	chr15	89860723	89860767	45	-
ILMN_2393693	LRRC37A4P	ENSG00000214425.2	pseudogene	chr17	43584483	43584532	50	-
ILMN_1810274	HOXB2	ENSG00000173917.9	protein_coding	chr17	46620339	46620388	50	-
ILMN_2339796	CDC16	ENSG00000130177.10	protein_coding	chr13	115038036	115038085	50	+
ILMN_1727389	CDC16	ENSG00000130177.10	protein_coding	chr13	115037943	115037956	14	+
ILMN_1727389	CDC16	ENSG00000130177.10	protein_coding	chr13	115038039	115038074	36	+
ILMN_1704985	CYP27A1	ENSG00000135929.4	protein_coding	chr2	219679666	219679715	50	+
ILMN_1812552	ACER3	ENSG00000078124.7	protein_coding	chr11	76733673	76733722	50	+
ILMN_3231952	ARL17A	ENSG00000185829.11	protein_coding	chr17	44376951	44377000	50	-
ILMN_3231952	ARL17B	ENSG00000228696.4	protein_coding	chr17	44376951	44377000	50	-
ILMN_3231952	RP11-156P1.3	ENSG00000262879.1	processed_transcript	chr17	44376951	44377000	50	-
ILMN_3231952	RP11-927P21.1	ENSG00000265218.1	antisense	chr17	44376951	44377000	50	-
ILMN_3231952	RP11-798G7.6	ENSG00000267198.1	lincRNA	chr17	44376951	44377000	50	-
ILMN_3231952	RP11-927P21.9	ENSG00000272220.1	pseudogene	chr17	44376951	44377000	50	-
ILMN_1791873	COG1	ENSG00000166685.7	protein_coding	chr17	71202861	71202910	50	+
ILMN_1684205	CIB1	ENSG00000185043.6	protein_coding	chr15	90773520	90773569	50	-
ILMN_2376108	PSMB9	ENSG00000240065.3	protein_coding	chr6	32825066	32825115	50	+
ILMN_1741371	TMEM8A	ENSG00000129925.6	protein_coding	chr16	422151	422200	50	-
ILMN_1759250	TAP2	ENSG00000204267.9	protein_coding	chr6_dbb_hap3	4079860	4079909	50	-
ILMN_1759250	TAP2	ENSG00000250264.1	protein_coding	chr6_dbb_hap3	4079860	4079909	50	-
ILMN_1708934	ADM	ENSG00000148926.5	protein_coding	chr11	10328769	10328818	50	+
ILMN_1755843	SLC26A8	ENSG00000112053.9	protein_coding	chr6	35911516	35911565	50	-
ILMN_3187680	ACCS	ENSG00000110455.9	protein_coding	chr11	44105488	44105537	50	+
ILMN_1864900	MIAT	ENSG00000225783.2	processed_transcript	chr22	27071941	27071990	50	+
ILMN_2307025	CPNE1	ENSG00000214078.7	protein_coding	chr20	34214541	34214590	50	-
ILMN_1687306	LGALS2	ENSG00000100079.5	protein_coding	chr22	37966607	37966656	50	-
ILMN_1777190	CFD	ENSG00000197766.3	protein_coding	chr19	863271	863320	50	+
ILMN_2254635	ITGAX	ENSG00000140678.12	protein_coding	chr16	31394005	31394054	50	+
ILMN_2210729	STYXL1	ENSG00000127952.12	protein_coding	chr7	75630232	75630281	50	-
ILMN_1759075	TNFRSF13B	ENSG00000240505.4	protein_coding	chr17	16842449	16842498	50	-
ILMN_1794522	EIF5A	ENSG00000132507.13	protein_coding	chr17	7215537	7215586	50	+
ILMN_1657871	RSAD2	ENSG00000134321.7	protein_coding	chr2	7037101	7037150	50	+
ILMN_1723912	IFI44L	ENSG00000137959.10	protein_coding	chr1	79107658	79107707	50	+
ILMN_2388547	EPSTI1	ENSG00000133106.10	protein_coding	chr13	43462294	43462343	50	-
ILMN_1760062	IFI44	ENSG00000137965.6	protein_coding	chr1	79128500	79128549	50	+
ILMN_1744023	IGF1R	ENSG00000140443.9	protein_coding	chr15	99507108	99507157	50	+
ILMN_1674811	OASL	ENSG00000135114.8	protein_coding	chr12	121458411	121458460	50	-
ILMN_1695404	LY6E	ENSG00000160932.6	protein_coding	chr8	144103514	144103563	50	+
ILMN_2054019	ISG15	ENSG00000187608.5	protein_coding	chr1	949677	949726	50	+
ILMN_2079655	KLRB1	ENSG00000111796.3	protein_coding	chr12	9751109	9751158	50	-
ILMN_2352023	DSTYK	ENSG00000133059.12	protein_coding	chr1	205111750	205111799	50	-
ILMN_1738347	RNPEP	ENSG00000176393.6	protein_coding	chr1	201975087	201975136	50	+
ILMN_2374352	DBNDD1	ENSG00000003249.9	protein_coding	chr16	90071281	90071330	50	-
ILMN_2413331	TMEM107	ENSG00000179029.10	protein_coding	chr17	8076757	8076806	50	-
ILMN_1663142	CLEC12A	ENSG00000172322.9	protein_coding	chr12	10138002	10138051	50	+
ILMN_2292178	CLEC12A	ENSG00000172322.9	protein_coding	chr12	10131576	10131625	50	+
ILMN_2403228	CLEC12A	ENSG00000172322.9	protein_coding	chr12	10137852	10137901	50	+
ILMN_1694432	CRIP2	ENSG00000182809.6	protein_coding	chr14	105946314	105946363	50	+
ILMN_1743103	SH3PXD2A	ENSG00000107957.12	protein_coding	chr10	105353917	105353966	50	-
ILMN_1723944	TRGC2	ENSG00000227191.2	TR_C_gene	chr7	38305088	38305137	50	-
ILMN_1723944	TRGC1	ENSG00000211689.2	TR_C_gene	chr7	38305088	38305137	50	-
ILMN_1654545	CPSF1	ENSG00000071894.10	protein_coding	chr8	145618477	145618526	50	-
ILMN_1719915	DHRS12	ENSG00000102796.6	protein_coding	chr13	52342424	52342473	50	-
ILMN_1703558	FHL3	ENSG00000183386.5	protein_coding	chr1	38462656	38462705	50	-
ILMN_3262936	LCLAT1	ENSG00000172954.9	protein_coding	chr2	30866726	30866775	50	+
ILMN_3186473	LCLAT1	ENSG00000172954.9	protein_coding	chr2	30866533	30866582	50	+
ILMN_1708081	LCLAT1	ENSG00000172954.9	protein_coding	chr2	30866763	30866812	50	+
ILMN_1752592	HLA-DRB1	ENSG00000196126.6	protein_coding	chr6_mcf_hap5	3887289	3887335	47	-
ILMN_1752592	HLA-DRB1	ENSG00000196126.6	protein_coding	chr6_mcf_hap5	3884549	3884551	3	-
ILMN_1717029	CXXC11	ENSG00000188011.5	protein_coding	chr2	242815893	242815942	50	+
ILMN_1787529	C3AR1	ENSG00000171860.4	protein_coding	chr12	8211075	8211124	50	-
ILMN_1784428	CRHR1-IT1	ENSG00000204650.9	pseudogene	chr17	43715125	43715174	50	+
ILMN_2148785	GBP1	ENSG00000117228.9	protein_coding	chr1	89518449	89518498	50	-
ILMN_2114568	GBP5	ENSG00000154451.10	protein_coding	chr1	89727903	89727921	19	-
ILMN_2114568	GBP5	ENSG00000154451.10	protein_coding	chr1	89726470	89726500	31	-
ILMN_1701114	GBP1	ENSG00000117228.9	protein_coding	chr1	89518657	89518706	50	-
ILMN_1769520	UBE2L6	ENSG00000156587.11	protein_coding	chr11	57319156	57319205	50	-
ILMN_2173975	RTP4	ENSG00000136514.2	protein_coding	chr3	187088923	187088972	50	+
ILMN_1716815	CEACAM1	ENSG00000079385.17	protein_coding	chr19	43011556	43011605	50	-
ILMN_1771385	GBP4	ENSG00000162654.8	protein_coding	chr1	89647762	89647811	50	-
ILMN_1738220	TREML3P	ENSG00000184106.4	pseudogene	chr6	41176449	41176498	50	-
ILMN_1772627	NSG1	ENSG00000168824.10	protein_coding	chr4	4420537	4420586	50	+
ILMN_1675483	ANKMY1	ENSG00000144504.11	protein_coding	chr2	241418873	241418922	50	-
ILMN_1666546	DUSP14	ENSG00000161326.8	protein_coding	chr17	35873325	35873374	50	+
ILMN_2069632	GTSF1	ENSG00000170627.5	protein_coding	chr12	54855893	54855923	31	-
ILMN_2069632	GTSF1	ENSG00000170627.5	protein_coding	chr12	54854237	54854255	19	-
ILMN_2066060	HLA-DRB6	ENSG00000229391.3	pseudogene	chr6	32520594	32520643	50	-
ILMN_1723412	ASCL2	ENSG00000183734.4	protein_coding	chr11	2289924	2289973	50	-
ILMN_1739749	B3GALT6	ENSG00000176022.3	protein_coding	chr1	1170128	1170177	50	+
ILMN_1798177	CHURC1	ENSG00000258289.3	protein_coding	chr14	65401496	65401545	50	+
ILMN_1757467	H1F0	ENSG00000189060.4	protein_coding	chr22	38203234	38203283	50	+
ILMN_1661266	NA	NA	NA	chr6_qbl_hap6	3860872	3860915	44	-
ILMN_1661266	NA	NA	NA	chr6_qbl_hap6	3859746	3859751	6	-
ILMN_1794707	ATHL1	ENSG00000142102.11	protein_coding	chr11	295278	295327	50	+
ILMN_3307868	CHI3L1	ENSG00000133048.8	protein_coding	chr1	203148340	203148389	50	-
ILMN_1730928	CDK5R1	ENSG00000176749.4	protein_coding	chr17	30817550	30817599	50	+
ILMN_2386790	KLRC3	ENSG00000205810.4	protein_coding	chr12	10570967	10571016	50	-
ILMN_2386790	NKG2-E	ENSG00000255641.1	protein_coding	chr12	10570967	10571016	50	-
ILMN_1678238	ZNF683	ENSG00000176083.13	protein_coding	chr1	26688183	26688232	50	-
ILMN_1698680	ARL17A	ENSG00000185829.11	protein_coding	chr17	44376628	44376677	50	-
ILMN_1698680	ARL17B	ENSG00000228696.4	protein_coding	chr17	44376628	44376677	50	-
ILMN_3241657	TMEM204	ENSG00000131634.9	protein_coding	chr16	1605054	1605103	50	+
ILMN_1666078	HLA-H	ENSG00000206341.6	pseudogene	chr6	29857600	29857600	1	+
ILMN_1666078	HLA-H	ENSG00000206341.6	pseudogene	chr6	29858041	29858073	33	+
ILMN_1666078	HLA-H	ENSG00000206341.6	pseudogene	chr6	29858216	29858231	16	+
ILMN_1660923	HLA-V	ENSG00000181126.9	pseudogene	chr6	29760749	29760798	50	+
ILMN_1736863	TMEM140	ENSG00000146859.5	protein_coding	chr7	134850367	134850416	50	+
ILMN_1791511	TMEM176A	ENSG00000002933.3	protein_coding	chr7	150502105	150502154	50	+
ILMN_1790689	CRISPLD2	ENSG00000103196.7	protein_coding	chr16	84942780	84942829	50	+
ILMN_1763455	VSTM1	ENSG00000189068.5	protein_coding	chr19	54545033	54545045	13	-
ILMN_1763455	VSTM1	ENSG00000189068.5	protein_coding	chr19	54544298	54544334	37	-
ILMN_1667022	PASK	ENSG00000115687.9	protein_coding	chr2	242046768	242046774	7	-
ILMN_1667022	PASK	ENSG00000115687.9	protein_coding	chr2	242046096	242046138	43	-
ILMN_1754858	PASK	ENSG00000115687.9	protein_coding	chr2	242047582	242047601	20	-
ILMN_1754858	PASK	ENSG00000115687.9	protein_coding	chr2	242046885	242046914	30	-
ILMN_2154287	ACCS	ENSG00000110455.9	protein_coding	chr11	44105268	44105317	50	+
ILMN_2393544	PRMT2	ENSG00000160310.12	protein_coding	chr21	48084308	48084357	50	+
ILMN_1675038	PRMT2	ENSG00000160310.12	protein_coding	chr21	48084522	48084571	50	+
ILMN_1656297	YBEY	ENSG00000182362.9	protein_coding	chr21	47716130	47716144	15	+
ILMN_1656297	YBEY	ENSG00000182362.9	protein_coding	chr21	47717453	47717487	35	+
ILMN_2411127	YBEY	ENSG00000182362.9	protein_coding	chr21	47711258	47711307	50	+
ILMN_1679826	CST7	ENSG00000077984.4	protein_coding	chr20	24940342	24940391	50	+
ILMN_2178088	ZNF131	ENSG00000172262.7	protein_coding	chr5	43175396	43175445	50	+
ILMN_2162972	LYZ	ENSG00000090382.2	protein_coding	chr12	69747547	69747596	50	+
ILMN_1672899	POMC	ENSG00000115138.6	protein_coding	chr2	25383939	25383988	50	-
ILMN_1740633	PRF1	ENSG00000180644.6	protein_coding	chr10	72357384	72357433	50	-
ILMN_1778668	TAGLN	ENSG00000149591.12	protein_coding	chr11	117075370	117075419	50	+
ILMN_1743145	ERAP2	ENSG00000164308.12	protein_coding	chr5	96249064	96249113	50	+
ILMN_1753782	ZNF266	ENSG00000174652.13	protein_coding	chr19	9523351	9523400	50	-
ILMN_1666206	GSDMB	ENSG00000073605.14	protein_coding	chr17	38060972	38061021	50	-
ILMN_1662174	ORMDL3	ENSG00000172057.5	protein_coding	chr17	38077547	38077596	50	-
ILMN_2347193	GSDMB	ENSG00000073605.14	protein_coding	chr17	38062111	38062160	50	-
ILMN_2066849	FAM26F	ENSG00000188820.8	protein_coding	chr6	116784646	116784695	50	+
ILMN_1768754	PILRB	ENSG00000121716.13	protein_coding	chr7	99965123	99965172	50	+
ILMN_2100209	CCL4L2	ENSG00000197262.8	protein_coding	chr17	34540188	34540237	50	+
ILMN_2100209	CCL4L1	ENSG00000205020.7	protein_coding	chr17	34540188	34540237	50	+
ILMN_2105573	CCL3	ENSG00000006075.11	protein_coding	chr17	34522561	34522610	50	-
ILMN_2105573	CCL3L3	ENSG00000256515.3	protein_coding	chr17	34522561	34522610	50	-
ILMN_2105573	CCL3L1	ENSG00000205021.9	protein_coding	chr17	34522561	34522610	50	-
ILMN_1790692	GNLY	ENSG00000115523.12	protein_coding	chr2	85924795	85924800	6	+
ILMN_1790692	GNLY	ENSG00000115523.12	protein_coding	chr2	85925687	85925730	44	+
ILMN_2256295	NA	NA	NA	chr2	85922066	85922116	51	+
ILMN_1716838	SPATC1L	ENSG00000160284.10	protein_coding	chr21	47581444	47581493	50	-
ILMN_1680341	PPIE	ENSG00000084072.12	protein_coding	chr1	40214582	40214631	50	+
ILMN_1693317	TRAPPC12	ENSG00000171853.11	protein_coding	chr2	3482996	3483045	50	+
ILMN_1718063	LIPA	ENSG00000107798.13	protein_coding	chr10	90973697	90973746	50	-
ILMN_2312606	IRF5	ENSG00000128604.14	protein_coding	chr7	128589979	128590028	50	+
ILMN_1652333	FN3KRP	ENSG00000141560.10	protein_coding	chr17	80685669	80685718	50	+
ILMN_1655261	ERP27	ENSG00000139055.2	protein_coding	chr12	15067072	15067121	50	-
ILMN_1701998	AFAP1	ENSG00000196526.6	protein_coding	chr4	7760463	7760512	50	-
ILMN_1811301	INPP5E	ENSG00000148384.11	protein_coding	chr9	139323313	139323362	50	-
ILMN_1691736	ST6GALNAC6	ENSG00000160408.10	protein_coding	chr9	130647822	130647871	50	-
ILMN_1671818	UTS2	ENSG00000049247.9	protein_coding	chr1	7910890	7910939	50	-
ILMN_2236625	UTS2	ENSG00000049247.9	protein_coding	chr1	7913367	7913416	50	-
ILMN_1732198	UTS2	ENSG00000049247.9	protein_coding	chr1	7913504	7913551	48	-
ILMN_1697544	SLC25A29	ENSG00000197119.8	protein_coding	chr14	100757800	100757849	50	-
ILMN_1668605	NAAA	ENSG00000138744.10	protein_coding	chr4	76841891	76841931	41	-
ILMN_1668605	NAAA	ENSG00000138744.10	protein_coding	chr4	76841120	76841128	9	-
ILMN_2391512	NAAA	ENSG00000138744.10	protein_coding	chr4	76841064	76841113	50	-
ILMN_1734366	RORC	ENSG00000143365.12	protein_coding	chr1	151778901	151778950	50	-
ILMN_1675191	GAPT	ENSG00000175857.4	protein_coding	chr5	57791849	57791898	50	+
ILMN_3250243	METTL21A	ENSG00000144401.10	protein_coding	chr2	208474302	208474351	50	-
ILMN_3251137	METTL21A	ENSG00000144401.10	protein_coding	chr2	208474364	208474413	50	-
ILMN_2382505	SLC22A18	ENSG00000110628.9	protein_coding	chr11	2943785	2943786	2	+
ILMN_2382505	SLC22A18	ENSG00000110628.9	protein_coding	chr11	2946240	2946287	48	+
ILMN_1790782	MED16	ENSG00000175221.10	protein_coding	chr19	868005	868054	50	-
ILMN_1730307	MED16	ENSG00000175221.10	protein_coding	chr19	871926	871975	50	-
ILMN_1800451	MED16	ENSG00000175221.10	protein_coding	chr19	867969	868018	50	-
ILMN_1772459	RPS23	ENSG00000186468.8	protein_coding	chr5	81569289	81569338	50	-
ILMN_1812666	NA	NA	NA	chr13	43683232	43683281	50	+
ILMN_2204664	NBPF9	ENSG00000168614.13	protein_coding	chr1	148003794	148003843	50	-
ILMN_2204664	NBPF14	ENSG00000122497.13	protein_coding	chr1	148003794	148003843	50	-
ILMN_2204664	NBPF11	ENSG00000152042.13	protein_coding	chr1	148003794	148003843	50	-
ILMN_2204664	NBPF15	ENSG00000243452.3	protein_coding	chr1	148003794	148003843	50	-
ILMN_2204664	NBPF20	ENSG00000203832.6	protein_coding	chr1	148003794	148003843	50	-
ILMN_2204664	NBPF10	ENSG00000163386.15	protein_coding	chr1	148003794	148003843	50	-
ILMN_2204664	NBPF16	ENSG00000203827.7	protein_coding	chr1	148003794	148003843	50	-
ILMN_2204664	WI2-3658N16.1	ENSG00000232637.3	pseudogene	chr1	148003794	148003843	50	-
ILMN_2204664	NBPF12	ENSG00000186275.7	protein_coding	chr1	148003794	148003843	50	-
ILMN_2204664	NBPF24	ENSG00000203836.7	protein_coding	chr1	148003794	148003843	50	-
ILMN_1694671	ZFAND2A	ENSG00000178381.7	protein_coding	chr7	1192579	1192628	50	-
ILMN_2396786	ZNF266	ENSG00000174652.13	protein_coding	chr19	9523771	9523820	50	-
ILMN_1670576	IRF5	ENSG00000128604.14	protein_coding	chr7	128589570	128589619	50	+
ILMN_1815205	LYZ	ENSG00000090382.2	protein_coding	chr12	69746043	69746078	36	+
ILMN_1815205	LYZ	ENSG00000090382.2	protein_coding	chr12	69746933	69746946	14	+
ILMN_1751956	MGST3	ENSG00000143198.7	protein_coding	chr1	165621270	165621272	3	+
ILMN_1751956	MGST3	ENSG00000143198.7	protein_coding	chr1	165623516	165623562	47	+
ILMN_3306672	PATL2	ENSG00000229474.2	protein_coding	chr15	44959304	44959315	12	-
ILMN_3306672	PATL2	ENSG00000229474.2	protein_coding	chr15	44958702	44958739	38	-
ILMN_1699599	FCRL3	ENSG00000160856.16	protein_coding	chr1	157648457	157648506	50	-
ILMN_1691693	FCRL3	ENSG00000160856.16	protein_coding	chr1	157646452	157646501	50	-
ILMN_1697227	USP36	ENSG00000055483.14	protein_coding	chr17	76783653	76783702	50	-
ILMN_1728639	FCGR3B	ENSG00000162747.5	protein_coding	chr1	161593525	161593574	50	-
ILMN_1787541	SPSB2	ENSG00000111671.5	protein_coding	chr12	6980345	6980394	50	-
ILMN_1802106	APOBEC3G	ENSG00000239713.3	protein_coding	chr22	39482320	39482369	50	+
ILMN_1692464	TTC38	ENSG00000075234.12	protein_coding	chr22	46689640	46689689	50	+
ILMN_1698243	C1orf85	ENSG00000198715.6	protein_coding	chr1	156262581	156262630	50	-
ILMN_1664265	EPHA1	ENSG00000146904.4	protein_coding	chr7	143088400	143088449	50	-
ILMN_2140700	CRIPAK	ENSG00000179979.7	protein_coding	chr4	1389469	1389518	50	+
ILMN_2406439	SPTBN4	ENSG00000160460.11	protein_coding	chr19	41066161	41066210	50	+
ILMN_1708779	GNLY	ENSG00000115523.12	protein_coding	chr2	85921498	85921547	50	+
ILMN_3298167	ZSWIM7	ENSG00000214941.3	protein_coding	chr17	15879945	15879994	50	-
ILMN_1664878	NLRP2	ENSG00000022556.11	protein_coding	chr19	55508747	55508796	50	+
ILMN_2078599	ACP5	ENSG00000102575.6	protein_coding	chr19	11685717	11685766	50	-
ILMN_1778032	SURF6	ENSG00000148296.5	protein_coding	chr9	136198034	136198083	50	-
ILMN_1662358	MX1	ENSG00000157601.9	protein_coding	chr21	42831051	42831100	50	+
ILMN_1764871	PIGP	ENSG00000185808.8	protein_coding	chr21	38439574	38439623	50	-
ILMN_1665457	CLEC4C	ENSG00000198178.6	protein_coding	chr12	7898957	7899006	50	-
ILMN_1682259	CLEC4C	ENSG00000198178.6	protein_coding	chr12	7883393	7883397	5	-
ILMN_1682259	CLEC4C	ENSG00000198178.6	protein_coding	chr12	7882292	7882336	45	-
ILMN_2059886	TTC38	ENSG00000075234.12	protein_coding	chr22	46689710	46689759	50	+
ILMN_2326713	CD151	ENSG00000177697.13	protein_coding	chr11	838761	838810	50	+
ILMN_1812433	HP	ENSG00000257017.4	protein_coding	chr16	72094500	72094549	50	+
ILMN_2192281	CARD8	ENSG00000105483.12	protein_coding	chr19	48711608	48711657	50	-
ILMN_1804822	SRXN1	ENSG00000271303.1	protein_coding	chr20	627643	627692	50	-
ILMN_1804822	RP5-850E9.3	ENSG00000270299.1	protein_coding	chr20	627643	627692	50	-
ILMN_2221564	LYAR	ENSG00000145220.9	protein_coding	chr4	4269685	4269734	50	-
ILMN_1690982	DDT	ENSG00000099977.9	protein_coding	chr22	24313755	24313804	50	-
ILMN_2225144	EIF4E3	ENSG00000163412.7	protein_coding	chr3	71732288	71732337	50	-
ILMN_1667162	NA	NA	NA	chr8	23536476	23536516	41	-
ILMN_1673370	FBXL5	ENSG00000118564.10	protein_coding	chr4	15606361	15606410	50	-
ILMN_1710124	CMTM8	ENSG00000170293.4	protein_coding	chr3	32409468	32409480	13	+
ILMN_1710124	CMTM8	ENSG00000170293.4	protein_coding	chr3	32411376	32411412	37	+
ILMN_2111739	MAN2C1	ENSG00000140400.10	protein_coding	chr15	75648642	75648686	45	-
ILMN_2111739	MAN2C1	ENSG00000140400.10	protein_coding	chr15	75648556	75648560	5	-
ILMN_1712231	SH3YL1	ENSG00000035115.17	protein_coding	chr2	218189	218238	50	-
ILMN_2201580	NA	NA	NA	chr1	110217863	110217908	46	+
ILMN_2391861	GSTM2	ENSG00000213366.8	protein_coding	chr1	110217856	110217905	50	+
ILMN_2391861	GSTM1	ENSG00000134184.8	protein_coding	chr1	110217856	110217905	50	+
ILMN_1811933	SHMT1	ENSG00000176974.13	protein_coding	chr17	18231381	18231430	50	-
ILMN_1814789	UBAP2L	ENSG00000143569.14	protein_coding	chr1	154243033	154243082	50	+
ILMN_2342638	ASGR2	ENSG00000161944.12	protein_coding	chr17	7005417	7005466	50	-
ILMN_1681437	DCXR	ENSG00000169738.3	protein_coding	chr17	79993777	79993826	50	-
