# Supplementary material for: Shared genetic control of expression and methylation in peripheral blood
Source: BMC Genomics. 2016 Apr 6;17:278. doi: 10.1186/s12864-016-2498-4 (PMC4822256; doi:10.1186/s12864-016-2498-4)
Supplement: Additional file 10: Table S6. — Genomic position of the methylation probes from the final correlation list. (CSV 97 kb) [file 12864_2016_2498_MOESM10_ESM.csv]

meth_ind	chr	probeStart	probeEnd	probeTarget
cg00004089	chr17	74678788	74678837	74678836
cg00008647	chr1	207082852	207082901	207082900
cg00029521	chr6	39272586	39272635	39272634
cg00038446	chr1	172635668	172635717	172635668
cg00047287	chr22	51016899	51016948	51016899
cg00053851	chr1	226270442	226270491	226270442
cg00080972	chr5	178986291	178986340	178986291
cg00091569	chr3	40428335	40428384	40428383
cg00094734	chr2	96830479	96830528	96830479
cg00101728	chr6	2953027	2953076	2953027
cg00119778	chr6	32466447	32466496	32466447
cg00130165	chr4	66536555	66536604	66536603
cg00150882	chr4	171011502	171011551	171011502
cg00152117	chr1	156928845	156928894	156928845
cg00152322	chr15	65197957	65198006	65198005
cg00174718	chr6	47136062	47136111	47136110
cg00180447	chr3	126260212	126260261	126260260
cg00183186	chr6	78174017	78174066	78174065
cg00197322	chr7	1990554	1990603	1990554
cg00204501	chr15	30114651	30114700	30114651
cg00239353	chr16	3115133	3115182	3115133
cg00270625	chr22	51016971	51017020	51017019
cg00271210	chr6	167070053	167070102	167070053
cg00295572	chr1	3568236	3568285	3568236
cg00299943	chr22	41613644	41613693	41613692
cg00305193	chr1	26158535	26158584	26158583
cg00311984	chr8	145051620	145051669	145051668
cg00327355	chr2	240884783	240884832	240884831
cg00327947	chr16	85482801	85482850	85482849
cg00333824	chr18	63417557	63417606	63417605
cg00334863	chr22	42779045	42779094	42779093
cg00336376	chr20	57798096	57798145	57798096
cg00355377	chr10	50336412	50336461	50336460
cg00388812	chr8	99961328	99961377	99961376
cg00405198	chr6	10419885	10419934	10419885
cg00429767	chr6	31468473	31468522	31468473
cg00441573	chr10	43428471	43428520	43428471
cg00466268	chr3	164914621	164914670	164914621
cg00467420	chr10	1779432	1779481	1779432
cg00468146	chr6	19838211	19838260	19838211
cg00472801	chr6	62995828	62995877	62995876
cg00490655	chr2	164592806	164592855	164592854
cg00495311	chr3	120068861	120068910	120068861
cg00523604	chr6	32223293	32223342	32223341
cg00543976	chr1	112058750	112058799	112058750
cg00560542	chr10	75407586	75407635	75407634
cg00565412	chr21	26933554	26933603	26933554
cg00565688	chr1	3568212	3568261	3568212
cg00581764	chr6	158183853	158183902	158183853
cg00585790	chr2	109204845	109204894	109204845
cg00589371	chr18	63417735	63417784	63417783
cg00597087	chr19	3557418	3557467	3557418
cg00610577	chr12	12008618	12008667	12008666
cg00631221	chr6	139307937	139307986	139307985
cg00639010	chr7	553645	553694	553693
cg00640314	chr8	67835805	67835854	67835853
cg00651087	chr10	103539519	103539568	103539519
cg00661320	chr10	73848825	73848874	73848825
cg00661347	chr10	71661180	71661229	71661228
cg00665405	chr12	50899548	50899597	50899548
cg00674365	chr19	57019069	57019118	57019069
cg00699993	chr4	158141522	158141571	158141570
cg00725635	chr1	193155806	193155855	193155806
cg00735667	chr3	74663796	74663845	74663796
cg00741986	chr4	2748284	2748333	2748332
cg00743788	chr22	50701157	50701206	50701157
cg00744866	chr3	33701209	33701258	33701209
cg00745725	chr15	27216288	27216337	27216288
cg00748373	chr16	68676741	68676790	68676741
cg00759427	chr20	62708582	62708631	62708630
cg00760203	chr17	37254921	37254970	37254921
cg00830621	chr16	18799058	18799107	18799106
cg00851028	chr1	234905772	234905821	234905772
cg00860090	chr1	226832000	226832049	226832000
cg00868766	chr15	40364476	40364525	40364524
cg00873050	chr1	32827968	32828017	32828016
cg00875989	chr18	44774006	44774055	44774054
cg00903577	chr6	28831109	28831158	28831109
cg00909514	chr1	200860534	200860583	200860534
cg00916899	chr20	35944932	35944981	35944932
cg00934232	chr8	104185284	104185333	104185332
cg00936935	chr10	52271899	52271948	52271899
cg00956964	chr18	12420862	12420911	12420862
cg00958451	chr15	65204391	65204440	65204391
cg00983520	chr22	51017019	51017068	51017067
cg00992850	chr7	25900703	25900752	25900703
cg01032675	chr19	3136430	3136479	3136430
cg01046104	chr19	58095540	58095589	58095588
cg01053260	chr15	47476482	47476531	47476482
cg01058902	chr1	201707703	201707752	201707751
cg01078408	chr6	3232129	3232178	3232129
cg01078772	chr20	30920486	30920535	30920486
cg01084837	chr11	116881074	116881123	116881122
cg01125463	chr6	42946178	42946227	42946178
cg01135315	chr16	1670263	1670312	1670311
cg01153946	chr20	37062621	37062670	37062621
cg01178603	chr7	1976964	1977013	1976964
cg01186595	chr11	89954631	89954680	89954679
cg01255414	chr3	192127943	192127992	192127991
cg01256320	chr12	133087159	133087208	133087207
cg01287936	chr15	65197900	65197949	65197900
cg01303236	chr5	73934794	73934843	73934842
cg01315916	chr5	3591561	3591610	3591609
cg01329151	chr20	61559708	61559757	61559756
cg01357233	chr10	50122982	50123031	50123030
cg01372811	chr16	85970529	85970578	85970529
cg01396872	chr2	71294879	71294928	71294879
cg01402099	chr12	122651715	122651764	122651715
cg01405445	chr19	36246358	36246407	36246406
cg01410472	chr8	75896927	75896976	75896975
cg01425731	chr13	50202658	50202707	50202658
cg01435515	chr1	151255694	151255743	151255742
cg01437235	chr4	938979	939028	939027
cg01444574	chr2	128617328	128617377	128617328
cg01449341	chr19	55044295	55044344	55044295
cg01460436	chr20	44687454	44687503	44687454
cg01472299	chr6	4775063	4775112	4775063
cg01492538	chr7	2774495	2774544	2774543
cg01494348	chr8	144660395	144660444	144660395
cg01500140	chr19	51890586	51890635	51890586
cg01501009	chr19	57183220	57183269	57183268
cg01501551	chr14	74100812	74100861	74100860
cg01537995	chr14	85996352	85996401	85996352
cg01543603	chr16	89469541	89469590	89469541
cg01552272	chr20	13976048	13976097	13976096
cg01557260	chr11	57230460	57230509	57230508
cg01557792	chr14	70162755	70162804	70162755
cg01561092	chr16	50100815	50100864	50100815
cg01561157	chr17	80735502	80735551	80735550
cg01561807	chr13	114307602	114307651	114307602
cg01568784	chr11	87908783	87908832	87908783
cg01570938	chr3	195431818	195431867	195431866
cg01576275	chr22	43409880	43409929	43409880
cg01581222	chr19	10958904	10958953	10958952
cg01603374	chr1	17445761	17445810	17445809
cg01603973	chr17	33672873	33672922	33672921
cg01610605	chr16	6069351	6069400	6069399
cg01612133	chr6	167317751	167317800	167317799
cg01620082	chr3	125678407	125678456	125678407
cg01641371	chr17	26712044	26712093	26712092
cg01669108	chr11	65646791	65646840	65646791
cg01674036	chr10	74058002	74058051	74058002
cg01692233	chr18	76738717	76738766	76738717
cg01711160	chr14	85996451	85996500	85996499
cg01718742	chr16	62070136	62070185	62070184
cg01755541	chr16	67428324	67428373	67428324
cg01758512	chr6	96463854	96463903	96463902
cg01761256	chr14	72243817	72243866	72243817
cg01788910	chr21	44473520	44473569	44473568
cg01794676	chr8	106330833	106330882	106330881
cg01804036	chr12	117483310	117483359	117483310
cg01811187	chr17	48637445	48637494	48637445
cg01826211	chr16	28891691	28891740	28891739
cg01841651	chr7	105671968	105672017	105672016
cg01851450	chr6	146864287	146864336	146864335
cg01866606	chr2	176950795	176950844	176950843
cg01869193	chr11	58673087	58673136	58673087
cg01876531	chr1	208405820	208405869	208405868
cg01877814	chr15	89879049	89879098	89879097
cg01882395	chr17	43717810	43717859	43717810
cg01904296	chr11	45712998	45713047	45713046
cg01942127	chr3	53529259	53529308	53529259
cg01957599	chr4	89631033	89631082	89631033
cg01959123	chr15	65197576	65197625	65197576
cg01980793	chr8	141608353	141608402	141608401
cg01990102	chr17	46646444	46646493	46646444
cg02014003	chr14	27067707	27067756	27067707
cg02023548	chr11	68748413	68748462	68748461
cg02029843	chr6	11278005	11278054	11278005
cg02032282	chr3	9173958	9174007	9174006
cg02044754	chr10	78097107	78097156	78097107
cg02082083	chr1	20396560	20396609	20396560
cg02093112	chr17	6679447	6679496	6679495
cg02100373	chr5	134367042	134367091	134367090
cg02115394	chr13	115000168	115000217	115000168
cg02127375	chr13	35589003	35589052	35589003
cg02135427	chr3	72702857	72702906	72702905
cg02140384	chr1	61518849	61518898	61518897
cg02150262	chr11	124761914	124761963	124761914
cg02155398	chr2	45160490	45160539	45160490
cg02157626	chr6	29648688	29648737	29648736
cg02176678	chr2	219576491	219576540	219576539
cg02186782	chr15	33602769	33602818	33602817
cg02208432	chr11	76571410	76571459	76571458
cg02217786	chr20	690693	690742	690693
cg02225716	chr8	120220808	120220857	120220856
cg02234653	chr2	224625032	224625081	224625080
cg02240539	chr15	81163247	81163296	81163247
cg02261543	chr11	10800368	10800417	10800368
cg02301815	chr17	44249491	44249540	44249491
cg02305850	chr11	126152414	126152463	126152462
cg02313130	chr1	223854447	223854496	223854447
cg02321062	chr3	107244746	107244795	107244746
cg02327530	chr7	100091738	100091787	100091786
cg02331830	chr8	145008288	145008337	145008288
cg02332525	chr3	6903105	6903154	6903153
cg02357714	chr5	176936515	176936564	176936563
cg02370605	chr18	63417728	63417777	63417776
cg02371464	chr1	160040667	160040716	160040667
cg02372889	chr19	36247523	36247572	36247523
cg02380813	chr9	80645316	80645365	80645316
cg02385908	chr17	77822099	77822148	77822099
cg02452435	chr17	71188144	71188193	71188192
cg02461011	chr15	90777825	90777874	90777825
cg02463418	chr4	66535575	66535624	66535575
cg02466246	chr17	26711548	26711597	26711596
cg02482438	chr6	49753577	49753626	49753577
cg02497700	chr1	244213310	244213359	244213358
cg02503159	chr6	5026324	5026373	5026324
cg02518216	chr12	106533903	106533952	106533903
cg02534072	chr2	102662458	102662507	102662506
cg02541582	chr2	64069798	64069847	64069798
cg02544540	chr11	77973507	77973556	77973555
cg02550268	chr22	21926094	21926143	21926094
cg02567488	chr6	32822517	32822566	32822565
cg02593932	chr2	154728308	154728357	154728308
cg02595823	chr10	73848867	73848916	73848915
cg02606423	chr2	63280328	63280377	63280376
cg02609775	chr16	430019	430068	430019
cg02623400	chr1	50513749	50513798	50513749
cg02630604	chr7	129781596	129781645	129781596
cg02633767	chr6	32794279	32794328	32794327
cg02644491	chr21	44474019	44474068	44474019
cg02650017	chr17	47301614	47301663	47301614
cg02663352	chr11	35166993	35167042	35167041
cg02681442	chr14	29235960	29236009	29236008
cg02699915	chr11	44116952	44117001	44116952
cg02717454	chr16	3928799	3928848	3928799
cg02724047	chr16	67185146	67185195	67185194
cg02741521	chr3	9745610	9745659	9745610
cg02771381	chr16	67185134	67185183	67185182
cg02797933	chr6	169829949	169829998	169829949
cg02798144	chr19	3801826	3801875	3801874
cg02825171	chr6	168720183	168720232	168720183
cg02854972	chr4	8327406	8327455	8327406
cg02867514	chr17	34207293	34207342	34207341
cg02871021	chr11	10715667	10715716	10715715
cg02886077	chr4	48779873	48779922	48779921
cg02911509	chr22	44568770	44568819	44568770
cg02920604	chr15	59484122	59484171	59484170
cg02936931	chr6	134856977	134857026	134856977
cg02965092	chr12	72347052	72347101	72347052
cg02981092	chr3	57543499	57543548	57543499
cg03000848	chr16	396116	396165	396164
cg03012821	chr2	86848851	86848900	86848899
cg03014628	chr5	57879001	57879050	57879001
cg03031609	chr10	7453871	7453920	7453871
cg03052030	chr3	36985468	36985517	36985516
cg03065503	chr4	4442273	4442322	4442273
cg03084724	chr10	125853184	125853233	125853232
cg03117005	chr20	60642115	60642164	60642115
cg03157027	chr8	99959723	99959772	99959723
cg03161190	chr10	104535744	104535793	104535792
cg03168614	chr20	34253194	34253243	34253242
cg03171478	chr22	37572868	37572917	37572916
cg03172947	chr20	44035802	44035851	44035850
cg03188495	chr19	3136515	3136564	3136515
cg03198009	chr6	29648604	29648653	29648604
cg03209642	chr15	91427557	91427606	91427605
cg03215181	chr4	122873439	122873488	122873487
cg03231471	chr11	120811322	120811371	120811322
cg03254137	chr17	17661258	17661307	17661258
cg03260240	chr17	46632917	46632966	46632965
cg03270395	chr6	111888572	111888621	111888620
cg03289872	chr19	56989102	56989151	56989102
cg03302386	chr3	38069204	38069253	38069204
cg03307717	chr21	44524591	44524640	44524639
cg03321508	chr20	25039707	25039756	25039707
cg03330490	chr10	94452236	94452285	94452236
cg03350366	chr11	71752919	71752968	71752919
cg03370951	chr10	50396692	50396741	50396692
cg03382121	chr6	33291873	33291922	33291921
cg03386144	chr17	46659703	46659752	46659751
cg03419948	chr22	37961974	37962023	37962022
cg03449857	chr6	29648623	29648672	29648623
cg03460001	chr7	101460907	101460956	101460955
cg03462380	chr15	27112854	27112903	27112902
cg03465320	chr6	32823030	32823079	32823078
cg03470671	chr11	45115584	45115633	45115584
cg03496533	chr17	46035183	46035232	46035183
cg03502076	chr10	35626520	35626569	35626520
cg03517226	chr16	89408322	89408371	89408322
cg03519157	chr11	46366985	46367034	46367033
cg03524083	chr18	70534316	70534365	70534316
cg03526702	chr19	856145	856194	856145
cg03531247	chr2	50573437	50573486	50573485
cg03539765	chr12	9217342	9217391	9217390
cg03543314	chr4	124321007	124321056	124321007
cg03554552	chr19	45908098	45908147	45908146
cg03575939	chr16	31345229	31345278	31345277
cg03592824	chr7	75666720	75666769	75666768
cg03593189	chr7	73118533	73118582	73118533
cg03597347	chr6	28058861	28058910	28058909
cg03601886	chr1	53649218	53649267	53649218
cg03615933	chr5	142586466	142586515	142586466
cg03620853	chr19	41698931	41698980	41698931
cg03628800	chr10	129702726	129702775	129702726
cg03653856	chr3	197500811	197500860	197500859
cg03660710	chr22	50631031	50631080	50631079
cg03671266	chr16	989969	990018	989969
cg03705912	chr5	16179162	16179211	16179210
cg03729288	chr17	7232704	7232753	7232752
cg03753191	chr13	43566902	43566951	43566902
cg03787988	chr11	10602522	10602571	10602522
cg03817667	chr7	54609953	54610002	54609953
cg03853208	chr7	25989763	25989812	25989763
cg03865667	chr13	58205678	58205727	58205678
cg03887787	chr11	65647532	65647581	65647532
cg03891590	chr10	21814313	21814362	21814313
cg03892045	chr17	6947240	6947289	6947288
cg03893271	chr7	70597458	70597507	70597458
cg03922648	chr12	10607316	10607365	10607364
cg03940684	chr3	239685	239734	239733
cg03948781	chr1	205179535	205179584	205179583
cg03963011	chr11	128418503	128418552	128418551
cg03970350	chr22	31002962	31003011	31003010
cg03981535	chr1	201951234	201951283	201951234
cg03987653	chr16	90024450	90024499	90024450
cg03989617	chr16	57662541	57662590	57662541
cg03995337	chr8	37619644	37619693	37619644
cg04011474	chr2	28904407	28904456	28904455
cg04013093	chr6	42928255	42928304	42928303
cg04055211	chr11	2459103	2459152	2459151
cg04055490	chr17	8058964	8059013	8059012
cg04101351	chr12	20522624	20522673	20522672
cg04105511	chr12	54409159	54409208	54409207
cg04131494	chr5	176936882	176936931	176936882
cg04142988	chr15	101984418	101984467	101984466
cg04151146	chr19	16144451	16144500	16144499
cg04179740	chr10	73516712	73516761	73516760
cg04208434	chr3	129513427	129513476	129513427
cg04228468	chr3	164913627	164913676	164913627
cg04230397	chr6	30951869	30951918	30951917
cg04237997	chr11	124629704	124629753	124629752
cg04250991	chr6	144608222	144608271	144608270
cg04255391	chr8	145008349	145008398	145008397
cg04264002	chr14	103592734	103592783	103592734
cg04305621	chr17	73084263	73084312	73084263
cg04314261	chr12	10162982	10163031	10163030
cg04329125	chr14	105945022	105945071	105945022
cg04337534	chr11	65816809	65816858	65816809
cg04340918	chr8	19576980	19577029	19577028
cg04347477	chr12	125002007	125002056	125002007
cg04351062	chr12	24717058	24717107	24717058
cg04353251	chr17	46713842	46713891	46713842
cg04388244	chr10	105421005	105421054	105421005
cg04436383	chr4	87770357	87770406	87770357
cg04437762	chr1	154380179	154380228	154380179
cg04439622	chr14	105944942	105944991	105944942
cg04458206	chr10	135204453	135204502	135204501
cg04465078	chr16	15766894	15766943	15766942
cg04478931	chr4	86396691	86396740	86396739
cg04491389	chr17	44214723	44214772	44214771
cg04499701	chr11	111312405	111312454	111312453
cg04514024	chr17	7222620	7222669	7222668
cg04525757	chr14	29235973	29236022	29235973
cg04527989	chr5	71614704	71614753	71614752
cg04528720	chr16	83961989	83962038	83962037
cg04548483	chr8	145597100	145597149	145597148
cg04569082	chr12	127940275	127940324	127940323
cg04592579	chr7	75616294	75616343	75616294
cg04600466	chr5	139076782	139076831	139076830
cg04601775	chr6	32557478	32557527	32557478
cg04609576	chr5	126626314	126626363	126626362
cg04618333	chr17	46800674	46800723	46800674
cg04647790	chr13	52419217	52419266	52419265
cg04652097	chr7	79083445	79083494	79083445
cg04653522	chr11	87908583	87908632	87908631
cg04655481	chr9	125796809	125796858	125796809
cg04670857	chr2	79740208	79740257	79740208
cg04673462	chr1	38461848	38461897	38461896
cg04694437	chr5	88185003	88185052	88185051
cg04704064	chr12	125039171	125039220	125039219
cg04707332	chr1	119528018	119528067	119528018
cg04716530	chr16	30485684	30485733	30485684
cg04768958	chr2	30671403	30671452	30671403
cg04771084	chr6	31973255	31973304	31973255
cg04785187	chr14	99997549	99997598	99997549
cg04806979	chr7	5120929	5120978	5120977
cg04813880	chr16	21171067	21171116	21171067
cg04819337	chr21	44982319	44982368	44982367
cg04820362	chr12	122651714	122651763	122651762
cg04833017	chr1	201951399	201951448	201951399
cg04837533	chr12	26986816	26986865	26986864
cg04837832	chr10	101290958	101291007	101290958
cg04859466	chr3	181444515	181444564	181444563
cg04861869	chr15	101728611	101728660	101728611
cg04869854	chr11	67186527	67186576	67186575
cg04886407	chr1	145474331	145474380	145474331
cg04887278	chr6	83903927	83903976	83903927
cg04911005	chr3	158390632	158390681	158390632
cg04945379	chr16	10970152	10970201	10970200
cg04950342	chr3	30544522	30544571	30544522
cg04969688	chr15	30114816	30114865	30114816
cg04973925	chr15	49218062	49218111	49218062
cg04979811	chr12	1714918	1714967	1714918
cg04991036	chr14	29243762	29243811	29243762
cg05012239	chr3	195447643	195447692	195447691
cg05041265	chr6	105807910	105807959	105807958
cg05060607	chr12	8211391	8211440	8211391
cg05082466	chr6	2953075	2953124	2953123
cg05133814	chr3	112135943	112135992	112135991
cg05134945	chr3	188665418	188665467	188665466
cg05157516	chr5	175085577	175085626	175085577
cg05159804	chr17	44343776	44343825	44343776
cg05185038	chr14	105945637	105945686	105945685
cg05190718	chr1	116310664	116310713	116310712
cg05191076	chr4	66536138	66536187	66536186
cg05193538	chr1	26097943	26097992	26097991
cg05209330	chr5	131550894	131550943	131550942
cg05209584	chr5	127873235	127873284	127873283
cg05237641	chr10	128077307	128077356	128077307
cg05246100	chr7	55246227	55246276	55246275
cg05281206	chr17	32682770	32682819	32682770
cg05295006	chr4	172734299	172734348	172734347
cg05301556	chr17	43971129	43971178	43971177
cg05304729	chr1	158799976	158800025	158800024
cg05308643	chr6	124982248	124982297	124982296
cg05322273	chr1	46632315	46632364	46632363
cg05363382	chr17	45767605	45767654	45767653
cg05364307	chr10	103539141	103539190	103539189
cg05380885	chr1	183274661	183274710	183274661
cg05405572	chr16	79804789	79804838	79804837
cg05417035	chr2	18150633	18150682	18150633
cg05441854	chr16	85650326	85650375	85650374
cg05457628	chr5	178986680	178986729	178986728
cg05539265	chr2	102717438	102717487	102717438
cg05556202	chr3	196065058	196065107	196065106
cg05585475	chr5	140015145	140015194	140015193
cg05585911	chr6	44396701	44396750	44396701
cg05591126	chr17	45317214	45317263	45317262
cg05596552	chr11	64826275	64826324	64826323
cg05611723	chr2	157179350	157179399	157179350
cg05616969	chr2	118982661	118982710	118982661
cg05628049	chr3	42113624	42113673	42113624
cg05639533	chr7	5258380	5258429	5258428
cg05646686	chr14	33402368	33402417	33402368
cg05656688	chr1	25254088	25254137	25254088
cg05656812	chr1	232021560	232021609	232021560
cg05678100	chr4	172734031	172734080	172734031
cg05678749	chr15	27216771	27216820	27216819
cg05704496	chr16	72993189	72993238	72993237
cg05731808	chr2	173293344	173293393	173293392
cg05759347	chr1	243416675	243416724	243416723
cg05768620	chr11	71752923	71752972	71752971
cg05769169	chr14	34419832	34419881	34419832
cg05798059	chr11	30444936	30444985	30444984
cg05803296	chr7	105319567	105319616	105319615
cg05836788	chr1	6551057	6551106	6551105
cg05839235	chr5	32712189	32712238	32712237
cg05847586	chr2	45235464	45235513	45235512
cg05874176	chr2	172019979	172020028	172019979
cg05877528	chr22	26875504	26875553	26875552
cg05879810	chr17	9102280	9102329	9102328
cg05892930	chr1	6675495	6675544	6675543
cg05917419	chr5	124013488	124013537	124013536
cg05931265	chr11	122527736	122527785	122527736
cg05931439	chr14	23305909	23305958	23305957
cg05981335	chr12	81102562	81102611	81102562
cg05986933	chr2	43020457	43020506	43020457
cg05991902	chr2	9385082	9385131	9385082
cg06006907	chr2	127734952	127735001	127734952
cg06040872	chr17	34394215	34394264	34394215
cg06048102	chr13	51574979	51575028	51575027
cg06062984	chr3	22413912	22413961	22413960
cg06068897	chr21	45577619	45577668	45577667
cg06078469	chr17	55335955	55336004	55335955
cg06082897	chr1	7767716	7767765	7767716
cg06087019	chr3	27770182	27770231	27770182
cg06092310	chr1	26097918	26097967	26097918
cg06095270	chr6	100060932	100060981	100060980
cg06098530	chr10	76727919	76727968	76727919
cg06147361	chr12	24689882	24689931	24689930
cg06151243	chr17	5000824	5000873	5000872
cg06154597	chr4	924764	924813	924812
cg06158650	chr1	119522637	119522686	119522637
cg06169131	chr10	103536348	103536397	103536348
cg06187947	chr2	189157042	189157091	189157042
cg06215457	chr13	46189980	46190029	46190028
cg06228763	chr7	1773169	1773218	1773169
cg06229674	chr22	39492141	39492190	39492189
cg06235246	chr3	195380716	195380765	195380764
cg06285241	chr14	105944607	105944656	105944655
cg06293108	chr13	110438256	110438305	110438256
cg06297145	chr4	47917042	47917091	47917042
cg06339629	chr4	171011497	171011546	171011497
cg06352406	chr10	7454063	7454112	7454063
cg06358171	chr1	54821960	54822009	54822008
cg06363485	chr6	41207328	41207377	41207376
cg06373584	chr4	4341463	4341512	4341463
cg06383163	chr8	139509025	139509074	139509073
cg06397264	chr10	25017026	25017075	25017026
cg06408078	chr4	109090828	109090877	109090828
cg06410591	chr19	6741133	6741182	6741181
cg06410746	chr8	63161676	63161725	63161676
cg06411724	chr7	15725477	15725526	15725477
cg06421614	chr17	7121116	7121165	7121116
cg06422108	chr10	31610399	31610448	31610399
cg06476685	chr2	241459638	241459687	241459638
cg06498267	chr5	45695874	45695923	45695922
cg06499778	chr11	130505164	130505213	130505164
cg06501716	chr22	19436900	19436949	19436948
cg06506768	chr11	16848203	16848252	16848251
cg06530441	chr22	51016902	51016951	51016950
cg06558623	chr16	89946397	89946446	89946397
cg06563943	chr17	71188223	71188272	71188271
cg06564900	chr2	164592520	164592569	164592568
cg06577205	chr5	15500666	15500715	15500714
cg06608359	chr6	28831300	28831349	28831300
cg06619066	chr18	24765154	24765203	24765154
cg06620993	chr10	105420783	105420832	105420831
cg06622151	chr2	45168246	45168295	45168246
cg06622999	chr12	72666233	72666282	72666281
cg06653632	chr12	129281396	129281445	129281444
cg06700060	chr12	65859647	65859696	65859647
cg06716730	chr17	35851411	35851460	35851459
cg06754496	chr10	52268327	52268376	52268375
cg06760467	chr6	29496514	29496563	29496514
cg06809544	chr7	79081618	79081667	79081666
cg06809675	chr12	54867264	54867313	54867312
cg06822816	chr8	120220834	120220883	120220882
cg06837040	chr1	180530353	180530402	180530353
cg06871764	chr6	32376047	32376096	32376095
cg06889086	chr7	55638230	55638279	55638230
cg06891533	chr8	145623324	145623373	145623324
cg06893362	chr20	47897124	47897173	47897124
cg06943912	chr19	10715612	10715661	10715612
cg06946543	chr13	76377366	76377415	76377366
cg06954761	chr6	33601815	33601864	33601863
cg06960700	chr6	167167555	167167604	167167603
cg06964912	chr1	1173622	1173671	1173622
cg06970090	chr10	73848775	73848824	73848823
cg06970884	chr17	2300100	2300149	2300100
cg06996081	chr14	65380688	65380737	65380736
cg07007312	chr4	961505	961554	961505
cg07023852	chr15	40696221	40696270	40696269
cg07057235	chr16	89033847	89033896	89033895
cg07064720	chr15	62762737	62762786	62762737
cg07065111	chr2	5831165	5831214	5831213
cg07065759	chr2	198017462	198017511	198017462
cg07068980	chr15	93924162	93924211	93924162
cg07091016	chr1	36173957	36174006	36174005
cg07125166	chr3	48413613	48413662	48413613
cg07141002	chr22	38201690	38201739	38201690
cg07143083	chr7	70597921	70597970	70597921
cg07149609	chr1	170630686	170630735	170630734
cg07155422	chr1	12114354	12114403	12114402
cg07156249	chr6	32822911	32822960	32822911
cg07157830	chr1	236228693	236228742	236228741
cg07162198	chr20	45338705	45338754	45338753
cg07180897	chr6	32729130	32729179	32729130
cg07184013	chr7	25989570	25989619	25989618
cg07184465	chr5	79616097	79616146	79616145
cg07210454	chr11	2482255	2482304	2482303
cg07215975	chr10	129785016	129785065	129785064
cg07249730	chr17	55362788	55362837	55362836
cg07269374	chr12	66176707	66176756	66176707
cg07314988	chr11	289774	289823	289774
cg07330114	chr3	11624023	11624072	11624023
cg07337250	chr17	9602905	9602954	9602953
cg07368061	chr17	44090862	44090911	44090862
cg07377422	chr19	46318633	46318682	46318633
cg07423149	chr1	203156198	203156247	203156246
cg07427475	chr8	145008062	145008111	145008110
cg07437263	chr17	30817129	30817178	30817129
cg07440398	chr14	99712966	99713015	99712966
cg07448060	chr7	79083753	79083802	79083753
cg07467716	chr2	219597258	219597307	219597258
cg07469838	chr2	60703036	60703085	60703084
cg07490719	chr2	39744403	39744452	39744451
cg07502050	chr2	218169175	218169224	218169223
cg07536737	chr2	98630091	98630140	98630091
cg07541559	chr11	34288225	34288274	34288225
cg07552707	chr20	44519093	44519142	44519093
cg07564962	chr5	139076670	139076719	139076670
cg07570723	chr1	39875238	39875287	39875238
cg07584200	chr17	44184981	44185030	44185029
cg07593977	chr8	11735371	11735420	11735419
cg07632771	chr7	148611823	148611872	148611823
cg07639376	chr16	1584468	1584517	1584516
cg07671776	chr10	105615678	105615727	105615678
cg07681938	chr16	62070186	62070235	62070234
cg07686035	chr7	107300408	107300457	107300408
cg07691531	chr8	144660659	144660708	144660659
cg07697082	chr8	82753629	82753678	82753677
cg07707056	chr22	36562368	36562417	36562416
cg07755390	chr3	124931688	124931737	124931736
cg07774964	chr15	65133057	65133106	65133105
cg07777349	chr4	187648252	187648301	187648252
cg07780095	chr12	85674296	85674345	85674296
cg07792871	chr6	29942706	29942755	29942706
cg07802612	chr10	49750078	49750127	49750078
cg07848601	chr5	170289382	170289431	170289430
cg07862554	chr3	154797083	154797132	154797083
cg07876788	chr7	134849585	134849634	134849633
cg07892412	chr17	67866872	67866921	67866872
cg07894822	chr7	98870608	98870657	98870608
cg07897701	chr7	150549322	150549371	150549370
cg07903370	chr5	3595058	3595107	3595106
cg07929642	chr16	89390637	89390686	89390685
cg07953890	chr20	13976782	13976831	13976782
cg07965335	chr4	186709261	186709310	186709261
cg07968770	chr16	21170879	21170928	21170927
cg07980830	chr8	145063362	145063411	145063362
cg07984380	chr6	32547019	32547068	32547019
cg07993586	chr7	157204960	157205009	157204960
cg07999090	chr13	28882299	28882348	28882299
cg08007986	chr9	37576030	37576079	37576030
cg08012521	chr17	46719816	46719865	46719864
cg08015382	chr6	12365899	12365948	12365899
cg08017606	chr5	145316226	145316275	145316274
cg08017634	chr8	144659831	144659880	144659831
cg08038033	chr3	71354008	71354057	71354056
cg08047482	chr19	11449933	11449982	11449933
cg08060645	chr6	110503045	110503094	110503093
cg08091707	chr19	859506	859555	859554
cg08111167	chr4	82135939	82135988	82135987
cg08113562	chr17	43508428	43508477	43508428
cg08115833	chr20	9048763	9048812	9048763
cg08116408	chr6	30112728	30112777	30112776
cg08119884	chr2	79739863	79739912	79739863
cg08120263	chr14	29235965	29236014	29236013
cg08122140	chr14	34420415	34420464	34420415
cg08130912	chr14	64687388	64687437	64687388
cg08133496	chr11	44116911	44116960	44116911
cg08145177	chr19	17413767	17413816	17413767
cg08169864	chr14	54421413	54421462	54421413
cg08184652	chr2	162270993	162271042	162270993
cg08198193	chr5	81146739	81146788	81146787
cg08234507	chr11	64990911	64990960	64990959
cg08235864	chr5	2751822	2751871	2751822
cg08243931	chr5	34476585	34476634	34476633
cg08250738	chr5	73771964	73772013	73772012
cg08260245	chr22	51016501	51016550	51016501
cg08273640	chr4	6909718	6909767	6909718
cg08273772	chr12	112035212	112035261	112035212
cg08297985	chr16	85343440	85343489	85343488
cg08305436	chr19	22806184	22806233	22806184
cg08313420	chr7	6476110	6476159	6476110
cg08314176	chr8	118743195	118743244	118743243
cg08322244	chr17	8066669	8066718	8066669
cg08344181	chr3	125677443	125677492	125677491
cg08355301	chr17	62009651	62009700	62009651
cg08375286	chr6	33291889	33291938	33291937
cg08402433	chr7	3020155	3020204	3020155
cg08420239	chr16	30539387	30539436	30539387
cg08423857	chr16	84840406	84840455	84840454
cg08432727	chr2	5831722	5831771	5831722
cg08445263	chr15	27216277	27216326	27216277
cg08446900	chr17	38501471	38501520	38501519
cg08461339	chr2	241459179	241459228	241459227
cg08479752	chr19	54567279	54567328	54567279
cg08491437	chr1	78442485	78442534	78442533
cg08500763	chr17	37894636	37894685	37894636
cg08528626	chr2	107503728	107503777	107503728
cg08565003	chr16	87447920	87447969	87447920
cg08567142	chr10	71087876	71087925	71087924
cg08594681	chr8	27468684	27468733	27468684
cg08595592	chr7	16780162	16780211	16780162
cg08596595	chr11	290244	290293	290292
cg08612384	chr17	27228511	27228560	27228511
cg08632810	chr8	141609470	141609519	141609470
cg08641278	chr10	73848716	73848765	73848764
cg08641579	chr7	79083447	79083496	79083447
cg08645907	chr7	105319679	105319728	105319679
cg08653258	chr3	5067184	5067233	5067232
cg08668199	chr3	127795571	127795620	127795571
cg08670715	chr17	44341706	44341755	44341754
cg08693490	chr12	116757848	116757897	116757896
cg08695337	chr12	96665945	96665994	96665945
cg08696931	chr12	123754023	123754072	123754071
cg08697251	chr5	1489827	1489876	1489875
cg08798685	chr6	27730246	27730295	27730294
cg08815340	chr6	5026387	5026436	5026435
cg08826152	chr17	15869559	15869608	15869607
cg08860136	chr17	7111414	7111463	7111414
cg08874609	chr5	126626312	126626361	126626360
cg08915603	chr4	187476569	187476618	187476569
cg08947167	chr15	63671692	63671741	63671692
cg08951891	chr11	67222784	67222833	67222784
cg08956463	chr6	41168911	41168960	41168911
cg08965235	chr11	65325158	65325207	65325158
cg08976342	chr10	31318087	31318136	31318135
cg08978665	chr16	3115659	3115708	3115707
cg09001549	chr12	129281406	129281455	129281454
cg09025324	chr6	116691637	116691686	116691685
cg09046550	chr5	79258790	79258839	79258838
cg09055236	chr7	2673197	2673246	2673197
cg09057863	chr16	30817168	30817217	30817168
cg09060608	chr5	178986678	178986727	178986726
cg09077126	chr10	72015695	72015744	72015695
cg09079018	chr7	50879956	50880005	50880004
cg09082287	chr1	65730446	65730495	65730494
cg09115713	chr16	88832428	88832477	88832476
cg09125812	chr8	41625079	41625128	41625127
cg09159022	chr8	4849522	4849571	4849522
cg09183316	chr12	58238232	58238281	58238232
cg09226262	chr19	46319097	46319146	46319145
cg09232937	chr5	3595922	3595971	3595970
cg09277376	chr1	47899676	47899725	47899676
cg09279566	chr4	939114	939163	939162
cg09287629	chr2	203036208	203036257	203036208
cg09292377	chr14	91010350	91010399	91010398
cg09324669	chr1	234749057	234749106	234749105
cg09331144	chr1	1176376	1176425	1176376
cg09339476	chr11	44087396	44087445	44087396
cg09350141	chr22	22306603	22306652	22306651
cg09371744	chr21	47987559	47987608	47987607
cg09389824	chr10	31883099	31883148	31883099
cg09397246	chr15	91427361	91427410	91427361
cg09404516	chr2	54832147	54832196	54832147
cg09406795	chr11	64019607	64019656	64019655
cg09416512	chr19	35838588	35838637	35838636
cg09417038	chr21	47716395	47716444	47716443
cg09436375	chr6	42928152	42928201	42928200
cg09445939	chr10	54074031	54074080	54074079
cg09469566	chr13	112717196	112717245	112717244
cg09473510	chr4	187476573	187476622	187476573
cg09484039	chr2	183731262	183731311	183731310
cg09500672	chr2	150186706	150186755	150186706
cg09545443	chr3	106960018	106960067	106960066
cg09563060	chr5	55866430	55866479	55866478
cg09572125	chr6	33400477	33400526	33400477
cg09573359	chr3	23848563	23848612	23848563
cg09589308	chr3	19307581	19307630	19307629
cg09631175	chr8	130472117	130472166	130472165
cg09637963	chr6	14798896	14798945	14798944
cg09659734	chr16	56227017	56227066	56227065
cg09662638	chr3	53795946	53795995	53795946
cg09700701	chr11	65816819	65816868	65816819
cg09704544	chr15	85616385	85616434	85616433
cg09712683	chr2	95692352	95692401	95692352
cg09714778	chr3	74664098	74664147	74664098
cg09715059	chr6	32223288	32223337	32223336
cg09736286	chr12	122712877	122712926	122712925
cg09764761	chr17	44105496	44105545	44105544
cg09767822	chr11	20178040	20178089	20178040
cg09775648	chr2	190309186	190309235	190309186
cg09791743	chr6	42898508	42898557	42898508
cg09800500	chr12	24992256	24992305	24992256
cg09801824	chr10	74076882	74076931	74076930
cg09805010	chr3	24536077	24536126	24536077
cg09874776	chr20	44330793	44330842	44330841
cg09887059	chr12	113916664	113916713	113916664
cg09895514	chr1	231906993	231907042	231907041
cg09907509	chr13	37248244	37248293	37248244
cg09910876	chr16	85482482	85482531	85482530
cg09920268	chr11	44105489	44105538	44105489
cg09939079	chr12	69753248	69753297	69753248
cg09983897	chr16	31483237	31483286	31483285
cg10037049	chr12	48276633	48276682	48276633
cg10045137	chr2	25383940	25383989	25383940
cg10051588	chr4	16255390	16255439	16255438
cg10059959	chr9	37035333	37035382	37035381
cg10061361	chr4	122078119	122078168	122078167
cg10075819	chr2	109229337	109229386	109229337
cg10080966	chr10	112260819	112260868	112260867
cg10088332	chr12	54867381	54867430	54867429
cg10096215	chr16	68034002	68034051	68034002
cg10097464	chr15	65204322	65204371	65204370
cg10111115	chr3	73674098	73674147	73674146
cg10118093	chr1	204462807	204462856	204462855
cg10130564	chr11	117069849	117069898	117069849
cg10132208	chr19	58545542	58545591	58545542
cg10166283	chr19	44952718	44952767	44952766
cg10173586	chr8	145020545	145020594	145020593
cg10178827	chr5	96275355	96275404	96275355
cg10182421	chr8	49651054	49651103	49651102
cg10185478	chr16	15767006	15767055	15767006
cg10205045	chr15	69087761	69087810	69087809
cg10215401	chr8	131058284	131058333	131058332
cg10241484	chr16	62070171	62070220	62070219
cg10261205	chr11	289879	289928	289927
cg10298052	chr10	57391007	57391056	57391055
cg10334354	chr4	66535155	66535204	66535203
cg10400390	chr1	27853749	27853798	27853797
cg10411146	chr11	289918	289967	289966
cg10453719	chr4	165305002	165305051	165305050
cg10458142	chr19	53073964	53074013	53074012
cg10466124	chr6	32498285	32498334	32498285
cg10515048	chr14	50697235	50697284	50697283
cg10529845	chr16	49522289	49522338	49522337
cg10540110	chr1	202775561	202775610	202775609
cg10588696	chr15	76631846	76631895	76631894
cg10599444	chr14	23305893	23305942	23305941
cg10603275	chr3	239665	239714	239665
cg10606923	chr5	156817610	156817659	156817610
cg10610428	chr12	5884247	5884296	5884295
cg10647703	chr6	29708910	29708959	29708958
cg10652393	chr15	27112382	27112431	27112430
cg10659886	chr19	58629671	58629720	58629719
cg10679301	chr6	50818268	50818317	50818268
cg10755058	chr3	40428713	40428762	40428713
cg10758824	chr1	164606935	164606984	164606935
cg10787704	chr13	59948751	59948800	59948751
cg10807894	chr12	125169756	125169805	125169804
cg10821226	chr6	29818277	29818326	29818277
cg10825970	chr17	14114489	14114538	14114537
cg10827488	chr11	113953838	113953887	113953838
cg10828561	chr8	49566648	49566697	49566696
cg10832938	chr2	45170365	45170414	45170365
cg10836392	chr22	44258084	44258133	44258132
cg10851251	chr15	68131233	68131282	68131281
cg10852154	chr6	42421709	42421758	42421757
cg10867751	chr1	25870933	25870982	25870981
cg10868817	chr8	106332119	106332168	106332119
cg10892950	chr12	45626938	45626987	45626938
cg10893908	chr11	68180584	68180633	68180584
cg10899768	chr8	102506587	102506636	102506635
cg10903451	chr2	164592803	164592852	164592851
cg10909506	chr17	38081995	38082044	38081995
cg10912240	chr14	29235907	29235956	29235907
cg10916429	chr15	64799784	64799833	64799784
cg10919344	chr11	59210634	59210683	59210634
cg10926413	chr2	235939975	235940024	235940023
cg10928257	chr5	54469551	54469600	54469551
cg10937802	chr4	26177098	26177147	26177098
cg10967350	chr3	2141304	2141353	2141304
cg11039729	chr10	35668325	35668374	35668325
cg11041835	chr2	189156425	189156474	189156425
cg11045746	chr6	116783807	116783856	116783807
cg11076487	chr4	186709238	186709287	186709238
cg11097541	chr7	27208140	27208189	27208188
cg11112161	chr17	33823004	33823053	33823004
cg11139102	chr7	100073936	100073985	100073936
cg11155687	chr12	63025541	63025590	63025589
cg11171825	chr6	42939029	42939078	42939029
cg11196182	chr7	1989364	1989413	1989412
cg11199713	chr13	112721725	112721774	112721773
cg11201869	chr6	8652870	8652919	8652918
cg11205006	chr22	26875451	26875500	26875499
cg11236526	chr3	64430892	64430941	64430940
cg11323198	chr16	62069806	62069855	62069806
cg11335969	chr22	22118256	22118305	22118304
cg11336178	chr6	42931533	42931582	42931581
cg11358945	chr2	157185891	157185940	157185891
cg11383134	chr6	29648590	29648639	29648590
cg11406274	chr6	29856564	29856613	29856564
cg11410023	chr3	96533511	96533560	96533511
cg11426427	chr8	48649457	48649506	48649457
cg11429292	chr12	6887987	6888036	6888035
cg11439596	chr5	1931376	1931425	1931376
cg11441704	chr21	45145759	45145808	45145759
cg11465213	chr15	90880158	90880207	90880158
cg11469098	chr8	49647809	49647858	49647809
cg11479165	chr15	65068546	65068595	65068594
cg11482794	chr5	135364827	135364876	135364827
cg11497957	chr8	125985846	125985895	125985846
cg11499681	chr17	11501615	11501664	11501663
cg11517269	chr6	28058741	28058790	28058789
cg11518509	chr1	114525380	114525429	114525428
cg11528176	chr7	42928245	42928294	42928293
cg11539780	chr19	57019016	57019065	57019016
cg11539857	chr6	436594	436643	436594
cg11547544	chr13	39261736	39261785	39261784
cg11574975	chr1	112058256	112058305	112058304
cg11583802	chr13	36916865	36916914	36916913
cg11617147	chr7	105517641	105517690	105517689
cg11640773	chr16	58535368	58535417	58535416
cg11642681	chr8	29210325	29210374	29210373
cg11658419	chr12	58290802	58290851	58290850
cg11658909	chr1	155510716	155510765	155510764
cg11684647	chr12	40618308	40618357	40618356
cg11703745	chr1	205199293	205199342	205199293
cg11720950	chr6	32223114	32223163	32223114
cg11721194	chr1	160709191	160709240	160709239
cg11723850	chr14	24020053	24020102	24020053
cg11728928	chr17	34415770	34415819	34415818
cg11747594	chr6	29648225	29648274	29648225
cg11752275	chr2	85921036	85921085	85921036
cg11765913	chr19	7926080	7926129	7926080
cg11766577	chr21	47581357	47581406	47581405
cg11795488	chr1	65038444	65038493	65038492
cg11804725	chr3	16105263	16105312	16105263
cg11832408	chr11	128562141	128562190	128562141
cg11851382	chr1	56996862	56996911	56996910
cg11861562	chr11	117069732	117069781	117069780
cg11919558	chr2	64872303	64872352	64872351
cg11958644	chr5	130872374	130872423	130872422
cg11982546	chr8	56832362	56832411	56832362
cg11985220	chr4	30719658	30719707	30719706
cg11991105	chr6	144607911	144607960	144607911
cg12017631	chr7	1980892	1980941	1980892
cg12026891	chr16	85317702	85317751	85317750
cg12051614	chr1	40205236	40205285	40205236
cg12070911	chr6	150209592	150209641	150209640
cg12083893	chr10	91111881	91111930	91111929
cg12094174	chr6	31466139	31466188	31466187
cg12097222	chr8	16884952	16885001	16885000
cg12098228	chr7	2106321	2106370	2106321
cg12103475	chr11	66103492	66103541	66103540
cg12106976	chr6	152002811	152002860	152002859
cg12111137	chr17	80880711	80880760	80880759
cg12127159	chr7	33809972	33810021	33809972
cg12156873	chr2	3487364	3487413	3487412
cg12188986	chr11	93063838	93063887	93063886
cg12190044	chr9	102590695	102590744	102590743
cg12200038	chr14	38091470	38091519	38091470
cg12208353	chr2	152527013	152527062	152527013
cg12210890	chr8	110988071	110988120	110988071
cg12258042	chr8	4851988	4852037	4852036
cg12262564	chr1	156542055	156542104	156542103
cg12296269	chr1	17091021	17091070	17091021
cg12296550	chr6	32728814	32728863	32728862
cg12300018	chr8	63903574	63903623	63903574
cg12301823	chr1	33207915	33207964	33207915
cg12355110	chr19	57617706	57617755	57617754
cg12363722	chr4	187476703	187476752	187476703
cg12373084	chr9	12775700	12775749	12775700
cg12374353	chr3	154750380	154750429	154750428
cg12382398	chr15	90358489	90358538	90358537
cg12396057	chr1	167508836	167508885	167508884
cg12399350	chr1	53828495	53828544	53828495
cg12424785	chr2	154728133	154728182	154728133
cg12432161	chr3	154958517	154958566	154958565
cg12454169	chr2	30669597	30669646	30669597
cg12459932	chr1	25292018	25292067	25292018
cg12477370	chr6	45391804	45391853	45391852
cg12494603	chr7	40755222	40755271	40755270
cg12507869	chr10	134358082	134358131	134358082
cg12524168	chr5	76028862	76028911	76028910
cg12555086	chr10	91002590	91002639	91002590
cg12563178	chr10	20105593	20105642	20105641
cg12573871	chr18	72509555	72509604	72509555
cg12608881	chr1	44584063	44584112	44584111
cg12609785	chr17	43660823	43660872	43660871
cg12623302	chr6	28058754	28058803	28058802
cg12623536	chr10	73848769	73848818	73848817
cg12646452	chr2	144560300	144560349	144560348
cg12655416	chr17	38077822	38077871	38077870
cg12674357	chr6	106957897	106957946	106957945
cg12682684	chr4	66535355	66535404	66535403
cg12685846	chr15	30114814	30114863	30114814
cg12700074	chr6	131571387	131571436	131571435
cg12721881	chr1	232711032	232711081	232711080
cg12738197	chr8	125985883	125985932	125985883
cg12816198	chr7	128577545	128577594	128577593
cg12816979	chr18	59001350	59001399	59001398
cg12845923	chr4	55139873	55139922	55139873
cg12869659	chr1	244213618	244213667	244213618
cg12917475	chr14	23775739	23775788	23775787
cg12937391	chr7	29900403	29900452	29900403
cg12963111	chr17	80893903	80893952	80893951
cg12972447	chr2	60713970	60714019	60714018
cg12976581	chr6	29974984	29975033	29975032
cg13000912	chr6	100056060	100056109	100056060
cg13015710	chr12	125039343	125039392	125039343
cg13016524	chr11	16628944	16628993	16628944
cg13080606	chr1	110999414	110999463	110999462
cg13084536	chr5	139076776	139076825	139076824
cg13094252	chr8	104153705	104153754	104153753
cg13126279	chr21	47581558	47581607	47581558
cg13134650	chr1	203156716	203156765	203156764
cg13156207	chr2	28873012	28873061	28873060
cg13170640	chr8	98471635	98471684	98471635
cg13174306	chr1	115822923	115822972	115822971
cg13180098	chr3	129246923	129246972	129246923
cg13181928	chr17	6947323	6947372	6947323
cg13182816	chr15	39472054	39472103	39472102
cg13246235	chr6	12749978	12750027	12749978
cg13252206	chr8	16970720	16970769	16970768
cg13253847	chr17	56402190	56402239	56402238
cg13265740	chr6	139349072	139349121	139349120
cg13275603	chr5	73927439	73927488	73927487
cg13282195	chr8	144660724	144660773	144660772
cg13297960	chr21	22370237	22370286	22370237
cg13318771	chr4	7657359	7657408	7657359
cg13331550	chr1	151118416	151118465	151118416
cg13340765	chr8	142276287	142276336	142276287
cg13382516	chr10	52336305	52336354	52336353
cg13401079	chr4	174427954	174428003	174427954
cg13409170	chr9	127532021	127532070	127532069
cg13409248	chr3	40428643	40428692	40428643
cg13431464	chr18	12880719	12880768	12880767
cg13435792	chr12	15092434	15092483	15092434
cg13441730	chr9	10613280	10613329	10613328
cg13452923	chr3	196243269	196243318	196243269
cg13467162	chr11	65600840	65600889	65600888
cg13477354	chr1	101705539	101705588	101705539
cg13478228	chr18	70209384	70209433	70209432
cg13481776	chr2	233320593	233320642	233320593
cg13485533	chr4	86850721	86850770	86850721
cg13488078	chr8	27469338	27469387	27469338
cg13488201	chr10	128077323	128077372	128077323
cg13492227	chr17	7341436	7341485	7341436
cg13512987	chr12	6898737	6898786	6898785
cg13533151	chr18	24764966	24765015	24764966
cg13534536	chr4	7938256	7938305	7938304
cg13558754	chr19	36247867	36247916	36247867
cg13585240	chr3	48959375	48959424	48959375
cg13603551	chr7	150549406	150549455	150549406
cg13603914	chr8	41517956	41518005	41518004
cg13614617	chr15	65656587	65656636	65656635
cg13622436	chr4	4341397	4341446	4341397
cg13623135	chr8	145700451	145700500	145700499
cg13637654	chr10	103538671	103538720	103538719
cg13644317	chr18	70536413	70536462	70536461
cg13667739	chr14	105944604	105944653	105944604
cg13691247	chr12	54071090	54071139	54071090
cg13710613	chr9	140574503	140574552	140574551
cg13713066	chr7	129410657	129410706	129410657
cg13721404	chr18	31739202	31739251	31739202
cg13732302	chr17	44222159	44222208	44222207
cg13737493	chr9	92216424	92216473	92216472
cg13741927	chr9	139327447	139327496	139327495
cg13745402	chr9	12776218	12776267	12776218
cg13781843	chr4	87515480	87515529	87515480
cg13789303	chr6	108886633	108886682	108886681
cg13790603	chr3	24536430	24536479	24536478
cg13798585	chr7	1980431	1980480	1980479
cg13844011	chr3	126242816	126242865	126242864
cg13847070	chr5	137071523	137071572	137071523
cg13851904	chr1	47899230	47899279	47899230
cg13868356	chr9	102573949	102573998	102573997
cg13869401	chr5	54179489	54179538	54179537
cg13872950	chr17	46620460	46620509	46620460
cg13887261	chr9	96082473	96082522	96082521
cg13904970	chr5	123987619	123987668	123987667
cg13912027	chr11	72759245	72759294	72759293
cg13917151	chr1	27730137	27730186	27730185
cg13917578	chr5	143547850	143547899	143547850
cg13924807	chr5	153994571	153994620	153994571
cg13928417	chr9	124498734	124498783	124498782
cg13929328	chr10	129535898	129535947	129535898
cg13939204	chr9	130667009	130667058	130667057
cg13940444	chr12	53617334	53617383	53617382
cg13962846	chr1	7973298	7973347	7973298
cg13967414	chr10	3991131	3991180	3991131
cg14037463	chr6	32041630	32041679	32041678
cg14049470	chr10	20105452	20105501	20105452
cg14055655	chr19	50117794	50117843	50117794
cg14064024	chr14	100771096	100771145	100771096
cg14075221	chr1	244213403	244213452	244213451
cg14085262	chr1	203155890	203155939	203155938
cg14093474	chr1	14052489	14052538	14052489
cg14099718	chr9	36879401	36879450	36879449
cg14109388	chr4	25940163	25940212	25940163
cg14120049	chr19	36246360	36246409	36246408
cg14127396	chr12	123258694	123258743	123258742
cg14136260	chr11	73711334	73711383	73711382
cg14167629	chr1	24646046	24646095	24646046
cg14187724	chr9	93799798	93799847	93799798
cg14218629	chr1	204156575	204156624	204156575
cg14254080	chr2	85106954	85107003	85106954
cg14255617	chr6	32729118	32729167	32729118
cg14265823	chr2	223163326	223163375	223163326
cg14267151	chr6	8066050	8066099	8066098
cg14276584	chr9	99318213	99318262	99318213
cg14301348	chr8	20109523	20109572	20109523
cg14301562	chr10	76936085	76936134	76936085
cg14306451	chr5	17218778	17218827	17218778
cg14317285	chr3	181444870	181444919	181444870
cg14326196	chr9	116860650	116860699	116860650
cg14326354	chr22	18900453	18900502	18900453
cg14345882	chr6	26364745	26364794	26364793
cg14346202	chr15	73809957	73810006	73809957
cg14372705	chr22	19141030	19141079	19141030
cg14384158	chr9	140348828	140348877	140348828
cg14400768	chr22	46609145	46609194	46609193
cg14407437	chr1	31845923	31845972	31845923
cg14419424	chr10	65388556	65388605	65388604
cg14435098	chr9	138669018	138669067	138669066
cg14453187	chr2	129492712	129492761	129492760
cg14473145	chr14	38725656	38725705	38725656
cg14486632	chr6	145290171	145290220	145290171
cg14527456	chr14	74100939	74100988	74100987
cg14556677	chr9	127054380	127054429	127054428
cg14568259	chr9	127421654	127421703	127421654
cg14570291	chr10	110672183	110672232	110672231
cg14580853	chr6	136680059	136680108	136680107
cg14594187	chr9	124498913	124498962	124498961
cg14598846	chr8	145008861	145008910	145008909
cg14603345	chr20	11871375	11871424	11871375
cg14621053	chr10	128077315	128077364	128077315
cg14627404	chr3	111327958	111328007	111327958
cg14631834	chr18	28623040	28623089	28623040
cg14632729	chr7	105755441	105755490	105755441
cg14636922	chr17	26711713	26711762	26711713
cg14655855	chr9	13278578	13278627	13278626
cg14657725	chr8	99959549	99959598	99959549
cg14658964	chr1	45189026	45189075	45189026
cg14667871	chr5	15500785	15500834	15500833
cg14669379	chr1	112058559	112058608	112058559
cg14688905	chr12	51403008	51403057	51403056
cg14689537	chr10	94450818	94450867	94450866
cg14719951	chr18	28622474	28622523	28622474
cg14724265	chr4	76823661	76823710	76823661
cg14740554	chr6	32713559	32713608	32713607
cg14761417	chr7	130636860	130636909	130636860
cg14772800	chr3	127796115	127796164	127796115
cg14776168	chr15	61152209	61152258	61152209
cg14780632	chr11	65816521	65816570	65816521
cg14781374	chr10	101998357	101998406	101998405
cg14789911	chr21	47582001	47582050	47582049
cg14793844	chr2	100516832	100516881	100516880
cg14797899	chr7	69882507	69882556	69882555
cg14809332	chr8	144654887	144654936	144654887
cg14824901	chr1	209848535	209848584	209848535
cg14838970	chr11	7533817	7533866	7533817
cg14851608	chr1	22777266	22777315	22777266
cg14897188	chr17	6917185	6917234	6917185
cg14898177	chr12	2486634	2486683	2486634
cg14989252	chr5	57786401	57786450	57786449
cg15033068	chr19	3801874	3801923	3801922
cg15035973	chr2	208485495	208485544	208485495
cg15109018	chr12	85862567	85862616	85862615
cg15172529	chr6	116783000	116783049	116783000
cg15203735	chr10	48573302	48573351	48573302
cg15204874	chr1	54822250	54822299	54822298
cg15227982	chr10	104535806	104535855	104535854
cg15231942	chr19	873282	873331	873330
cg15237494	chr21	28339286	28339335	28339334
cg15259986	chr2	164592513	164592562	164592561
cg15283373	chr12	57998317	57998366	57998317
cg15295732	chr17	43942128	43942177	43942128
cg15296767	chr11	64122695	64122744	64122743
cg15343510	chr6	31582237	31582286	31582285
cg15353603	chr2	162915854	162915903	162915902
cg15405439	chr3	96533530	96533579	96533530
cg15439862	chr18	28622545	28622594	28622593
cg15449956	chr8	106331947	106331996	106331995
cg15454110	chr6	33384380	33384429	33384380
cg15485700	chr1	117421281	117421330	117421329
cg15506890	chr2	3486953	3487002	3487001
cg15526708	chr9	101866433	101866482	101866433
cg15537850	chr8	144661051	144661100	144661051
cg15541040	chr2	3486749	3486798	3486749
cg15563070	chr3	193450115	193450164	193450115
cg15570656	chr6	29648628	29648677	29648628
cg15588215	chr3	27766045	27766094	27766045
cg15658306	chr6	41168924	41168973	41168972
cg15671450	chr6	29895116	29895165	29895116
cg15691199	chr14	23589371	23589420	23589419
cg15694715	chr11	118402232	118402281	118402280
cg15696906	chr13	38444134	38444183	38444134
cg15703690	chr7	22766992	22767041	22766992
cg15708526	chr6	29648223	29648272	29648271
cg15711288	chr3	150500902	150500951	150500902
cg15729154	chr11	2925026	2925075	2925026
cg15731815	chr1	6269212	6269261	6269260
cg15752756	chr6	32634481	32634530	32634481
cg15765251	chr19	888814	888863	888814
cg15772366	chr6	111926749	111926798	111926749
cg15786205	chr6	108495578	108495627	108495578
cg15835747	chr8	143523387	143523436	143523387
cg15838320	chr20	49461081	49461130	49461129
cg15857329	chr8	144653570	144653619	144653570
cg15858239	chr8	63161561	63161610	63161609
cg15871215	chr5	81402156	81402205	81402204
cg15894661	chr11	44088076	44088125	44088124
cg15900248	chr1	60280812	60280861	60280812
cg15916004	chr11	65816598	65816647	65816646
cg15934804	chr7	2672352	2672401	2672400
cg15953602	chr8	75896672	75896721	75896720
cg15984718	chr4	96470349	96470398	96470349
cg15988970	chr13	43597736	43597785	43597736
cg15989068	chr2	5837009	5837058	5837057
cg16026922	chr4	41258996	41259045	41259044
cg16052044	chr1	145035064	145035113	145035112
cg16072777	chr5	17119012	17119061	17119012
cg16086570	chr5	141924566	141924615	141924566
cg16112945	chr9	136285806	136285855	136285806
cg16119835	chr14	23306850	23306899	23306850
cg16140253	chr1	110166563	110166612	110166563
cg16145915	chr7	1198614	1198663	1198662
cg16198315	chr13	72438630	72438679	72438678
cg16232126	chr2	108603005	108603054	108603005
cg16240480	chr1	236557425	236557474	236557473
cg16253580	chr7	143701215	143701264	143701215
cg16264705	chr12	54071194	54071243	54071194
cg16264966	chr22	41613790	41613839	41613790
cg16265932	chr10	112460916	112460965	112460964
cg16269196	chr4	141264673	141264722	141264721
cg16272981	chr5	1489841	1489890	1489889
cg16287740	chr7	128594998	128595047	128595046
cg16291657	chr7	25989965	25990014	25990013
cg16314639	chr8	104153719	104153768	104153767
cg16316162	chr8	144660109	144660158	144660157
cg16341159	chr17	7121322	7121371	7121370
cg16386697	chr22	51017114	51017163	51017162
cg16391608	chr1	156146560	156146609	156146608
cg16391678	chr16	30485597	30485646	30485597
cg16393873	chr22	22726103	22726152	22726103
cg16408820	chr8	134165313	134165362	134165361
cg16408865	chr12	69753119	69753168	69753119
cg16426366	chr8	1919236	1919285	1919236
cg16477774	chr11	65325201	65325250	65325249
cg16490823	chr6	167085508	167085557	167085508
cg16508068	chr10	94451736	94451785	94451736
cg16519923	chr16	30485810	30485859	30485810
cg16521917	chr7	145813898	145813947	145813946
cg16536329	chr5	178368137	178368186	178368185
cg16553119	chr1	165599403	165599452	165599451
cg16553297	chr4	123631989	123632038	123632037
cg16553500	chr1	32169868	32169917	32169868
cg16560711	chr8	93977746	93977795	93977794
cg16579908	chr14	77403711	77403760	77403711
cg16585132	chr1	38464943	38464992	38464943
cg16590794	chr18	10032418	10032467	10032466
cg16596691	chr19	41260294	41260343	41260294
cg16611352	chr17	3819381	3819430	3819429
cg16615829	chr19	36246347	36246396	36246395
cg16625218	chr8	30272454	30272503	30272502
cg16650630	chr15	40364814	40364863	40364862
cg16651768	chr1	222340714	222340763	222340714
cg16668359	chr2	45159434	45159483	45159434
cg16677399	chr6	28830902	28830951	28830902
cg16682276	chr6	42928056	42928105	42928056
cg16704678	chr1	32230177	32230226	32230177
cg16718624	chr3	77089518	77089567	77089518
cg16731157	chr1	24830054	24830103	24830054
cg16759787	chr14	85667685	85667734	85667733
cg16768018	chr3	147108795	147108844	147108843
cg16789764	chr14	89066213	89066262	89066213
cg16807061	chr17	2757748	2757797	2757748
cg16822855	chr3	40428330	40428379	40428330
cg16853860	chr6	32823068	32823117	32823116
cg16933181	chr18	24765485	24765534	24765485
cg16960674	chr17	72013430	72013479	72013430
cg16964728	chr15	61340476	61340525	61340524
cg17000899	chr5	17216464	17216513	17216512
cg17028595	chr10	80725313	80725362	80725361
cg17046577	chr7	84815313	84815362	84815361
cg17071639	chr11	125365430	125365479	125365478
cg17072368	chr17	56004544	56004593	56004592
cg17079757	chr6	33291899	33291948	33291947
cg17108629	chr11	87908805	87908854	87908805
cg17125585	chr1	68176423	68176472	68176471
cg17134153	chr1	157670328	157670377	157670328
cg17160525	chr6	163756883	163756932	163756931
cg17200465	chr3	40428460	40428509	40428508
cg17227967	chr20	9496556	9496605	9496556
cg17246140	chr2	43020264	43020313	43020264
cg17249452	chr2	240531459	240531508	240531507
cg17264618	chr3	40428966	40429015	40429014
cg17275700	chr4	91048959	91049008	91049007
cg17278466	chr17	76798203	76798252	76798203
cg17284326	chr13	98749760	98749809	98749760
cg17285922	chr11	87908510	87908559	87908558
cg17325866	chr2	39869407	39869456	39869407
cg17339147	chr7	116963500	116963549	116963500
cg17345569	chr6	42928226	42928275	42928274
cg17355191	chr9	136039576	136039625	136039576
cg17368808	chr20	9496892	9496941	9496892
cg17369991	chr17	643628	643677	643676
cg17370163	chr5	63461606	63461655	63461654
cg17405122	chr1	161494852	161494901	161494852
cg17405234	chr4	91048371	91048420	91048419
cg17405840	chr12	24716953	24717002	24717001
cg17444738	chr4	85417921	85417970	85417969
cg17449954	chr1	40105667	40105716	40105667
cg17460183	chr10	48370110	48370159	48370158
cg17463527	chr20	42187789	42187838	42187837
cg17479956	chr11	44115881	44115930	44115929
cg17487050	chr8	93107627	93107676	93107627
cg17524265	chr8	144659835	144659884	144659883
cg17535314	chr10	48435475	48435524	48435475
cg17549100	chr3	89163654	89163703	89163702
cg17578341	chr7	81420133	81420182	81420133
cg17579667	chr11	40315404	40315453	40315404
cg17580935	chr3	65583192	65583241	65583240
cg17619311	chr3	42947565	42947614	42947565
cg17628867	chr17	15555115	15555164	15555115
cg17630392	chr5	32712575	32712624	32712623
cg17643757	chr12	6993812	6993861	6993812
cg17654107	chr7	98869720	98869769	98869768
cg17688525	chr18	6414978	6415027	6414978
cg17709804	chr11	128555749	128555798	128555749
cg17723653	chr10	75407775	75407824	75407823
cg17772171	chr6	144608178	144608227	144608178
cg17774672	chr7	25898541	25898590	25898541
cg17775490	chr20	45179354	45179403	45179354
cg17783317	chr19	54567123	54567172	54567123
cg17810176	chr19	36035831	36035880	36035831
cg17813670	chr1	235301871	235301920	235301919
cg17828689	chr3	136539113	136539162	136539113
cg17841267	chr10	112117449	112117498	112117449
cg17877704	chr12	127940435	127940484	127940483
cg17892178	chr3	6902776	6902825	6902824
cg17894755	chr10	104535746	104535795	104535794
cg17900199	chr10	1156548	1156597	1156548
cg17927313	chr15	65151544	65151593	65151592
cg17928286	chr1	205414172	205414221	205414220
cg17929770	chr19	46318466	46318515	46318514
cg17931661	chr2	189156501	189156550	189156549
cg17949440	chr11	40315392	40315441	40315392
cg17953816	chr1	9960605	9960654	9960653
cg17954152	chr1	214160860	214160909	214160860
cg17968037	chr7	100024898	100024947	100024898
cg17971015	chr19	12306198	12306247	12306198
cg17991206	chr6	167366635	167366684	167366683
cg17997463	chr11	71752997	71753046	71752997
cg18018828	chr7	79081743	79081792	79081791
cg18067840	chr6	32375624	32375673	32375672
cg18096987	chr3	11623825	11623874	11623873
cg18100887	chr17	34611341	34611390	34611341
cg18105139	chr6	28058856	28058905	28058856
cg18111114	chr6	32498493	32498542	32498493
cg18114235	chr19	11998660	11998709	11998660
cg18115040	chr2	176981280	176981329	176981328
cg18129755	chr4	156679981	156680030	156680029
cg18132212	chr4	40751795	40751844	40751843
cg18134312	chr6	62996135	62996184	62996183
cg18143243	chr3	54155663	54155712	54155663
cg18149307	chr2	88382160	88382209	88382160
cg18159860	chr5	72678420	72678469	72678420
cg18160072	chr5	42424425	42424474	42424425
cg18194945	chr3	157820543	157820592	157820591
cg18200150	chr17	30822513	30822562	30822561
cg18229178	chr19	36246354	36246403	36246402
cg18235937	chr1	6268810	6268859	6268858
cg18239753	chr6	62995963	62996012	62995963
cg18247179	chr22	19436867	19436916	19436867
cg18259504	chr14	51000058	51000107	51000058
cg18264173	chr2	9215131	9215180	9215179
cg18265608	chr11	44087367	44087416	44087367
cg18267047	chr6	30121774	30121823	30121774
cg18280909	chr6	29723301	29723350	29723301
cg18293662	chr3	27766054	27766103	27766054
cg18297196	chr6	41168893	41168942	41168941
cg18297960	chr7	1142765	1142814	1142765
cg18299835	chr19	13207445	13207494	13207445
cg18301891	chr14	102027124	102027173	102027172
cg18306516	chr10	81103258	81103307	81103258
cg18306943	chr3	40428807	40428856	40428807
cg18315963	chr4	30723407	30723456	30723455
cg18316256	chr6	149491333	149491382	149491333
cg18337222	chr3	99595254	99595303	99595254
cg18341512	chr5	2757023	2757072	2757023
cg18352710	chr10	72363168	72363217	72363216
cg18371475	chr5	2751502	2751551	2751550
cg18395636	chr11	87908785	87908834	87908785
cg18397314	chr14	100047582	100047631	100047630
cg18420965	chr4	66535145	66535194	66535145
cg18434367	chr6	45891455	45891504	45891455
cg18461347	chr7	78947046	78947095	78947094
cg18484958	chr3	149420985	149421034	149420985
cg18500988	chr4	54959708	54959757	54959708
cg18502099	chr17	77833495	77833544	77833495
cg18506018	chr19	44285974	44286023	44285974
cg18517195	chr15	71184428	71184477	71184476
cg18527241	chr7	105319558	105319607	105319558
cg18545596	chr22	40322629	40322678	40322629
cg18587504	chr15	57598576	57598625	57598576
cg18595867	chr1	47899212	47899261	47899212
cg18603538	chr7	127894543	127894592	127894591
cg18655025	chr14	91007957	91008006	91008005
cg18659248	chr10	3679014	3679063	3679062
cg18668813	chr6	114177293	114177342	114177341
cg18686527	chr17	27044685	27044734	27044685
cg18711369	chr17	38081186	38081235	38081186
cg18728493	chr3	48264021	48264070	48264021
cg18755783	chr13	36919857	36919906	36919905
cg18764577	chr18	7117790	7117839	7117790
cg18800235	chr1	94486847	94486896	94486895
cg18863595	chr3	6902797	6902846	6902845
cg18884037	chr6	62996166	62996215	62996214
cg18899777	chr8	102506503	102506552	102506551
cg18972811	chr4	20254688	20254737	20254736
cg18973101	chr1	156251232	156251281	156251280
cg18973586	chr4	963920	963969	963968
cg18997129	chr7	143105850	143105899	143105850
cg19003884	chr6	100060945	100060994	100060945
cg19015264	chr17	1618295	1618344	1618295
cg19033466	chr6	144607987	144608036	144608035
cg19041857	chr6	27730335	27730384	27730383
cg19042062	chr17	68164736	68164785	68164784
cg19047660	chr17	46619923	46619972	46619923
cg19119032	chr18	63418356	63418405	63418404
cg19122901	chr10	101293742	101293791	101293790
cg19145858	chr7	129781633	129781682	129781681
cg19165640	chr1	21661813	21661862	21661813
cg19190163	chr6	32810737	32810786	32810785
cg19199204	chr6	29944082	29944131	29944130
cg19229716	chr6	134940972	134941021	134940972
cg19254152	chr7	1083473	1083522	1083473
cg19275091	chr1	119860773	119860822	119860821
cg19275261	chr18	5630072	5630121	5630072
cg19302979	chr2	40436843	40436892	40436843
cg19340889	chr6	108488753	108488802	108488801
cg19346645	chr4	141490105	141490154	141490153
cg19383211	chr6	32527588	32527637	32527588
cg19405177	chr8	145001380	145001429	145001428
cg19407095	chr13	112721730	112721779	112721778
cg19411729	chr17	34207663	34207712	34207663
cg19426266	chr2	145236918	145236967	145236966
cg19464252	chr16	30675233	30675282	30675233
cg19478820	chr11	45044307	45044356	45044355
cg19517476	chr19	14591253	14591302	14591301
cg19524676	chr5	17218547	17218596	17218547
cg19554389	chr3	55521086	55521135	55521134
cg19580930	chr5	114750644	114750693	114750644
cg19583076	chr19	42381051	42381100	42381099
cg19593490	chr6	29943188	29943237	29943188
cg19595760	chr1	25948511	25948560	25948511
cg19598567	chr5	141931159	141931208	141931207
cg19602479	chr1	157670821	157670870	157670869
cg19613194	chr13	35516223	35516272	35516223
cg19621877	chr4	1393370	1393419	1393418
cg19626725	chr5	178986131	178986180	178986131
cg19628469	chr19	856059	856108	856107
cg19656282	chr2	74742786	74742835	74742786
cg19657351	chr6	10521558	10521607	10521558
cg19657875	chr5	76382381	76382430	76382381
cg19662922	chr12	9217079	9217128	9217079
cg19669199	chr19	7584241	7584290	7584241
cg19671120	chr2	98962974	98963023	98962974
cg19678828	chr21	27945365	27945414	27945413
cg19689211	chr6	138655857	138655906	138655905
cg19712979	chr6	33173259	33173308	33173307
cg19729693	chr17	45948135	45948184	45948135
cg19730924	chr6	32140496	32140545	32140544
cg19736334	chr11	16830881	16830930	16830929
cg19747945	chr6	42946146	42946195	42946146
cg19748495	chr1	150979359	150979408	150979359
cg19754282	chr17	60953922	60953971	60953970
cg19792599	chr11	125774358	125774407	125774406
cg19796273	chr5	16936868	16936917	16936868
cg19799702	chr7	2757294	2757343	2757342
cg19802564	chr17	61561422	61561471	61561470
cg19805943	chr2	85933069	85933118	85933069
cg19811761	chr19	57019022	57019071	57019022
cg19815271	chr17	15880331	15880380	15880379
cg19815340	chr3	27770391	27770440	27770391
cg19818826	chr3	18467816	18467865	18467816
cg19819145	chr3	35681147	35681196	35681147
cg19848140	chr2	168822658	168822707	168822706
cg19854915	chr3	27770995	27771044	27770995
cg19868691	chr2	219744549	219744598	219744597
cg19871588	chr5	151098316	151098365	151098316
cg19872068	chr17	44250686	44250735	44250734
cg19902593	chr1	56038708	56038757	56038708
cg19912559	chr1	40204282	40204331	40204330
cg19913426	chr17	55213552	55213601	55213600
cg19915738	chr19	44952682	44952731	44952730
cg19918208	chr6	28828316	28828365	28828364
cg19926385	chr15	62764529	62764578	62764577
cg19927816	chr19	46319105	46319154	46319153
cg19942495	chr17	32483979	32484028	32484027
cg19965221	chr15	30114474	30114523	30114474
cg20019985	chr11	32008961	32009010	32008961
cg20022036	chr6	32549496	32549545	32549496
cg20029347	chr11	46366829	46366878	46366877
cg20060685	chr12	106533850	106533899	106533898
cg20073893	chr14	22945457	22945506	22945457
cg20103093	chr3	10378385	10378434	10378433
cg20103124	chr13	31309625	31309674	31309625
cg20147326	chr11	33913490	33913539	33913538
cg20186588	chr3	193545190	193545239	193545238
cg20187173	chr3	177370791	177370840	177370839
cg20198183	chr10	49832794	49832843	49832794
cg20207763	chr10	13392040	13392089	13392088
cg20240860	chr11	44087375	44087424	44087423
cg20270188	chr1	156611963	156612012	156611963
cg20301308	chr1	65534694	65534743	65534742
cg20302342	chr1	156215903	156215952	156215951
cg20309891	chr17	41739082	41739131	41739130
cg20316538	chr2	218937982	218938031	218937982
cg20329085	chr18	31158497	31158546	31158497
cg20369204	chr8	92053404	92053453	92053404
cg20385229	chr14	78175470	78175519	78175470
cg20401567	chr17	46619555	46619604	46619555
cg20406979	chr6	167373185	167373234	167373233
cg20414015	chr4	140907065	140907114	140907113
cg20414749	chr1	205181261	205181310	205181261
cg20417024	chr5	76028902	76028951	76028950
cg20449685	chr19	58545680	58545729	58545728
cg20460771	chr1	28521492	28521541	28521540
cg20486651	chr6	167070248	167070297	167070296
cg20496643	chr17	34058597	34058646	34058597
cg20519483	chr6	29704497	29704546	29704545
cg20523466	chr8	98900895	98900944	98900895
cg20578258	chr10	97732488	97732537	97732488
cg20596329	chr11	67895842	67895891	67895842
cg20608306	chr11	116969642	116969691	116969690
cg20615910	chr6	11607923	11607972	11607923
cg20634442	chr17	75524696	75524745	75524696
cg20655068	chr6	32188187	32188236	32188187
cg20655761	chr10	49387924	49387973	49387924
cg20666386	chr11	46367100	46367149	46367100
cg20677901	chr1	3568210	3568259	3568210
cg20682981	chr17	1962627	1962676	1962627
cg20687242	chr12	54653427	54653476	54653427
cg20690125	chr17	74476978	74477027	74476978
cg20690782	chr1	26937714	26937763	26937762
cg20698769	chr7	117513002	117513051	117513002
cg20705321	chr19	10958922	10958971	10958970
cg20710902	chr2	111440239	111440288	111440239
cg20730198	chr2	160654818	160654867	160654866
cg20731469	chr6	108495630	108495679	108495678
cg20744943	chr5	126988869	126988918	126988869
cg20748397	chr17	18062972	18063021	18062972
cg20773320	chr5	179048919	179048968	179048967
cg20793071	chr1	54520402	54520451	54520450
cg20814179	chr4	940845	940894	940893
cg20884298	chr13	46190037	46190086	46190037
cg20925462	chr3	111717758	111717807	111717806
cg20927661	chr2	5837002	5837051	5837002
cg20985755	chr3	24536426	24536475	24536474
cg20995778	chr19	55478214	55478263	55478262
cg21025488	chr13	115000149	115000198	115000149
cg21030312	chr13	50024293	50024342	50024293
cg21038740	chr2	155390284	155390333	155390332
cg21074260	chr11	45307563	45307612	45307563
cg21080533	chr6	49755057	49755106	49755105
cg21090033	chr3	196065357	196065406	196065357
cg21107581	chr19	49258805	49258854	49258805
cg21110337	chr12	113671028	113671077	113671028
cg21126583	chr7	145813421	145813470	145813421
cg21144009	chr1	208281523	208281572	208281523
cg21150901	chr17	34957538	34957587	34957586
cg21164131	chr12	63544875	63544924	63544923
cg21179618	chr9	139424642	139424691	139424642
cg21179654	chr3	114057297	114057346	114057297
cg21187068	chr8	144659627	144659676	144659627
cg21207418	chr19	11688663	11688712	11688711
cg21238818	chr11	65816594	65816643	65816642
cg21241477	chr9	136223965	136224014	136223965
cg21245277	chr2	185463218	185463267	185463218
cg21254939	chr4	7657255	7657304	7657303
cg21319458	chr2	160472892	160472941	160472940
cg21376774	chr18	12254241	12254290	12254241
cg21381511	chr10	104264849	104264898	104264849
cg21387604	chr1	218518420	218518469	218518468
cg21390852	chr10	126301842	126301891	126301842
cg21394039	chr18	77116262	77116311	77116310
cg21431832	chr22	26875604	26875653	26875652
cg21448613	chr3	49828267	49828316	49828315
cg21473183	chr2	85925701	85925750	85925749
cg21494776	chr19	10397780	10397829	10397780
cg21498772	chr8	63161029	63161078	63161077
cg21512644	chr4	156129968	156130017	156130016
cg21549285	chr21	42799093	42799142	42799141
cg21563683	chr12	46767880	46767929	46767928
cg21565130	chr11	125364956	125365005	125365004
cg21578541	chr3	52260042	52260091	52260090
cg21585306	chr3	133476947	133476996	133476947
cg21595709	chr19	15344186	15344235	15344186
cg21600908	chr12	133085885	133085934	133085885
cg21602557	chr8	119122830	119122879	119122878
cg21647227	chr1	119527111	119527160	119527111
cg21664866	chr2	24537092	24537141	24537140
cg21685808	chr6	45982373	45982422	45982421
cg21686890	chr22	35773041	35773090	35773089
cg21687563	chr22	28838019	28838068	28838019
cg21699035	chr6	111926911	111926960	111926911
cg21728101	chr7	1979312	1979361	1979360
cg21832243	chr21	38444223	38444272	38444223
cg21855910	chr17	30817397	30817446	30817397
cg21862081	chr14	77769639	77769688	77769687
cg21870229	chr21	45145793	45145842	45145841
cg21879716	chr1	226967207	226967256	226967207
cg21916108	chr8	106330559	106330608	106330559
cg21930668	chr1	17592170	17592219	17592170
cg21932672	chr1	95584445	95584494	95584445
cg21943416	chr4	143766916	143766965	143766916
cg21970554	chr19	57050322	57050371	57050370
cg21971621	chr11	65600725	65600774	65600773
cg22030890	chr6	146865185	146865234	146865233
cg22033586	chr2	157292065	157292114	157292113
cg22075222	chr13	37010030	37010079	37010078
cg22095604	chr18	31803241	31803290	31803241
cg22108563	chr5	176936877	176936926	176936877
cg22112587	chr5	55840226	55840275	55840226
cg22120714	chr17	40332420	40332469	40332420
cg22131234	chr7	54609968	54610017	54609968
cg22143698	chr5	10608010	10608059	10608058
cg22189544	chr7	73748782	73748831	73748830
cg22194129	chr12	7901661	7901710	7901661
cg22202692	chr2	6121891	6121940	6121939
cg22230604	chr1	119870287	119870336	119870287
cg22235873	chr11	128562143	128562192	128562143
cg22245273	chr19	4302448	4302497	4302448
cg22280038	chr7	79083360	79083409	79083408
cg22311615	chr16	30798776	30798825	30798776
cg22355517	chr12	20522626	20522675	20522674
cg22363368	chr2	59126860	59126909	59126860
cg22380139	chr8	37373846	37373895	37373894
cg22408108	chr7	3215239	3215288	3215287
cg22430985	chr4	7807438	7807487	7807438
cg22438763	chr1	47900208	47900257	47900256
cg22441882	chr8	20040654	20040703	20040654
cg22478317	chr2	110271882	110271931	110271930
cg22497336	chr12	52305401	52305450	52305401
cg22522509	chr21	16436073	16436122	16436121
cg22524061	chr8	99959430	99959479	99959430
cg22570970	chr6	15401067	15401116	15401067
cg22583148	chr17	46674041	46674090	46674041
cg22598028	chr3	44626444	44626493	44626492
cg22606224	chr19	12266441	12266490	12266489
cg22620221	chr7	153584416	153584465	153584416
cg22627406	chr19	10958920	10958969	10958968
cg22633280	chr10	110671907	110671956	110671907
cg22653878	chr6	40698228	40698277	40698276
cg22687902	chr17	43657269	43657318	43657317
cg22700848	chr12	124990894	124990943	124990942
cg22707438	chr11	46364127	46364176	46364127
cg22707529	chr6	143999715	143999764	143999715
cg22721334	chr19	58609618	58609667	58609618
cg22727965	chr7	25898770	25898819	25898770
cg22732253	chr2	63280116	63280165	63280164
cg22772896	chr6	37752073	37752122	37752073
cg22786472	chr4	26198975	26199024	26198975
cg22799757	chr7	29997594	29997643	29997642
cg22821324	chr4	176923391	176923440	176923439
cg22889448	chr19	6886962	6887011	6886962
cg22968622	chr17	43663579	43663628	43663579
cg22975671	chr17	6926269	6926318	6926269
cg23003117	chr6	31466129	31466178	31466177
cg23016734	chr3	77088563	77088612	77088563
cg23018092	chr5	126626364	126626413	126626364
cg23039471	chr14	64932734	64932783	64932782
cg23076949	chr12	133016217	133016266	133016265
cg23093754	chr6	42928079	42928128	42928079
cg23095383	chr1	198649141	198649190	198649189
cg23151024	chr7	84815940	84815989	84815940
cg23161218	chr17	7461590	7461639	7461638
cg23174201	chr5	151054256	151054305	151054256
cg23196831	chr8	121137537	121137586	121137537
cg23201817	chr19	40007874	40007923	40007922
cg23216724	chr6	167571584	167571633	167571584
cg23222057	chr3	59798132	59798181	59798132
cg23241335	chr1	77747382	77747431	77747382
cg23247968	chr10	104535961	104536010	104535961
cg23251200	chr10	125835165	125835214	125835213
cg23279538	chr1	52608566	52608615	52608614
cg23280305	chr1	17834982	17835031	17834982
cg23291534	chr8	110988043	110988092	110988043
cg23304647	chr7	2778010	2778059	2778058
cg23337382	chr4	22517965	22518014	22517965
cg23346237	chr22	46685607	46685656	46685655
cg23400222	chr5	124672706	124672755	124672706
cg23402144	chr17	9099437	9099486	9099485
cg23465465	chr6	26364728	26364777	26364728
cg23479922	chr5	16179633	16179682	16179633
cg23495279	chr8	4849827	4849876	4849827
cg23497016	chr2	66666684	66666733	66666684
cg23521835	chr6	125283969	125284018	125283969
cg23533927	chr7	150548886	150548935	150548934
cg23559636	chr8	117884123	117884172	117884171
cg23585979	chr4	75231177	75231226	75231177
cg23601905	chr17	17661060	17661109	17661060
cg23606396	chr6	29717917	29717966	29717917
cg23610453	chr10	79470966	79471015	79470966
cg23679992	chr12	6421513	6421562	6421513
cg23681866	chr6	29895127	29895176	29895175
cg23696834	chr6	42928297	42928346	42928345
cg23702610	chr15	100017239	100017288	100017287
cg23708361	chr7	145813432	145813481	145813432
cg23709172	chr14	100763736	100763785	100763736
cg23712342	chr10	60936794	60936843	60936794
cg23748737	chr22	20791685	20791734	20791733
cg23754390	chr11	835074	835123	835074
cg23809645	chr2	25383803	25383852	25383851
cg23815491	chr16	72088622	72088671	72088622
cg23816247	chr8	104153827	104153876	104153827
cg23820828	chr8	99959554	99959603	99959602
cg23824801	chr12	54653403	54653452	54653403
cg23835646	chr22	37976015	37976064	37976063
cg23841361	chr6	30524010	30524059	30524010
cg23873669	chr5	170289373	170289422	170289421
cg23883696	chr18	70534250	70534299	70534298
cg23889013	chr19	48709958	48710007	48710006
cg23889730	chr14	94254083	94254132	94254131
cg23911970	chr6	35177616	35177665	35177616
cg23929194	chr7	44662296	44662345	44662296
cg23944572	chr5	154101611	154101660	154101659
cg23944804	chr20	11871384	11871433	11871384
cg23951526	chr5	176027040	176027089	176027088
cg23959474	chr17	40195832	40195881	40195832
cg23967461	chr2	158731688	158731737	158731736
cg23970275	chr2	208008004	208008053	208008052
cg23985995	chr10	105421201	105421250	105421249
cg23996071	chr1	60280809	60280858	60280809
cg24012925	chr20	633370	633419	633418
cg24015249	chr9	124498633	124498682	124498633
cg24032269	chr5	149756966	149757015	149756966
cg24054190	chr3	192232863	192232912	192232863
cg24064224	chr10	1156594	1156643	1156594
cg24082526	chr19	49993077	49993126	49993125
cg24086040	chr2	241458939	241458988	241458939
cg24095592	chr17	46633202	46633251	46633202
cg24150244	chr22	28402098	28402147	28402098
cg24152605	chr19	57050311	57050360	57050359
cg24153763	chr6	42928096	42928145	42928144
cg24158141	chr4	959950	959999	959998
cg24159697	chr1	205181189	205181238	205181237
cg24243879	chr10	76614580	76614629	76614628
cg24251218	chr11	10347429	10347478	10347429
cg24281668	chr12	113661270	113661319	113661270
cg24328125	chr12	126168498	126168547	126168546
cg24346686	chr1	154377364	154377413	154377364
cg24363820	chr22	51016655	51016704	51016703
cg24365117	chr15	89879190	89879239	89879190
cg24366557	chr6	50787650	50787699	50787650
cg24367628	chr1	178062763	178062812	178062811
cg24368848	chr19	58545160	58545209	58545160
cg24382276	chr15	82203978	82204027	82204026
cg24385652	chr10	50329780	50329829	50329828
cg24405951	chr1	19337477	19337526	19337477
cg24430034	chr13	110386128	110386177	110386176
cg24435571	chr10	104436140	104436189	104436140
cg24438145	chr17	48624694	48624743	48624694
cg24442609	chr19	42071114	42071163	42071114
cg24467291	chr12	122907814	122907863	122907814
cg24506604	chr12	52579454	52579503	52579502
cg24527434	chr17	71544677	71544726	71544677
cg24536818	chr12	55371892	55371941	55371892
cg24539848	chr2	241458974	241459023	241458974
cg24550644	chr17	30846156	30846205	30846204
cg24563570	chr10	60936801	60936850	60936801
cg24591861	chr15	66697173	66697222	66697173
cg24604214	chr1	2092346	2092395	2092394
cg24637035	chr12	120445179	120445228	120445227
cg24672833	chr17	46659318	46659367	46659318
cg24673765	chr19	36247869	36247918	36247869
cg24679890	chr19	17246356	17246405	17246356
cg24686918	chr1	221613658	221613707	221613658
cg24693053	chr4	682786	682835	682834
cg24694606	chr6	29977908	29977957	29977956
cg24703661	chr19	42381210	42381259	42381258
cg24713204	chr19	57019373	57019422	57019373
cg24727480	chr12	109901035	109901084	109901083
cg24742349	chr5	96038566	96038615	96038614
cg24745495	chr19	15344191	15344240	15344239
cg24749947	chr2	158731529	158731578	158731577
cg24751129	chr6	42928872	42928921	42928920
cg24766650	chr17	46689378	46689427	46689426
cg24774357	chr14	77504316	77504365	77504364
cg24775496	chr14	85998528	85998577	85998576
cg24783211	chr4	55092990	55093039	55093038
cg24787755	chr10	94450968	94451017	94451016
cg24815792	chr6	42927911	42927960	42927959
cg24838316	chr6	29895260	29895309	29895260
cg24846343	chr22	24311635	24311684	24311635
cg24848973	chr3	71775152	71775201	71775152
cg24860092	chr19	36195363	36195412	36195363
cg24910161	chr17	38119198	38119247	38119198
cg24917065	chr8	23418389	23418438	23418389
cg24920358	chr1	40204285	40204334	40204285
cg24931632	chr1	47899667	47899716	47899667
cg24935042	chr2	7006579	7006628	7006627
cg24943066	chr21	27009094	27009143	27009142
cg24980995	chr2	218219798	218219847	218219798
cg25017584	chr8	144824610	144824659	144824658
cg25023666	chr21	41585021	41585070	41585021
cg25026926	chr17	48266220	48266269	48266268
cg25066857	chr2	85921390	85921439	85921438
cg25084878	chr5	127873711	127873760	127873711
cg25104437	chr2	45170725	45170774	45170725
cg25107254	chr4	187476407	187476456	187476455
cg25112002	chr14	105859135	105859184	105859135
cg25121513	chr7	25898158	25898207	25898206
cg25124276	chr10	25463960	25464009	25464008
cg25130728	chr7	73483053	73483102	73483053
cg25137314	chr2	47452937	47452986	47452985
cg25165975	chr6	31855154	31855203	31855202
cg25193073	chr7	1967573	1967622	1967621
cg25203916	chr1	26392876	26392925	26392876
cg25209842	chr10	103536342	103536391	103536342
cg25215230	chr4	15679598	15679647	15679598
cg25244722	chr16	65157663	65157712	65157663
cg25255850	chr17	46625284	46625333	46625332
cg25258033	chr6	167368609	167368658	167368657
cg25259697	chr7	1989312	1989361	1989360
cg25259754	chr1	157670172	157670221	157670220
cg25261377	chr6	30313469	30313518	30313517
cg25273707	chr11	76037066	76037115	76037066
cg25284213	chr6	52009106	52009155	52009154
cg25286333	chr1	6269448	6269497	6269448
cg25286679	chr1	245879613	245879662	245879613
cg25297255	chr21	38353273	38353322	38353273
cg25351606	chr6	100917427	100917476	100917427
cg25353896	chr22	44568753	44568802	44568753
cg25365260	chr17	46669733	46669782	46669781
cg25450266	chr19	35494246	35494295	35494294
cg25482786	chr3	238496	238545	238496
cg25486757	chr3	73674074	73674123	73674074
cg25496930	chr3	32280918	32280967	32280966
cg25510090	chr19	56616658	56616707	56616706
cg25522181	chr2	96933235	96933284	96933283
cg25522867	chr11	34236600	34236649	34236648
cg25537993	chr19	58545182	58545231	58545182
cg25552843	chr10	106088702	106088751	106088702
cg25604883	chr1	77747387	77747436	77747387
cg25620356	chr7	18535407	18535456	18535407
cg25625162	chr12	123373125	123373174	123373173
cg25645491	chr6	32411067	32411116	32411067
cg25670060	chr11	98891496	98891545	98891544
cg25732028	chr17	46619313	46619362	46619313
cg25734089	chr19	46969871	46969920	46969919
cg25771013	chr7	25989735	25989784	25989735
cg25784220	chr19	58609602	58609651	58609602
cg25785397	chr2	662770	662819	662770
cg25796439	chr20	13200939	13200988	13200939
cg25799433	chr20	1600575	1600624	1600623
cg25839482	chr15	75931905	75931954	75931953
cg25892537	chr4	6611080	6611129	6611128
cg25902939	chr19	18544302	18544351	18544350
cg25916135	chr2	59071761	59071810	59071761
cg25925210	chr2	219576383	219576432	219576383
cg25939742	chr19	47746369	47746418	47746369
cg25948982	chr20	45179157	45179206	45179157
cg25996688	chr14	21550163	21550212	21550211
cg26008785	chr22	46428396	46428445	46428396
cg26024851	chr1	156542052	156542101	156542100
cg26078977	chr5	59189467	59189516	59189467
cg26111757	chr20	31642120	31642169	31642120
cg26115633	chr10	129535893	129535942	129535893
cg26118045	chr4	174427667	174427716	174427715
cg26120251	chr18	6415184	6415233	6415232
cg26120958	chr11	6439806	6439855	6439806
cg26121931	chr6	29895156	29895205	29895204
cg26131315	chr4	140787316	140787365	140787316
cg26144658	chr5	121647594	121647643	121647642
cg26148774	chr12	56030194	56030243	56030242
cg26157579	chr15	65137040	65137089	65137040
cg26186727	chr18	70534534	70534583	70534534
cg26189021	chr1	110757770	110757819	110757770
cg26227465	chr12	68553577	68553626	68553577
cg26238041	chr4	187476543	187476592	187476543
cg26248284	chr4	41362853	41362902	41362853
cg26252045	chr11	34256703	34256752	34256703
cg26286082	chr14	100004343	100004392	100004391
cg26296781	chr7	20259688	20259737	20259736
cg26300517	chr4	38732661	38732710	38732661
cg26301690	chr1	50569610	50569659	50569610
cg26316423	chr10	6104089	6104138	6104137
cg26326372	chr14	105946393	105946442	105946393
cg26328951	chr1	28906466	28906515	28906514
cg26343116	chr5	172045912	172045961	172045960
cg26345916	chr3	193815787	193815836	193815787
cg26354908	chr12	49610040	49610089	49610040
cg26358338	chr11	98891492	98891541	98891492
cg26363695	chr4	80203299	80203348	80203299
cg26364205	chr3	96533776	96533825	96533824
cg26379258	chr6	111888398	111888447	111888446
cg26398848	chr2	263511	263560	263559
cg26399994	chr1	198648998	198649047	198649046
cg26401541	chr6	91078974	91079023	91078974
cg26402555	chr14	105750534	105750583	105750534
cg26405020	chr15	91427363	91427412	91427363
cg26413192	chr10	80076436	80076485	80076484
cg26426437	chr12	121686502	121686551	121686502
cg26430059	chr14	89770336	89770385	89770384
cg26475911	chr17	73056187	73056236	73056187
cg26509305	chr2	28083763	28083812	28083763
cg26511108	chr10	22608951	22609000	22608951
cg26516362	chr5	178986906	178986955	178986906
cg26536354	chr8	144654906	144654955	144654954
cg26542254	chr7	79082291	79082340	79082291
cg26544247	chr2	25473733	25473782	25473781
cg26564730	chr6	30313495	30313544	30313495
cg26578856	chr19	11998603	11998652	11998651
cg26587870	chr6	27730515	27730564	27730563
cg26588943	chr4	172734718	172734767	172734718
cg26604799	chr20	36789813	36789862	36789861
cg26615224	chr19	1621124	1621173	1621124
cg26645237	chr5	157733240	157733289	157733288
cg26659079	chr2	5836133	5836182	5836181
cg26661640	chr11	64458798	64458847	64458846
cg26668989	chr1	110186163	110186212	110186163
cg26675654	chr7	1269693	1269742	1269693
cg26685195	chr1	220101368	220101417	220101368
cg26705724	chr15	41061984	41062033	41061984
cg26706803	chr16	50293482	50293531	50293530
cg26715952	chr6	62996119	62996168	62996119
cg26723054	chr16	85650522	85650571	85650522
cg26724967	chr16	3115175	3115224	3115223
cg26763362	chr17	18266135	18266184	18266135
cg26790059	chr5	156772514	156772563	156772562
cg26808167	chr1	154192157	154192206	154192205
cg26827373	chr19	12175935	12175984	12175935
cg26879581	chr17	46719981	46720030	46720029
cg26894523	chr4	107677	107726	107725
cg26894807	chr1	145828001	145828050	145828001
cg26898567	chr17	10630621	10630670	10630621
cg26925231	chr8	15094332	15094381	15094380
cg26944245	chr16	421049	421098	421049
cg26955290	chr17	7015607	7015656	7015607
cg26960562	chr17	11501612	11501661	11501660
cg26983710	chr2	154728154	154728203	154728202
cg26985149	chr17	40464935	40464984	40464935
cg27005749	chr8	141608646	141608695	141608646
cg27041424	chr12	6232979	6233028	6232979
cg27062795	chr19	56879565	56879614	56879613
cg27087377	chr22	26875515	26875564	26875563
cg27100990	chr7	82073012	82073061	82073012
cg27102350	chr17	38501677	38501726	38501677
cg27107685	chr7	30590918	30590967	30590918
cg27120816	chr16	62070116	62070165	62070164
cg27127903	chr8	80803250	80803299	80803298
cg27128001	chr12	46006250	46006299	46006298
cg27186013	chr4	95264079	95264128	95264127
cg27220117	chr10	95218681	95218730	95218729
cg27226927	chr17	79993863	79993912	79993863
cg27235662	chr3	190105938	190105987	190105986
cg27263049	chr8	145086252	145086301	145086300
cg27278787	chr18	3499813	3499862	3499813
cg27279301	chr14	105945287	105945336	105945287
cg27294813	chr2	109791599	109791648	109791599
cg27295342	chr3	195849368	195849417	195849368
cg27299776	chr1	174132239	174132288	174132239
cg27309871	chr11	86224410	86224459	86224410
cg27315556	chr3	173115771	173115820	173115771
cg27343150	chr11	22215306	22215355	22215306
cg27346707	chr5	126626300	126626349	126626348
cg27348014	chr17	43656297	43656346	43656297
cg27363829	chr3	164914614	164914663	164914614
cg27392804	chr13	107001614	107001663	107001662
cg27417606	chr14	21503096	21503145	21503144
cg27435903	chr17	38065216	38065265	38065264
cg27447874	chr1	165345967	165346016	165346015
cg27502912	chr22	51016953	51017002	51017001
cg27520170	chr1	160040660	160040709	160040660
cg27537628	chr19	56159288	56159337	56159288
cg27545630	chr16	2013058	2013107	2013058
cg27565277	chr16	17228426	17228475	17228474
cg27571769	chr4	185704015	185704064	185704063
cg27588902	chr6	42928151	42928200	42928151
cg27623769	chr2	45547281	45547330	45547281
cg27663249	chr16	2801092	2801141	2801092
