# Supplementary material for: Shared genetic control of expression and methylation in peripheral blood
Source: BMC Genomics. 2016 Apr 6;17:278. doi: 10.1186/s12864-016-2498-4 (PMC4822256; doi:10.1186/s12864-016-2498-4)
Supplement: Additional file 16: Table S7. — Results of the association analysis between shared e/mSNPs and same chromosome probe pairs with a shared QTL(s). After selecting all the overlapping SNPs at nominal 10-5 association p-value threshold, we pruned the list to contain only SNPs with the lowest p-value from both the expression and methylation association analysis. (CSV 130 kb) [file 12864_2016_2498_MOESM16_ESM.csv]

meth_ind	exp_ind	SNP	CHR_meth	AL1_meth	AL2_meth	FREQ1_meth	EFFECT_meth	SE_meth	H2_meth	LOD_meth	PVALUE_meth	CHR_expr	AL1_expr	AL2_expr	FREQ1_expr	EFFECT_expr	SE_expr	H2_expr	LOD_expr	PVALUE_expr
cg00047287	ILMN_1791754	rs131758	22	A	T	0.628	0.198	0.017	26.717	29.289	3.503e-31	22	A	T	0.631	0.421	0.054	8.259	13.415	3.842e-15
cg00047287	ILMN_1791754	rs3213445	22	T	C	0.926	0.295	0.03	17.345	20.323	3.882e-22	22	T	C	0.934	1.112	0.113	15.274	21.036	7.388e-23
cg00080972	ILMN_2101920	rs6896940	5	G	C	0.643	-0.517	0.029	64.778	67.305	2.239e-69	5	G	C	0.643	0.688	0.054	21.528	34.739	1.143e-36
cg00080972	ILMN_2101920	rs10066669	5	C	T	0.66	-0.423	0.028	42.395	48.082	4.418e-50	5	C	T	0.663	0.716	0.053	22.663	39.593	1.502e-41
cg00080972	ILMN_3246409	rs6896940	5	G	C	0.643	-0.517	0.029	64.778	67.305	2.239e-69	5	G	C	0.643	0.675	0.054	20.793	33.658	1.399e-35
cg00080972	ILMN_3246409	rs10066669	5	C	T	0.66	-0.423	0.028	42.395	48.082	4.418e-50	5	C	T	0.663	0.711	0.053	22.415	39.327	2.779e-41
cg00091569	ILMN_2404850	rs2276868	3	T	C	0.718	-0.129	0.009	40.63	42.569	1.531e-44	3	T	C	0.71	-1.088	0.057	49.176	80.281	2.166e-82
cg00091569	ILMN_2404850	rs112418236	3	A	G	0.724	-0.125	0.009	37.57	39.254	3.285e-41	3	A	G	0.719	-1.118	0.057	50.967	84.203	2.534e-86
cg00101728	ILMN_1712400	rs2580109	6	C	T	0.653	0.645	0.033	76.299	84.654	8.941e-87	6	C	T	0.646	0.567	0.052	14.557	26.024	6.847e-28
cg00101728	ILMN_1712400	rs2165123	6	C	G	0.67	0.619	0.034	68.317	73.716	8.307e-76	6	C	G	0.661	0.578	0.053	14.818	26.307	3.546e-28
cg00119778	ILMN_1715169	rs114340028	6	A	G	0.837	-0.385	0.022	56.69	66.863	6.212e-69	6	A	G	0.837	-1.089	0.069	32.922	54.067	4.317e-56
cg00119778	ILMN_1715169	rs111362421	6	A	G	0.728	-0.242	0.018	32.475	37.892	7.696e-40	6	A	G	0.719	-1.313	0.056	70.827	117.678	7.173e-120
cg00119778	ILMN_2159694	rs114340028	6	A	G	0.837	-0.385	0.022	56.69	66.863	6.212e-69	6	A	G	0.837	0.808	0.074	19.043	25.921	8.688e-28
cg00119778	ILMN_2159694	rs114260710	6	C	T	0.651	0.125	0.018	9.953	10.825	1.659e-12	6	C	T	0.642	-1.102	0.06	59.643	74.277	2.271e-76
cg00152322	ILMN_1813139	rs1684035	15	G	A	0.606	-0.171	0.012	40.223	44.353	2.464e-46	15	G	A	0.607	-1.029	0.051	51.193	88.109	3.073e-90
cg00152322	ILMN_1813139	rs10400915	15	G	A	0.606	-0.17	0.012	40.147	44.147	3.969e-46	15	G	A	0.609	-1.038	0.051	52.008	89.116	3.01e-91
cg00180447	ILMN_1734707	rs1552641	3	G	A	0.735	-0.195	0.012	56.649	62.131	3.48e-64	3	G	A	0.735	0.891	0.056	31.714	55.832	7.293e-58
cg00180447	ILMN_1734707	rs4465899	3	G	C	0.589	-0.114	0.01	24.247	26.309	3.534e-28	3	G	C	0.585	1.014	0.05	51.254	91.03	3.628e-93
cg00239353	ILMN_1778010	rs1554999	16	C	A	0.662	-0.129	0.017	10.345	12.157	7.295e-14	16	C	A	0.665	0.474	0.052	9.823	18.073	7.31e-20
cg00239353	ILMN_1778010	rs1554999	16	C	A	0.662	-0.129	0.017	10.345	12.157	7.295e-14	16	C	A	0.665	0.474	0.052	9.823	18.073	7.31e-20
cg00239353	ILMN_2368530	rs1554999	16	C	A	0.662	-0.129	0.017	10.345	12.157	7.295e-14	16	C	A	0.665	0.462	0.051	9.53	17.527	2.611e-19
cg00239353	ILMN_2368530	rs1554999	16	C	A	0.662	-0.129	0.017	10.345	12.157	7.295e-14	16	C	A	0.665	0.462	0.051	9.53	17.527	2.611e-19
cg00270625	ILMN_1791754	rs131758	22	A	T	0.628	0.298	0.023	31.523	35.224	3.72e-37	22	A	T	0.631	0.421	0.054	8.259	13.415	3.842e-15
cg00270625	ILMN_1791754	rs3213445	22	T	C	0.926	0.403	0.042	16.991	20.138	5.963e-22	22	T	C	0.934	1.112	0.113	15.274	21.036	7.388e-23
cg00271210	ILMN_1671565	rs415987	6	A	G	0.541	-0.345	0.02	60.125	63.984	4.808e-66	6	A	G	0.533	-0.68	0.052	23.106	37.173	4.071e-39
cg00271210	ILMN_1671565	rs1794696	6	C	T	0.539	-0.342	0.02	59.038	63.399	1.857e-65	6	C	T	0.532	-0.681	0.052	23.18	37.691	1.225e-39
cg00311984	ILMN_2370872	rs11785060	8	C	T	0.632	-0.098	0.008	35.29	34.63	1.473e-36	8	C	T	0.65	0.718	0.055	23.608	37.097	4.859e-39
cg00311984	ILMN_2370872	rs7829343	8	A	G	0.558	-0.072	0.007	20.045	20.578	2.142e-22	8	A	G	0.576	0.82	0.052	33.056	54.194	3.222e-56
cg00429767	ILMN_1718936	rs147725457	6	C	A	0.68	0.34	0.021	52.002	57.1	3.894e-59	6	C	A	0.68	0.599	0.055	15.467	26.107	5.639e-28
cg00429767	ILMN_1718936	rs2256974	6	C	A	0.827	0.198	0.025	11.632	13.219	6.078e-15	6	C	A	0.82	1.202	0.067	42.258	70.266	2.395e-72
cg00523604	ILMN_1715169	rs116829543	6	A	G	0.661	-0.145	0.011	33.881	37.111	4.698e-39	6	A	G	0.658	-0.854	0.054	33.331	53.288	2.615e-55
cg00523604	ILMN_1715169	rs111362421	6	A	G	0.728	-0.12	0.011	20.306	23.907	9.347e-26	6	A	G	0.719	-1.313	0.056	70.827	117.678	7.173e-120
cg00868766	ILMN_3251269	rs7162269	15	C	T	0.517	0.373	0.021	59.811	68.569	1.207e-70	15	C	T	0.534	0.568	0.049	16.054	28.79	1.115e-30
cg00868766	ILMN_3251269	rs16924528	15	A	G	0.717	-0.24	0.024	20.054	22.523	2.33e-24	15	A	G	0.703	-1.048	0.056	45.882	76.572	1.136e-78
cg00903577	ILMN_1676528	rs114034603	6	G	A	0.887	0.502	0.029	66.363	64.665	9.956e-67	6	G	A	0.895	1.125	0.084	24.495	38.571	1.599e-40
cg00903577	ILMN_1676528	rs113261463	6	A	G	0.866	0.292	0.027	26.014	26.007	7.112e-28	6	A	G	0.882	1.545	0.08	51.169	79.981	4.329e-82
cg00903577	ILMN_1700067	rs114034603	6	G	A	0.887	0.502	0.029	66.363	64.665	9.956e-67	6	G	A	0.895	0.913	0.083	16.946	26.511	2.208e-28
cg00903577	ILMN_1700067	rs66827971	6	T	C	0.867	0.288	0.027	25.176	25.363	3.173e-27	6	T	C	0.882	1.273	0.08	36.296	55.48	1.645e-57
cg00958451	ILMN_1813139	rs936867	15	A	G	0.521	-0.097	0.007	41.658	45.733	1.013e-47	15	A	G	0.532	0.783	0.05	30.96	53.035	4.693e-55
cg00958451	ILMN_1813139	rs10400915	15	G	A	0.606	0.086	0.007	31.488	34.545	1.791e-36	15	G	A	0.609	-1.038	0.051	52.008	89.116	3.01e-91
cg00983520	ILMN_1791754	rs131758	22	A	T	0.628	0.206	0.017	30.672	33.704	1.258e-35	22	A	T	0.631	0.421	0.054	8.259	13.415	3.842e-15
cg00983520	ILMN_1791754	rs3213445	22	T	C	0.926	0.254	0.029	13.814	16.162	6.285e-18	22	T	C	0.934	1.112	0.113	15.274	21.036	7.388e-23
cg01125463	ILMN_1683279	rs4714638	6	G	A	0.567	-0.068	0.006	23.236	24.595	1.889e-26	6	G	A	0.564	1.04	0.051	53.223	91.287	2.006e-93
cg01125463	ILMN_1683279	rs2296804	6	G	C	0.602	-0.065	0.007	20.348	21.266	4.324e-23	6	G	C	0.608	1.077	0.052	55.346	93.683	7.959e-96
cg01178603	ILMN_2358069	rs11973308	7	T	C	0.901	0.091	0.016	7.092	6.95	1.537e-08	7	T	C	0.908	-0.416	0.088	2.984	4.84	2.345e-06
cg01178603	ILMN_2358069	rs1316716	7	G	A	0.634	0.047	0.009	4.962	5.333	7.201e-07	7	G	A	0.635	-0.449	0.053	9.618	15.715	1.785e-17
cg01287936	ILMN_1813139	rs6494502	15	C	T	0.621	-0.122	0.011	26.143	28.875	9.165e-31	15	C	T	0.62	-1.021	0.051	49.799	85.739	7.312e-88
cg01287936	ILMN_1813139	rs10400915	15	G	A	0.606	-0.119	0.01	25.284	28.781	1.14e-30	15	G	A	0.609	-1.038	0.051	52.008	89.116	3.01e-91
cg01303236	ILMN_1779147	rs10079609	5	A	G	0.853	0.111	0.01	22.611	26.637	1.649e-28	5	A	G	0.862	-1.374	0.074	44.516	75.365	1.844e-77
cg01303236	ILMN_1779147	rs10075142	5	G	A	0.853	0.11	0.01	22.056	25.975	7.659e-28	5	G	A	0.862	-1.374	0.074	44.516	75.365	1.844e-77
cg01405445	ILMN_1786426	rs10402601	19	G	C	0.857	-0.25	0.025	20.539	21.734	1.457e-23	19	G	C	0.863	1.403	0.074	47.119	78.083	3.47e-80
cg01405445	ILMN_1786426	rs10402837	19	G	A	0.861	-0.247	0.025	19.582	20.918	9.717e-23	19	G	A	0.866	1.413	0.075	46.751	78.092	3.392e-80
cg01437235	ILMN_1793017	rs11729289	4	G	A	0.613	-0.181	0.014	32.847	35.479	2.059e-37	4	G	A	0.613	-0.719	0.053	24.293	39.946	6.621e-42
cg01437235	ILMN_1793017	rs3733349	4	C	T	0.541	-0.144	0.014	21.802	24.567	2.016e-26	4	C	T	0.527	-0.921	0.05	41.88	72.481	1.437e-74
cg01494348	ILMN_1710752	rs896955	8	C	T	0.879	-0.809	0.044	69.293	73.609	1.062e-75	8	C	T	0.882	1.16	0.08	28.045	45.692	1.113e-47
cg01494348	ILMN_1710752	rs9657360	8	T	C	0.821	-0.646	0.037	61.191	65.935	5.298e-68	8	T	C	0.828	1.169	0.069	38.93	62.572	1.254e-64
cg01561092	ILMN_1763663	rs12599260	16	A	G	0.733	-0.199	0.011	63.79	68.685	9.244e-71	16	A	G	0.738	0.637	0.056	15.635	28.487	2.251e-30
cg01561092	ILMN_1763663	rs12918457	16	A	C	0.735	-0.197	0.011	62.518	67.254	2.52e-69	16	A	C	0.741	0.64	0.056	15.637	28.775	1.155e-30
cg01561157	ILMN_1679917	rs11150805	17	C	T	0.847	0.394	0.021	66.512	73.11	3.369e-75	17	C	T	0.845	0.82	0.071	17.571	28.629	1.622e-30
cg01561157	ILMN_1679917	rs62080206	17	C	T	0.847	0.394	0.021	66.512	73.11	3.369e-75	17	C	T	0.846	0.821	0.071	17.585	28.677	1.451e-30
cg01570938	ILMN_3248781	rs842225	3	G	A	0.541	0.092	0.011	15.451	16.458	3.153e-18	3	G	A	0.538	-0.279	0.052	3.903	6.329	6.709e-08
cg01570938	ILMN_3248781	rs75070205	3	T	C	0.811	-0.091	0.013	9.253	10.119	8.712e-12	3	T	C	0.807	0.513	0.064	8.28	13.762	1.707e-15
cg01612133	ILMN_1671565	rs1187532	6	A	G	0.536	-0.228	0.014	57.368	59.553	1.344e-61	6	A	G	0.53	-0.653	0.052	21.334	34.358	2.764e-36
cg01612133	ILMN_1671565	rs1794696	6	C	T	0.539	-0.226	0.014	56.034	59.253	2.686e-61	6	C	T	0.532	-0.681	0.052	23.18	37.691	1.225e-39
cg01669108	ILMN_1794364	rs596002	11	G	A	0.793	-0.115	0.008	44.93	49.795	8.407e-52	11	G	A	0.802	0.843	0.063	22.657	38.836	8.653e-41
cg01669108	ILMN_1794364	rs1151519	11	C	G	0.794	-0.115	0.008	44.718	49.733	9.701e-52	11	C	G	0.804	0.866	0.064	23.744	40.215	3.557e-42
cg01755541	ILMN_1765851	rs16957378	16	C	T	0.95	0.206	0.018	26.722	29.681	1.411e-31	16	C	T	0.949	1.085	0.115	11.651	19.398	3.337e-21
cg01755541	ILMN_1765851	rs1053612	16	A	G	0.942	0.17	0.016	20.948	23.73	1.41e-25	16	A	G	0.939	1.049	0.104	13.016	21.905	9.789e-24
cg01788910	ILMN_1804735	rs11700748	21	C	T	0.524	0.513	0.026	75.109	83.862	5.561e-86	21	C	T	0.535	-0.769	0.067	29.219	28.848	9.742e-31
cg01788910	ILMN_1804735	rs11700748	21	C	T	0.524	0.513	0.026	75.109	83.862	5.561e-86	21	C	T	0.535	-0.769	0.067	29.219	28.848	9.742e-31
cg01811187	ILMN_1687247	rs989128	17	G	A	0.652	-0.106	0.009	26.986	30.389	2.732e-32	17	G	A	0.647	0.841	0.069	31.686	31.849	9.265e-34
cg01811187	ILMN_1687247	rs8076632	17	C	G	0.654	-0.102	0.009	25.072	29.067	5.873e-31	17	C	G	0.645	0.858	0.07	33.064	32.891	8.278e-35
cg01877814	ILMN_2101930	rs12899409	15	A	C	0.605	-0.184	0.011	49.33	56.4	1.965e-58	15	A	C	0.619	-0.648	0.049	20.264	37.412	2.342e-39
cg01877814	ILMN_2101930	rs2159081	15	A	C	0.599	-0.176	0.011	45.258	51.321	2.468e-53	15	A	C	0.618	-0.663	0.049	21.29	39.69	1.199e-41
cg01882395	ILMN_2393693	rs183263726	17	T	G	0.769	-0.122	0.01	33.683	35.456	2.17e-37	17	T	G	0.76	1.317	0.068	64.343	81.666	8.846e-84
cg01882395	ILMN_2393693	rs151155861	17	G	A	0.767	-0.119	0.01	32.37	34.02	6.051e-36	17	G	A	0.758	1.345	0.068	67.435	85.546	1.14e-87
cg01959123	ILMN_1813139	rs1684033	15	G	C	0.594	-0.202	0.015	34.437	36.823	9.151e-39	15	G	C	0.587	-0.97	0.051	46.306	77.668	9.027e-80
cg01959123	ILMN_1813139	rs10400915	15	G	A	0.606	-0.196	0.015	32.211	35.329	2.914e-37	15	G	A	0.609	-1.038	0.051	52.008	89.116	3.01e-91
cg01990102	ILMN_1810274	rs7225635	17	A	G	0.665	0.137	0.012	25.84	27.199	4.476e-29	17	A	G	0.648	0.445	0.059	9.058	12.365	4.488e-14
cg01990102	ILMN_1810274	rs1042815	17	A	G	0.604	0.104	0.012	16.001	16.084	7.539e-18	17	A	G	0.607	0.805	0.061	31.015	37.833	8.827e-40
cg02115394	ILMN_1727389	rs10870597	13	A	G	0.795	0.334	0.024	36.364	43.422	2.125e-45	13	A	G	0.787	-0.713	0.06	17.195	30.784	1.093e-32
cg02115394	ILMN_1727389	rs7324744	13	A	G	0.797	0.332	0.024	35.831	42.777	9.455e-45	13	A	G	0.79	-0.73	0.06	17.855	32.147	4.64e-34
cg02115394	ILMN_2339796	rs10870597	13	A	G	0.795	0.334	0.024	36.364	43.422	2.125e-45	13	A	G	0.787	-0.644	0.061	13.859	24.566	2.02e-26
cg02115394	ILMN_2339796	rs7324744	13	A	G	0.797	0.332	0.024	35.831	42.777	9.455e-45	13	A	G	0.79	-0.662	0.061	14.535	25.903	9.051e-28
cg02157626	ILMN_1656670	rs145352923	6	A	G	0.78	1.133	0.063	69.921	71.35	1.962e-73	6	A	G	0.77	0.471	0.063	7.875	12.029	9.857e-14
cg02157626	ILMN_1656670	rs149688601	6	G	C	0.505	-0.237	0.049	4.438	5.071	1.347e-06	6	C	G	0.508	0.759	0.051	28.95	48.999	5.302e-51
cg02176678	ILMN_1704985	rs10200507	2	C	A	0.595	0.382	0.022	62.526	67.019	4.332e-69	2	C	A	0.607	-0.782	0.051	30.274	50.791	8.397e-53
cg02176678	ILMN_1704985	rs62191659	2	C	T	0.517	0.329	0.021	48.191	54.761	8.676e-57	2	C	T	0.52	-0.89	0.049	41.009	72.11	3.391e-74
cg02208432	ILMN_1812552	rs11236999	11	C	T	0.728	0.122	0.01	26.828	31.296	3.339e-33	11	C	T	0.73	-0.925	0.056	33.528	59.762	8.284e-62
cg02208432	ILMN_1812552	rs6592690	11	G	A	0.761	0.114	0.011	21.335	23.857	1.048e-25	11	G	A	0.761	-1.056	0.058	40.368	70.914	5.366e-73
cg02301815	ILMN_3231952	rs141293023	17	A	G	0.61	-0.065	0.008	11.652	12.928	1.202e-14	17	A	G	0.607	0.279	0.05	3.767	6.711	2.706e-08
cg02301815	ILMN_3231952	rs117521606	17	T	C	0.725	0.05	0.009	5.925	6.867	1.872e-08	17	T	C	0.736	-0.898	0.057	31.788	54.78	8.311e-57
cg02331830	ILMN_2370872	rs11136336	8	G	A	0.576	0.739	0.039	72.687	78.395	1.685e-80	8	G	A	0.603	0.699	0.052	23.484	38.871	7.988e-41
cg02331830	ILMN_2370872	rs7829343	8	A	G	0.558	0.595	0.039	47.621	50.528	1.544e-52	8	A	G	0.576	0.82	0.052	33.056	54.194	3.222e-56
cg02452435	ILMN_1791873	rs1037256	17	A	G	0.557	0.655	0.033	68.79	85.183	2.637e-87	17	A	G	0.554	-0.547	0.051	14.784	25.123	5.547e-27
cg02452435	ILMN_1791873	rs9902795	17	T	C	0.64	0.622	0.034	57.83	74.546	1.222e-76	17	T	C	0.641	-0.658	0.052	19.936	34.601	1.573e-36
cg02461011	ILMN_1684205	rs11632753	15	G	T	0.841	-0.245	0.016	45.656	48.638	1.221e-50	15	G	T	0.836	0.636	0.068	11.2	18.966	9.121e-21
cg02461011	ILMN_1684205	rs2073706	15	T	C	0.526	-0.111	0.012	17.415	18.773	1.43e-20	15	T	C	0.507	0.527	0.05	14.077	24.302	3.726e-26
cg02567488	ILMN_2376108	rs114470372	6	G	A	0.559	0.247	0.017	44.899	48.447	1.902e-50	6	G	A	0.554	-0.616	0.051	18.833	31.61	1.611e-33
cg02567488	ILMN_2376108	rs114373570	6	C	T	0.741	0.174	0.018	17.358	19.533	2.437e-21	6	C	T	0.74	-0.902	0.059	31.411	51.615	1.252e-53
cg02609775	ILMN_1741371	rs12921174	16	T	C	0.574	-0.22	0.014	52.236	57.077	4.104e-59	16	T	C	0.55	0.809	0.049	33.144	59.434	1.769e-61
cg02609775	ILMN_1741371	rs11648403	16	C	T	0.565	-0.215	0.014	50.159	54.907	6.197e-57	16	C	T	0.538	0.817	0.049	33.924	60.23	2.814e-62
cg02633767	ILMN_1759250	rs2621321	6	A	G	0.783	0.134	0.011	35.207	35.145	4.467e-37	6	A	G	0.772	-0.858	0.06	26.558	44.959	6.066e-47
cg02633767	ILMN_1759250	rs2071545	6	C	T	0.787	0.131	0.011	33.046	33.013	6.238e-35	6	C	T	0.778	-0.882	0.06	27.566	46.814	8.303e-49
cg02644491	ILMN_1804735	rs35990176	21	A	C	0.524	0.278	0.015	64.712	72.759	7.563e-75	21	A	C	0.532	-0.747	0.066	27.579	27.581	1.842e-29
cg02644491	ILMN_1804735	rs11700748	21	C	T	0.524	0.277	0.015	64.4	72.594	1.108e-74	21	C	T	0.535	-0.769	0.067	29.219	28.848	9.742e-31
cg02699915	ILMN_3187680	rs112762070	11	T	G	0.902	-0.252	0.019	34.329	38.336	2.756e-40	11	T	G	0.898	-1.39	0.083	35.475	60.835	6.947e-63
cg02699915	ILMN_3187680	rs2074038	11	G	T	0.892	-0.205	0.018	24.752	27.45	2.501e-29	11	G	T	0.889	-1.54	0.081	46.884	78.333	1.945e-80
cg03168614	ILMN_2307025	rs3827029	20	A	C	0.863	0.162	0.018	16.197	17.376	3.706e-19	20	A	C	0.873	0.994	0.077	22.606	35.75	1.099e-37
cg03168614	ILMN_2307025	rs111306810	20	C	T	0.898	0.175	0.021	14.654	15.412	3.614e-17	20	C	T	0.9	1.314	0.086	32.028	50.144	3.757e-52
cg03198009	ILMN_1656670	rs145352923	6	A	G	0.78	1.121	0.057	81.134	83.41	1.581e-85	6	A	G	0.77	0.471	0.063	7.875	12.029	9.857e-14
cg03198009	ILMN_1656670	rs149688601	6	G	C	0.505	-0.314	0.045	9.253	10.654	2.481e-12	6	C	G	0.508	0.759	0.051	28.95	48.999	5.302e-51
cg03419948	ILMN_1687306	rs2235338	22	A	G	0.56	0.086	0.009	17.753	20.348	3.662e-22	22	A	G	0.567	-1.065	0.05	56.234	96.666	8.149e-99
cg03419948	ILMN_1687306	rs2235338	22	A	G	0.56	0.086	0.009	17.753	20.348	3.662e-22	22	A	G	0.567	-1.065	0.05	56.234	96.666	8.149e-99
cg03449857	ILMN_1656670	rs145352923	6	A	G	0.78	1.213	0.06	86.309	88.611	9.659e-91	6	A	G	0.77	0.471	0.063	7.875	12.029	9.857e-14
cg03449857	ILMN_1656670	rs149688601	6	G	C	0.505	-0.331	0.047	9.361	10.764	1.913e-12	6	C	G	0.508	0.759	0.051	28.95	48.999	5.302e-51
cg03465320	ILMN_2376108	rs114816345	6	A	T	0.6	0.268	0.016	57.649	63.06	4.063e-65	6	A	T	0.592	-0.671	0.052	21.791	36.005	6.088e-38
cg03465320	ILMN_2376108	rs114373570	6	C	T	0.741	0.216	0.017	29.889	33.906	7.879e-36	6	C	T	0.74	-0.902	0.059	31.411	51.615	1.252e-53
cg03526702	ILMN_1777190	rs1683564	19	C	A	0.644	-0.061	0.01	8.045	8.807	1.911e-10	19	C	A	0.641	0.566	0.051	15.053	26.966	7.676e-29
cg03526702	ILMN_1777190	rs1651888	19	G	A	0.707	0.06	0.01	7.147	7.925	1.529e-09	19	G	A	0.707	-0.789	0.055	26.324	45.189	3.563e-47
cg03575939	ILMN_2254635	rs7192375	16	G	A	0.662	0.235	0.015	52.455	56.657	1.085e-58	16	G	A	0.674	0.614	0.053	16.855	29.063	5.921e-31
cg03575939	ILMN_2254635	rs11150614	16	G	A	0.664	0.231	0.015	50.178	54.763	8.642e-57	16	G	A	0.677	0.63	0.053	17.691	30.663	1.449e-32
cg03592824	ILMN_2210729	rs10226745	7	C	T	0.889	-0.227	0.018	37.082	33.785	1.043e-35	7	C	T	0.888	-1.253	0.082	31.141	50.756	9.109e-53
cg03592824	ILMN_2210729	rs114462308	7	G	A	0.893	-0.22	0.018	33.685	32.483	2.13e-34	7	G	A	0.9	-1.38	0.085	34.204	57.401	1.942e-59
cg03597347	ILMN_1676528	rs13437444	6	C	T	0.794	-0.436	0.03	45.579	46.785	8.875e-49	6	C	T	0.807	0.711	0.064	16.178	27.204	4.421e-29
cg03597347	ILMN_1676528	rs113261463	6	A	G	0.866	-0.373	0.036	23.574	23.813	1.163e-25	6	A	G	0.882	1.545	0.08	51.169	79.981	4.329e-82
cg03597347	ILMN_1700067	rs13437444	6	C	T	0.794	-0.436	0.03	45.579	46.785	8.875e-49	6	C	T	0.807	0.56	0.062	10.545	17.51	2.71e-19
cg03597347	ILMN_1700067	rs66827971	6	T	C	0.867	-0.367	0.035	22.756	23.193	4.906e-25	6	T	C	0.882	1.273	0.08	36.296	55.48	1.645e-57
cg03729288	ILMN_1794522	rs2047802	17	C	T	0.589	0.166	0.013	32.271	36.862	8.365e-39	17	C	T	0.592	-0.558	0.05	15.196	26.895	9.05e-29
cg03729288	ILMN_1794522	rs4796398	17	T	C	0.527	0.136	0.013	22.265	25.319	3.514e-27	17	T	C	0.535	-1.059	0.05	56.51	97.237	2.181e-99
cg03887787	ILMN_1794364	rs1151519	11	C	G	0.794	-0.39	0.021	68.354	77.998	4.214e-80	11	C	G	0.804	0.866	0.064	23.744	40.215	3.557e-42
cg03887787	ILMN_1794364	rs1151519	11	C	G	0.794	-0.39	0.021	68.354	77.998	4.214e-80	11	C	G	0.804	0.866	0.064	23.744	40.215	3.557e-42
cg03948781	ILMN_2352023	rs11579220	1	G	T	0.581	-0.129	0.014	16.983	19.422	3.155e-21	1	G	T	0.564	1.182	0.051	68.149	115.3	1.732e-117
cg03948781	ILMN_2352023	rs11240360	1	T	C	0.574	-0.127	0.014	16.699	19.026	7.943e-21	1	T	C	0.559	1.199	0.051	70.357	118.299	1.712e-120
cg03981535	ILMN_1738347	rs10800804	1	T	C	0.577	-0.196	0.012	59.541	62.22	2.832e-64	1	T	C	0.585	0.685	0.052	22.752	37.484	1.98e-39
cg03981535	ILMN_1738347	rs11580809	1	T	C	0.577	-0.196	0.012	59.541	62.22	2.832e-64	1	T	C	0.585	0.687	0.052	22.889	37.588	1.556e-39
cg03987653	ILMN_2374352	rs62052222	16	C	G	0.935	0.174	0.018	18.873	20.002	8.195e-22	16	C	G	0.936	-1.283	0.104	19.983	32.838	9.353e-35
cg03987653	ILMN_2374352	rs75163917	16	T	G	0.933	0.172	0.018	18.777	19.846	1.177e-21	16	T	G	0.934	-1.295	0.103	21.059	34.566	1.708e-36
cg04013093	ILMN_1683279	rs2296804	6	G	C	0.602	-0.258	0.02	33.314	34.861	8.623e-37	6	G	C	0.608	1.077	0.052	55.346	93.683	7.959e-96
cg04013093	ILMN_1683279	rs2296804	6	G	C	0.602	-0.258	0.02	33.314	34.861	8.623e-37	6	G	C	0.608	1.077	0.052	55.346	93.683	7.959e-96
cg04055490	ILMN_2413331	rs8069739	17	C	T	0.706	-0.088	0.007	29.829	33.505	1.994e-35	17	C	T	0.699	-0.852	0.057	30.999	48.071	4.536e-50
cg04055490	ILMN_2413331	rs1150	17	G	A	0.705	-0.086	0.007	28.904	32.523	1.942e-34	17	G	A	0.699	-0.853	0.057	31.145	48.44	1.932e-50
cg04255391	ILMN_2370872	rs62522556	8	T	C	0.575	0.553	0.03	68.794	74.731	7.961e-77	8	T	C	0.605	0.697	0.052	23.362	38.75	1.056e-40
cg04255391	ILMN_2370872	rs7829343	8	A	G	0.558	0.444	0.03	44.791	47.555	1.494e-49	8	A	G	0.576	0.82	0.052	33.056	54.194	3.222e-56
cg04314261	ILMN_1663142	rs6488242	12	A	G	0.556	0.11	0.009	32.376	34.983	6.493e-37	12	A	G	0.556	-0.571	0.05	16.612	27.801	1.106e-29
cg04314261	ILMN_1663142	rs12231833	12	G	A	0.719	0.096	0.01	20.164	22.178	5.186e-24	12	G	A	0.734	-1.296	0.057	67.586	113.036	3.212e-115
cg04314261	ILMN_2292178	rs6488242	12	A	G	0.556	0.11	0.009	32.376	34.983	6.493e-37	12	A	G	0.556	-0.538	0.051	14.636	24.29	3.838e-26
cg04314261	ILMN_2292178	rs12231833	12	G	A	0.719	0.096	0.01	20.164	22.178	5.186e-24	12	G	A	0.734	-1.247	0.057	62.2	103.225	2.174e-105
cg04314261	ILMN_2403228	rs6488242	12	A	G	0.556	0.11	0.009	32.376	34.983	6.493e-37	12	A	G	0.556	-0.549	0.05	15.357	26.205	4.489e-28
cg04314261	ILMN_2403228	rs12231833	12	G	A	0.719	0.096	0.01	20.164	22.178	5.186e-24	12	G	A	0.734	-1.302	0.056	68.189	115.407	1.352e-117
cg04329125	ILMN_1694432	rs4983413	14	G	A	0.76	0.183	0.024	11.665	13.016	9.764e-15	14	G	A	0.763	-0.286	0.061	2.935	4.693	3.335e-06
cg04329125	ILMN_1694432	rs7143148	14	T	C	0.748	-0.141	0.023	7.191	8.067	1.095e-09	14	T	C	0.725	0.427	0.061	7.229	10.618	2.695e-12
cg04439622	ILMN_1694432	rs7143148	14	T	C	0.748	-0.162	0.019	13.97	16.134	6.717e-18	14	T	C	0.725	0.427	0.061	7.229	10.618	2.695e-12
cg04439622	ILMN_1694432	rs7143148	14	T	C	0.748	-0.162	0.019	13.97	16.134	6.717e-18	14	T	C	0.725	0.427	0.061	7.229	10.618	2.695e-12
cg04491389	ILMN_3231952	rs141293023	17	A	G	0.61	-0.082	0.009	17.511	19.247	4.744e-21	17	A	G	0.607	0.279	0.05	3.767	6.711	2.706e-08
cg04491389	ILMN_3231952	rs117521606	17	T	C	0.725	0.056	0.009	6.744	7.672	2.78e-09	17	T	C	0.736	-0.898	0.057	31.788	54.78	8.311e-57
cg04514024	ILMN_1794522	rs12450494	17	T	A	0.556	-0.143	0.009	44.7	49.867	7.117e-52	17	T	A	0.555	0.871	0.051	37.962	64.026	4.366e-66
cg04514024	ILMN_1794522	rs4796398	17	T	C	0.527	0.122	0.009	33.01	36.816	9.305e-39	17	T	C	0.535	-1.059	0.05	56.51	97.237	2.181e-99
cg04548483	ILMN_1654545	rs4380978	8	G	C	0.609	0.128	0.009	40.334	45.42	2.085e-47	8	G	C	0.593	0.756	0.052	27.444	46.733	1.001e-48
cg04548483	ILMN_1654545	rs2272666	8	A	G	0.608	0.122	0.009	37.009	42.849	8.002e-45	8	A	G	0.594	0.758	0.051	27.62	47.216	3.272e-49
cg04592579	ILMN_2210729	rs8509	7	G	A	0.899	0.195	0.015	33.161	35.988	6.331e-38	7	G	A	0.905	-1.305	0.086	29.14	50.043	4.744e-52
cg04592579	ILMN_2210729	rs114462308	7	G	A	0.893	0.181	0.015	29.798	32.528	1.922e-34	7	G	A	0.9	-1.38	0.085	34.204	57.401	1.942e-59
cg04601775	ILMN_1715169	rs114078245	6	A	C	0.765	-0.354	0.025	43.428	45.381	2.283e-47	6	A	C	0.787	0.676	0.066	15.593	23.031	7.148e-25
cg04601775	ILMN_1715169	rs111362421	6	A	G	0.728	0.276	0.022	28.955	35.153	4.379e-37	6	A	G	0.719	-1.313	0.056	70.827	117.678	7.173e-120
cg04673462	ILMN_1703558	rs4360494	1	C	G	0.586	0.192	0.013	40.244	44.079	4.644e-46	1	C	G	0.583	-0.425	0.052	8.966	14.737	1.749e-16
cg04673462	ILMN_1703558	rs4634868	1	G	A	0.793	0.086	0.016	5.415	6.219	8.721e-08	1	G	A	0.791	-0.885	0.062	26.496	43.537	1.628e-45
cg04768958	ILMN_1708081	rs829658	2	T	G	0.741	0.237	0.019	30.285	35.368	2.665e-37	2	T	G	0.743	-1.018	0.058	39.334	66.67	9.696e-69
cg04768958	ILMN_1708081	rs829636	2	T	G	0.741	0.233	0.019	29.161	34.235	3.678e-36	2	T	G	0.742	-1.01	0.057	38.765	67.059	3.947e-69
cg04768958	ILMN_3186473	rs829658	2	T	G	0.741	0.237	0.019	30.285	35.368	2.665e-37	2	T	G	0.743	-0.781	0.058	23.341	39.69	1.198e-41
cg04768958	ILMN_3186473	rs829636	2	T	G	0.741	0.233	0.019	29.161	34.235	3.678e-36	2	T	G	0.742	-0.776	0.057	23.115	40.1	4.635e-42
cg04768958	ILMN_3262936	rs829658	2	T	G	0.741	0.237	0.019	30.285	35.368	2.665e-37	2	T	G	0.743	-0.743	0.06	20.918	33.005	6.358e-35
cg04768958	ILMN_3262936	rs829636	2	T	G	0.741	0.233	0.019	29.161	34.235	3.678e-36	2	T	G	0.742	-0.745	0.06	21.095	34.006	6.25e-36
cg04771084	ILMN_1752592	rs114663295	6	A	T	0.872	0.196	0.015	36.642	35.967	6.654e-38	6	A	T	0.881	-1.316	0.079	37.125	59.827	7.135e-62
cg04771084	ILMN_1752592	rs149614134	6	G	T	0.874	0.193	0.015	35.198	34.711	1.22e-36	6	G	T	0.882	-1.332	0.08	37.674	60.852	6.679e-63
cg04833017	ILMN_1738347	rs10800804	1	T	C	0.577	-0.244	0.015	57.573	60.23	2.809e-62	1	T	C	0.585	0.685	0.052	22.752	37.484	1.98e-39
cg04833017	ILMN_1738347	rs11580809	1	T	C	0.577	-0.244	0.015	57.573	60.23	2.809e-62	1	T	C	0.585	0.687	0.052	22.889	37.588	1.556e-39
cg05012239	ILMN_3248781	rs2291652	3	G	A	0.565	0.121	0.012	19.745	22.209	4.833e-24	3	G	A	0.557	-0.301	0.052	4.522	7.255	7.457e-09
cg05012239	ILMN_3248781	rs113028562	3	A	G	0.827	-0.07	0.015	3.873	4.468	5.736e-06	3	A	G	0.819	0.519	0.066	8.059	13.326	4.736e-15
cg05060607	ILMN_1787529	rs10846411	12	G	A	0.696	-0.295	0.019	47.075	51.484	1.693e-53	12	G	A	0.697	0.522	0.057	11.471	18.163	5.922e-20
cg05060607	ILMN_1787529	rs10846411	12	G	A	0.696	-0.295	0.019	47.075	51.484	1.693e-53	12	G	A	0.697	0.522	0.057	11.471	18.163	5.922e-20
cg05082466	ILMN_1712400	rs1980652	6	A	G	0.653	0.643	0.033	75.744	83.985	4.188e-86	6	A	G	0.645	0.564	0.052	14.403	25.938	8.356e-28
cg05082466	ILMN_1712400	rs2165123	6	C	G	0.67	0.612	0.034	66.955	72.315	2.11e-74	6	C	G	0.661	0.578	0.053	14.818	26.307	3.546e-28
cg05159804	ILMN_2393693	rs148409997	17	T	C	0.765	0.391	0.023	61.273	63.595	1.181e-65	17	T	C	0.755	1.32	0.067	65.496	83.206	2.533e-85
cg05159804	ILMN_2393693	rs151155861	17	G	A	0.767	0.384	0.023	58.823	61.455	1.658e-63	17	G	A	0.758	1.345	0.068	67.435	85.546	1.14e-87
cg05185038	ILMN_1694432	rs7143148	14	T	C	0.748	-0.175	0.022	11.871	13.578	2.626e-15	14	T	C	0.725	0.427	0.061	7.229	10.618	2.695e-12
cg05185038	ILMN_1694432	rs7143148	14	T	C	0.748	-0.175	0.022	11.871	13.578	2.626e-15	14	T	C	0.725	0.427	0.061	7.229	10.618	2.695e-12
cg05301556	ILMN_1784428	rs148409997	17	T	C	0.765	0.348	0.023	47.997	50.152	3.683e-52	17	T	C	0.755	-0.79	0.059	22.985	39.324	2.799e-41
cg05301556	ILMN_1784428	rs117160543	17	A	G	0.76	0.337	0.023	45.531	47.261	2.95e-49	17	A	G	0.751	-0.813	0.059	24.656	41.386	2.362e-43
cg05301556	ILMN_2393693	rs148409997	17	T	C	0.765	0.348	0.023	47.997	50.152	3.683e-52	17	T	C	0.755	1.32	0.067	65.496	83.206	2.533e-85
cg05301556	ILMN_2393693	rs151155861	17	G	A	0.767	0.343	0.023	46.143	48.502	1.673e-50	17	G	A	0.758	1.345	0.068	67.435	85.546	1.14e-87
cg05457628	ILMN_2101920	rs4701132	5	G	A	0.644	-0.771	0.043	67.309	69.85	6.26e-72	5	G	A	0.641	0.682	0.055	21.167	33.815	9.729e-36
cg05457628	ILMN_2101920	rs10066669	5	C	T	0.66	-0.623	0.042	42.941	48.604	1.322e-50	5	C	T	0.663	0.716	0.053	22.663	39.593	1.502e-41
cg05457628	ILMN_3246409	rs4701132	5	G	A	0.644	-0.771	0.043	67.309	69.85	6.26e-72	5	G	A	0.641	0.669	0.054	20.447	32.76	1.122e-34
cg05457628	ILMN_3246409	rs10066669	5	C	T	0.66	-0.623	0.042	42.941	48.604	1.322e-50	5	C	T	0.663	0.711	0.053	22.415	39.327	2.779e-41
cg06235246	ILMN_3248781	rs6784831	3	C	T	0.805	-0.251	0.018	37.096	41.999	5.727e-44	3	C	T	0.804	0.478	0.064	7.291	12.191	6.751e-14
cg06235246	ILMN_3248781	rs75070205	3	T	C	0.811	-0.238	0.018	32.54	35.962	6.72e-38	3	T	C	0.807	0.513	0.064	8.28	13.762	1.707e-15
cg06285241	ILMN_1694432	rs7143148	14	T	C	0.748	-0.254	0.023	22.112	25.483	2.403e-27	14	T	C	0.725	0.427	0.061	7.229	10.618	2.695e-12
cg06285241	ILMN_1694432	rs7143148	14	T	C	0.748	-0.254	0.023	22.112	25.483	2.403e-27	14	T	C	0.725	0.427	0.061	7.229	10.618	2.695e-12
cg06363485	ILMN_1738220	rs6921119	6	G	A	0.79	-0.629	0.031	74.523	87.664	8.589e-90	6	G	A	0.78	-1.259	0.062	54.02	88.522	1.186e-90
cg06363485	ILMN_1738220	rs10214649	6	G	A	0.791	-0.627	0.031	73.787	87.326	1.875e-89	6	G	A	0.78	-1.259	0.062	54.02	88.522	1.186e-90
cg06373584	ILMN_1772627	rs2980141	4	T	C	0.891	0.454	0.032	42.972	44.682	1.15e-46	4	T	C	0.9	0.73	0.091	9.777	13.945	1.114e-15
cg06373584	ILMN_1772627	rs13104943	4	G	T	0.771	0.262	0.023	25.888	27.276	3.744e-29	4	G	T	0.787	1.085	0.067	39.97	56.618	1.188e-58
cg06476685	ILMN_1675483	rs7609147	2	A	G	0.526	-0.16	0.015	22.336	25.689	1.489e-27	2	A	G	0.54	-0.362	0.05	6.697	11.443	3.889e-13
cg06476685	ILMN_1675483	rs13394744	2	T	A	0.838	-0.176	0.019	14.811	17.936	1.004e-19	2	T	A	0.84	-1.104	0.066	33.746	60.102	3.777e-62
cg06530441	ILMN_1791754	rs3213445	22	T	C	0.926	0.359	0.033	21.338	25.257	4.064e-27	22	T	C	0.934	1.112	0.113	15.274	21.036	7.388e-23
cg06530441	ILMN_1791754	rs3213445	22	T	C	0.926	0.359	0.033	21.338	25.257	4.064e-27	22	T	C	0.934	1.112	0.113	15.274	21.036	7.388e-23
cg06558623	ILMN_2374352	rs11642451	16	T	C	0.906	-0.323	0.017	83.424	82.282	2.133e-84	16	T	C	0.91	-0.803	0.09	10.777	17.359	3.861e-19
cg06558623	ILMN_2374352	rs75163917	16	T	G	0.933	-0.295	0.019	50.721	51.771	8.713e-54	16	T	G	0.934	-1.295	0.103	21.059	34.566	1.708e-36
cg06563943	ILMN_1791873	rs7503007	17	C	G	0.558	0.402	0.021	66.14	80.135	3.037e-82	17	C	G	0.551	-0.549	0.051	14.959	25.319	3.513e-27
cg06563943	ILMN_1791873	rs9902795	17	T	C	0.64	0.401	0.021	61.624	77.805	6.581e-80	17	T	C	0.641	-0.658	0.052	19.936	34.601	1.573e-36
cg06608359	ILMN_1676528	rs115249077	6	G	A	0.885	0.327	0.022	49.986	48.981	5.529e-51	6	G	A	0.892	1.081	0.084	23.069	36.215	3.746e-38
cg06608359	ILMN_1676528	rs113261463	6	A	G	0.866	0.182	0.02	17.6	17.592	2.243e-19	6	A	G	0.882	1.545	0.08	51.169	79.981	4.329e-82
cg06716730	ILMN_1666546	rs865483	17	C	A	0.624	0.518	0.027	75.086	82.293	2.082e-84	17	C	A	0.629	-0.633	0.056	18.518	27.971	7.462e-30
cg06716730	ILMN_1666546	rs56186148	17	T	A	0.628	0.508	0.027	71.866	78.752	7.391e-81	17	T	A	0.63	-0.636	0.056	18.661	27.988	7.177e-30
cg06809675	ILMN_2069632	rs4930968	12	G	A	0.908	0.1	0.022	4.384	4.599	4.18e-06	12	G	A	0.903	-0.39	0.088	2.644	4.259	9.475e-06
cg06809675	ILMN_2069632	rs4930968	12	G	A	0.908	0.1	0.022	4.384	4.599	4.18e-06	12	G	A	0.903	-0.39	0.088	2.644	4.259	9.475e-06
cg06871764	ILMN_2066060	rs147773060	6	G	A	0.906	0.645	0.044	41.677	47.282	2.81e-49	6	G	A	0.916	-1.02	0.088	16.359	29.064	5.906e-31
cg06871764	ILMN_2066060	rs116633882	6	A	G	0.544	-0.197	0.026	11.294	12.116	8.03e-14	6	A	G	0.528	1.031	0.049	54.143	94.627	9.006e-97
cg06891533	ILMN_1654545	rs1383095	8	G	A	0.669	0.114	0.01	24.307	28.514	2.114e-30	8	G	A	0.657	0.778	0.054	27.187	44.469	1.885e-46
cg06891533	ILMN_1654545	rs2272666	8	A	G	0.608	0.099	0.009	19.439	24.312	3.64e-26	8	A	G	0.594	0.758	0.051	27.62	47.216	3.272e-49
cg06964912	ILMN_1739749	rs78107697	1	C	T	0.888	0.265	0.016	52.274	56.472	1.663e-58	1	C	T	0.887	0.73	0.079	10.67	18.381	3.567e-20
cg06964912	ILMN_1739749	rs78107697	1	C	T	0.888	0.265	0.016	52.274	56.472	1.663e-58	1	C	T	0.887	0.73	0.079	10.67	18.381	3.567e-20
cg06996081	ILMN_1798177	rs11623705	14	G	T	0.875	0.248	0.022	23.85	27.505	2.2e-29	14	G	T	0.865	-1.338	0.075	41.66	68.698	8.964e-71
cg06996081	ILMN_1798177	rs10132396	14	G	A	0.802	0.162	0.018	14.68	16.694	1.819e-18	14	G	A	0.803	-1.401	0.063	62.124	108.538	1.032e-110
cg07007312	ILMN_1793017	rs3822030	4	T	G	0.569	0.328	0.02	52.298	58.042	4.415e-60	4	T	G	0.575	0.716	0.052	24.837	41.914	6.96e-44
cg07007312	ILMN_1793017	rs3733349	4	C	T	0.541	-0.275	0.02	37.23	42.747	1.013e-44	4	C	T	0.527	-0.921	0.05	41.88	72.481	1.437e-74
cg07141002	ILMN_1757467	rs1894644	22	C	T	0.851	0.133	0.017	13.563	14.006	9.657e-16	22	C	T	0.859	-0.803	0.074	15.94	25.743	1.314e-27
cg07141002	ILMN_1757467	rs5756825	22	C	T	0.526	0.064	0.012	6.162	6.622	3.35e-08	22	C	T	0.552	-0.774	0.051	30.237	50.258	2.883e-52
cg07156249	ILMN_2376108	rs114816345	6	A	T	0.6	0.52	0.028	69.433	77.682	8.752e-80	6	A	T	0.592	-0.671	0.052	21.791	36.005	6.088e-38
cg07156249	ILMN_2376108	rs114373570	6	C	T	0.741	0.407	0.03	34.031	39.637	1.354e-41	6	C	T	0.74	-0.902	0.059	31.411	51.615	1.252e-53
cg07180897	ILMN_1661266	rs9274623	6	G	T	0.793	1.215	0.063	76.281	80.106	3.246e-82	6	G	T	0.795	-0.726	0.066	17.626	26.268	3.881e-28
cg07180897	ILMN_1661266	rs9271383	6	T	C	0.561	-0.488	0.049	18.448	21.134	5.881e-23	6	T	C	0.564	1.116	0.059	62.863	77.221	2.537e-79
cg07180897	ILMN_1752592	rs9274623	6	G	T	0.793	1.215	0.063	76.281	80.106	3.246e-82	6	G	T	0.795	-0.692	0.064	15.989	25.227	4.348e-27
cg07180897	ILMN_1752592	rs149614134	6	G	T	0.874	1.142	0.074	45.052	51.939	5.917e-54	6	G	T	0.882	-1.332	0.08	37.674	60.852	6.679e-63
cg07314988	ILMN_1794707	rs10902119	11	T	C	0.543	0.894	0.045	78.416	86.004	3.961e-88	11	T	C	0.552	-0.507	0.051	12.826	21.328	3.745e-23
cg07314988	ILMN_1794707	rs1060819	11	C	T	0.79	-0.554	0.054	20.113	22.869	1.042e-24	11	C	T	0.775	1.005	0.06	35.531	61.316	2.286e-63
cg07368061	ILMN_1784428	rs117471573	17	C	T	0.764	0.159	0.011	48.196	49.786	8.584e-52	17	C	T	0.755	-0.797	0.059	23.412	39.877	7.766e-42
cg07368061	ILMN_1784428	rs117160543	17	A	G	0.76	0.154	0.01	45.529	46.835	7.912e-49	17	A	G	0.751	-0.813	0.059	24.656	41.386	2.362e-43
cg07368061	ILMN_2393693	rs117471573	17	C	T	0.764	0.159	0.011	48.196	49.786	8.584e-52	17	C	T	0.755	1.329	0.067	66.448	84.422	1.526e-86
cg07368061	ILMN_2393693	rs151155861	17	G	A	0.767	0.155	0.011	45.212	47.123	4.061e-49	17	G	A	0.758	1.345	0.068	67.435	85.546	1.14e-87
cg07423149	ILMN_3307868	rs10399931	1	C	T	0.76	-0.198	0.014	38.468	42.077	4.771e-44	1	C	T	0.756	0.832	0.058	25.708	44.928	6.514e-47
cg07423149	ILMN_3307868	rs10399931	1	C	T	0.76	-0.198	0.014	38.468	42.077	4.771e-44	1	C	T	0.756	0.832	0.058	25.708	44.928	6.514e-47
cg07427475	ILMN_2370872	rs62522556	8	T	C	0.575	0.41	0.023	65.589	70.233	2.589e-72	8	T	C	0.605	0.697	0.052	23.362	38.75	1.056e-40
cg07427475	ILMN_2370872	rs7829343	8	A	G	0.558	0.337	0.023	44.805	46.932	6.323e-49	8	A	G	0.576	0.82	0.052	33.056	54.194	3.222e-56
cg07437263	ILMN_1730928	rs62065495	17	T	C	0.548	0.138	0.01	36.457	40.013	5.68e-42	17	T	C	0.551	-0.585	0.051	16.829	29.076	5.741e-31
cg07437263	ILMN_1730928	rs61390192	17	C	T	0.58	0.138	0.01	35.747	39.105	4.644e-41	17	C	T	0.585	-0.614	0.051	18.177	31.553	1.84e-33
cg07467716	ILMN_1704985	rs6708650	2	A	G	0.517	0.056	0.005	20.064	22.853	1.081e-24	2	A	G	0.521	-0.886	0.049	40.65	71.352	1.951e-73
cg07467716	ILMN_1704985	rs62191659	2	C	T	0.517	0.056	0.005	19.863	22.669	1.657e-24	2	C	T	0.52	-0.89	0.049	41.009	72.11	3.391e-74
cg07584200	ILMN_1698680	rs62074125	17	A	C	0.717	0.092	0.008	23.999	25.789	1.181e-27	17	A	C	0.725	-0.609	0.058	14.775	23.981	7.854e-26
cg07584200	ILMN_1698680	rs117521606	17	T	C	0.725	0.09	0.008	22.785	25.618	1.757e-27	17	T	C	0.736	-0.64	0.057	15.892	27.625	1.665e-29
cg07584200	ILMN_3231952	rs62074125	17	A	C	0.717	0.092	0.008	23.999	25.789	1.181e-27	17	A	C	0.725	-0.862	0.058	30.084	48.727	9.948e-51
cg07584200	ILMN_3231952	rs117521606	17	T	C	0.725	0.09	0.008	22.785	25.618	1.757e-27	17	T	C	0.736	-0.898	0.057	31.788	54.78	8.311e-57
cg07639376	ILMN_3241657	rs3784830	16	G	C	0.866	0.445	0.032	38.004	42.996	5.7e-45	16	G	C	0.864	-0.752	0.073	13.265	23.121	5.793e-25
cg07639376	ILMN_3241657	rs8048206	16	T	C	0.855	0.432	0.031	38.283	42.804	8.883e-45	16	T	C	0.848	-0.761	0.07	14.954	25.771	1.23e-27
cg07691531	ILMN_1710752	rs896955	8	C	T	0.879	-1.422	0.084	59.172	61.814	7.24e-64	8	C	T	0.882	1.16	0.08	28.045	45.692	1.113e-47
cg07691531	ILMN_1710752	rs9657360	8	T	C	0.821	-1.131	0.071	51.814	54.75	8.901e-57	8	T	C	0.828	1.169	0.069	38.93	62.572	1.254e-64
cg07774964	ILMN_1813139	rs1043697	15	C	T	0.595	-0.217	0.015	44.279	47.938	6.169e-50	15	C	T	0.602	-0.952	0.052	44.059	74.13	3.193e-76
cg07774964	ILMN_1813139	rs10400915	15	G	A	0.606	-0.193	0.015	34.93	38.512	1.831e-40	15	G	A	0.609	-1.038	0.051	52.008	89.116	3.01e-91
cg07792871	ILMN_1656670	rs112034758	6	G	A	0.571	0.988	0.046	82.356	98.377	1.57e-100	6	G	A	0.576	-0.673	0.051	22.234	37.41	2.35e-39
cg07792871	ILMN_1656670	rs149688601	6	G	C	0.505	0.563	0.046	27.268	32.37	2.769e-34	6	C	G	0.508	0.759	0.051	28.95	48.999	5.302e-51
cg07792871	ILMN_1660923	rs112034758	6	G	A	0.571	0.988	0.046	82.356	98.377	1.57e-100	6	G	A	0.576	-0.605	0.05	18.509	31.183	4.339e-33
cg07792871	ILMN_1660923	rs114845586	6	C	A	0.692	0.836	0.05	51.265	61.461	1.635e-63	6	C	A	0.689	-0.76	0.053	25.615	44.995	5.584e-47
cg07792871	ILMN_1666078	rs112034758	6	G	A	0.571	0.988	0.046	82.356	98.377	1.57e-100	6	G	A	0.576	-0.972	0.05	47.145	81.088	3.362e-83
cg07792871	ILMN_1666078	rs115319513	6	C	G	0.559	-0.709	0.047	42.692	50.192	3.361e-52	6	C	G	0.574	1.17	0.051	68.349	116.333	1.599e-118
cg07876788	ILMN_1736863	rs62481877	7	C	T	0.525	0.587	0.029	77.35	86.6	1.002e-88	7	C	T	0.52	-0.542	0.051	14.604	24.674	1.573e-26
cg07876788	ILMN_1736863	rs62481877	7	C	T	0.525	0.587	0.029	77.35	86.6	1.002e-88	7	C	T	0.52	-0.542	0.051	14.604	24.674	1.573e-26
cg07897701	ILMN_1791511	rs1985881	7	C	T	0.645	0.065	0.009	11.401	11.805	1.668e-13	7	C	T	0.644	-1.217	0.056	68.246	102.601	9.176e-105
cg07897701	ILMN_1791511	rs1985881	7	C	T	0.645	0.065	0.009	11.401	11.805	1.668e-13	7	C	T	0.644	-1.217	0.056	68.246	102.601	9.176e-105
cg07980830	ILMN_2370872	rs11784833	8	T	C	0.607	-0.314	0.016	84.475	86.904	4.963e-89	8	T	C	0.624	0.77	0.053	27.965	45.096	4.42e-47
cg07980830	ILMN_2370872	rs7829343	8	A	G	0.558	-0.251	0.015	56.006	59.638	1.103e-61	8	A	G	0.576	0.82	0.052	33.056	54.194	3.222e-56
cg07984380	ILMN_1715169	rs9271083	6	C	T	0.719	-1.267	0.072	57.048	67.558	1.249e-69	6	C	T	0.712	-1.288	0.056	69.262	113.656	7.694e-116
cg07984380	ILMN_1715169	rs111362421	6	A	G	0.728	-1.274	0.073	56.483	66.89	5.838e-69	6	A	G	0.719	-1.313	0.056	70.827	117.678	7.173e-120
cg08017634	ILMN_1710752	rs10282929	8	T	G	0.821	-0.477	0.024	78.128	86.222	2.398e-88	8	T	G	0.83	1.157	0.069	37.852	61.237	2.745e-63
cg08017634	ILMN_1710752	rs9657360	8	T	C	0.821	-0.477	0.024	78.128	86.222	2.398e-88	8	T	C	0.828	1.169	0.069	38.93	62.572	1.254e-64
cg08091707	ILMN_1777190	rs1683588	19	A	G	0.742	-0.092	0.014	8.619	9.193	7.685e-11	19	A	G	0.741	-0.759	0.058	22.6	36.73	1.136e-38
cg08091707	ILMN_1777190	rs1651888	19	G	A	0.707	-0.084	0.013	7.855	8.773	2.069e-10	19	G	A	0.707	-0.789	0.055	26.324	45.189	3.563e-47
cg08113562	ILMN_2393693	rs118086963	17	C	G	0.798	-0.563	0.031	67.262	69.802	6.994e-72	17	C	G	0.791	1.181	0.071	46.979	60.222	2.861e-62
cg08113562	ILMN_2393693	rs151155861	17	G	A	0.767	-0.457	0.03	49.233	51.768	8.781e-54	17	G	A	0.758	1.345	0.068	67.435	85.546	1.14e-87
cg08116408	ILMN_1676528	rs115667178	6	G	C	0.863	-0.128	0.01	35.688	35.91	7.596e-38	6	G	C	0.878	0.921	0.078	18.752	30.326	3.164e-32
cg08116408	ILMN_1676528	rs113261463	6	A	G	0.866	-0.079	0.01	13.351	13.42	3.803e-15	6	A	G	0.882	1.545	0.08	51.169	79.981	4.329e-82
cg08133496	ILMN_3187680	rs112762070	11	T	G	0.902	-0.285	0.017	52.267	58.81	7.474e-61	11	T	G	0.898	-1.39	0.083	35.475	60.835	6.947e-63
cg08133496	ILMN_3187680	rs2074038	11	G	T	0.892	-0.218	0.017	33.173	36.844	8.725e-39	11	G	T	0.889	-1.54	0.081	46.884	78.333	1.945e-80
cg08260245	ILMN_1791754	rs3213445	22	T	C	0.926	0.32	0.029	22.991	27.164	4.852e-29	22	T	C	0.934	1.112	0.113	15.274	21.036	7.388e-23
cg08260245	ILMN_1791754	rs3213445	22	T	C	0.926	0.32	0.029	22.991	27.164	4.852e-29	22	T	C	0.934	1.112	0.113	15.274	21.036	7.388e-23
cg08322244	ILMN_2413331	rs8064449	17	C	G	0.689	0.51	0.028	61.853	70.023	4.196e-72	17	C	G	0.677	-0.821	0.057	29.885	44.493	1.783e-46
cg08322244	ILMN_2413331	rs1150	17	G	A	0.705	0.494	0.029	56.221	64.969	4.932e-67	17	G	A	0.699	-0.853	0.057	31.145	48.44	1.932e-50
cg08423857	ILMN_1790689	rs8057431	16	A	C	0.724	-0.528	0.028	68.091	74.854	6.004e-77	16	A	C	0.732	0.556	0.057	12.164	20.781	1.336e-22
cg08423857	ILMN_1790689	rs8057431	16	A	C	0.724	-0.528	0.028	68.091	74.854	6.004e-77	16	A	C	0.732	0.556	0.057	12.164	20.781	1.336e-22
cg08461339	ILMN_1675483	rs13394744	2	T	A	0.838	-0.229	0.023	17.936	21.84	1.139e-23	2	T	A	0.84	-1.104	0.066	33.746	60.102	3.777e-62
cg08461339	ILMN_1675483	rs13394744	2	T	A	0.838	-0.229	0.023	17.936	21.84	1.139e-23	2	T	A	0.84	-1.104	0.066	33.746	60.102	3.777e-62
cg08479752	ILMN_1763455	rs612529	19	A	G	0.794	-0.725	0.041	58.593	67.598	1.137e-69	19	A	G	0.81	0.743	0.065	16.989	27.986	7.207e-30
cg08479752	ILMN_1763455	rs10500316	19	C	T	0.537	0.214	0.035	7.727	8.306	6.223e-10	19	C	T	0.536	-0.605	0.051	18.204	31.04	6.048e-33
cg08596595	ILMN_1794707	rs10902119	11	T	C	0.543	0.296	0.015	74.606	81.167	2.802e-83	11	T	C	0.552	-0.507	0.051	12.826	21.328	3.745e-23
cg08596595	ILMN_1794707	rs1060819	11	C	T	0.79	-0.188	0.018	20.134	22.725	1.455e-24	11	C	T	0.775	1.005	0.06	35.531	61.316	2.286e-63
cg08670715	ILMN_2393693	rs117533471	17	C	G	0.601	-0.098	0.012	13.352	14.65	2.142e-16	17	C	G	0.595	0.659	0.055	21.282	31.626	1.554e-33
cg08670715	ILMN_2393693	rs151155861	17	G	A	0.767	-0.104	0.014	11.284	11.806	1.663e-13	17	G	A	0.758	1.345	0.068	67.435	85.546	1.14e-87
cg08670715	ILMN_3231952	rs117533471	17	C	G	0.601	-0.098	0.012	13.352	14.65	2.142e-16	17	C	G	0.595	0.341	0.051	5.684	9.595	2.985e-11
cg08670715	ILMN_3231952	rs117521606	17	T	C	0.725	0.097	0.013	10.862	12.316	5.035e-14	17	T	C	0.736	-0.898	0.057	31.788	54.78	8.311e-57
cg08798685	ILMN_1676528	rs13201294	6	A	T	0.876	0.492	0.037	39.737	37.952	6.695e-40	6	A	T	0.886	1.185	0.082	29.174	44.793	8.895e-47
cg08798685	ILMN_1676528	rs113261463	6	A	G	0.866	0.348	0.035	21.248	21.328	3.745e-23	6	A	G	0.882	1.545	0.08	51.169	79.981	4.329e-82
cg08798685	ILMN_1700067	rs13201294	6	A	T	0.876	0.492	0.037	39.737	37.952	6.695e-40	6	A	T	0.886	0.911	0.081	18.122	27.645	1.59e-29
cg08798685	ILMN_1700067	rs66827971	6	T	C	0.867	0.345	0.035	20.815	21.028	7.523e-23	6	T	C	0.882	1.273	0.08	36.296	55.48	1.645e-57
cg08978665	ILMN_1778010	rs1554999	16	C	A	0.662	-0.122	0.013	16.008	19.263	4.578e-21	16	C	A	0.665	0.474	0.052	9.823	18.073	7.31e-20
cg08978665	ILMN_1778010	rs1554999	16	C	A	0.662	-0.122	0.013	16.008	19.263	4.578e-21	16	C	A	0.665	0.474	0.052	9.823	18.073	7.31e-20
cg08978665	ILMN_2368530	rs1554999	16	C	A	0.662	-0.122	0.013	16.008	19.263	4.578e-21	16	C	A	0.665	0.462	0.051	9.53	17.527	2.611e-19
cg08978665	ILMN_2368530	rs1554999	16	C	A	0.662	-0.122	0.013	16.008	19.263	4.578e-21	16	C	A	0.665	0.462	0.051	9.53	17.527	2.611e-19
cg09060608	ILMN_2101920	rs4701132	5	G	A	0.644	-0.638	0.035	68.963	71.161	3.035e-73	5	G	A	0.641	0.682	0.055	21.167	33.815	9.729e-36
cg09060608	ILMN_2101920	rs10066669	5	C	T	0.66	-0.521	0.034	44.994	50.622	1.242e-52	5	C	T	0.663	0.716	0.053	22.663	39.593	1.502e-41
cg09060608	ILMN_3246409	rs4701132	5	G	A	0.644	-0.638	0.035	68.963	71.161	3.035e-73	5	G	A	0.641	0.669	0.054	20.447	32.76	1.122e-34
cg09060608	ILMN_3246409	rs10066669	5	C	T	0.66	-0.521	0.034	44.994	50.622	1.242e-52	5	C	T	0.663	0.711	0.053	22.415	39.327	2.779e-41
cg09279566	ILMN_1793017	rs11729289	4	G	A	0.613	-0.314	0.019	51.895	56.338	2.267e-58	4	G	A	0.613	-0.719	0.053	24.293	39.946	6.621e-42
cg09279566	ILMN_1793017	rs3733349	4	C	T	0.541	-0.256	0.019	36.154	40.978	6.081e-43	4	C	T	0.527	-0.921	0.05	41.88	72.481	1.437e-74
cg09331144	ILMN_1739749	rs78107697	1	C	T	0.888	0.395	0.023	60.293	65.486	1.495e-67	1	C	T	0.887	0.73	0.079	10.67	18.381	3.567e-20
cg09331144	ILMN_1739749	rs78107697	1	C	T	0.888	0.395	0.023	60.293	65.486	1.495e-67	1	C	T	0.887	0.73	0.079	10.67	18.381	3.567e-20
cg09339476	ILMN_2154287	rs2074038	11	G	T	0.892	0.307	0.022	39.63	44.087	4.56e-46	11	G	T	0.889	-1.197	0.089	28.095	39.336	2.721e-41
cg09339476	ILMN_2154287	rs2074038	11	G	T	0.892	0.307	0.022	39.63	44.087	4.56e-46	11	G	T	0.889	-1.197	0.089	28.095	39.336	2.721e-41
cg09339476	ILMN_3187680	rs2074038	11	G	T	0.892	0.307	0.022	39.63	44.087	4.56e-46	11	G	T	0.889	-1.54	0.081	46.884	78.333	1.945e-80
cg09339476	ILMN_3187680	rs2074038	11	G	T	0.892	0.307	0.022	39.63	44.087	4.56e-46	11	G	T	0.889	-1.54	0.081	46.884	78.333	1.945e-80
cg09371744	ILMN_1675038	rs9306156	21	T	C	0.681	0.098	0.011	17.231	18.669	1.822e-20	21	T	C	0.674	-0.402	0.054	7.228	12.042	9.567e-14
cg09371744	ILMN_1675038	rs11089085	21	G	A	0.647	0.067	0.01	8.574	9.061	1.049e-10	21	G	A	0.636	-0.488	0.052	11.197	19.247	4.75e-21
cg09371744	ILMN_2393544	rs9306156	21	T	C	0.681	0.098	0.011	17.231	18.669	1.822e-20	21	T	C	0.674	-0.392	0.054	6.965	11.621	2.565e-13
cg09371744	ILMN_2393544	rs11089085	21	G	A	0.647	0.067	0.01	8.574	9.061	1.049e-10	21	G	A	0.636	-0.54	0.051	13.898	23.933	8.787e-26
cg09417038	ILMN_1656297	rs11700519	21	A	G	0.648	-0.625	0.032	68.519	83.725	7.629e-86	21	A	G	0.642	-0.588	0.053	15.749	26.627	1.687e-28
cg09417038	ILMN_1656297	rs3747007	21	G	A	0.714	-0.6	0.033	56.426	69.689	9.09e-72	21	G	A	0.709	-0.769	0.054	24.22	43.985	5.771e-46
cg09417038	ILMN_2411127	rs11700519	21	A	G	0.648	-0.625	0.032	68.519	83.725	7.629e-86	21	A	G	0.642	-0.642	0.053	18.754	32.388	2.657e-34
cg09417038	ILMN_2411127	rs62224180	21	G	C	0.806	-0.559	0.038	37.541	45.979	5.732e-48	21	G	C	0.803	-0.95	0.062	28.333	50.739	9.48e-53
cg09436375	ILMN_1683279	rs2296804	6	G	C	0.602	-0.209	0.013	51.038	53.612	1.235e-55	6	G	C	0.608	1.077	0.052	55.346	93.683	7.959e-96
cg09436375	ILMN_1683279	rs2296804	6	G	C	0.602	-0.209	0.013	51.038	53.612	1.235e-55	6	G	C	0.608	1.077	0.052	55.346	93.683	7.959e-96
cg09715059	ILMN_1715169	rs114456322	6	T	C	0.664	-0.156	0.012	31.34	34.937	7.231e-37	6	T	C	0.661	-0.859	0.054	33.64	54.052	4.47e-56
cg09715059	ILMN_1715169	rs111362421	6	A	G	0.728	-0.137	0.013	21.598	25.879	9.588e-28	6	A	G	0.719	-1.313	0.056	70.827	117.678	7.173e-120
cg09764761	ILMN_2393693	rs117581282	17	C	T	0.771	0.203	0.015	38.142	39.481	1.943e-41	17	C	T	0.759	1.282	0.067	61.065	79.475	1.394e-81
cg09764761	ILMN_2393693	rs151155861	17	G	A	0.767	0.196	0.015	36.009	37.429	2.249e-39	17	G	A	0.758	1.345	0.068	67.435	85.546	1.14e-87
cg09791743	ILMN_1683279	rs4711731	6	C	T	0.607	-0.063	0.007	14.562	15.531	2.74e-17	6	C	T	0.608	-0.776	0.051	28.763	49.523	1.576e-51
cg09791743	ILMN_1683279	rs2296804	6	G	C	0.602	0.042	0.008	6.477	6.823	2.076e-08	6	G	C	0.608	1.077	0.052	55.346	93.683	7.959e-96
cg09920268	ILMN_3187680	rs2074038	11	G	T	0.892	-0.118	0.01	25.624	29.169	4.629e-31	11	G	T	0.889	-1.54	0.081	46.884	78.333	1.945e-80
cg09920268	ILMN_3187680	rs2074038	11	G	T	0.892	-0.118	0.01	25.624	29.169	4.629e-31	11	G	T	0.889	-1.54	0.081	46.884	78.333	1.945e-80
cg09939079	ILMN_2162972	rs590681	12	G	A	0.536	0.095	0.007	34.403	39.083	4.887e-41	12	G	A	0.527	-0.808	0.049	33.174	58.199	3.074e-60
cg09939079	ILMN_2162972	rs12812860	12	C	T	0.549	0.071	0.007	18.926	21.606	1.962e-23	12	C	T	0.527	-0.914	0.049	42.432	74.237	2.496e-76
cg10045137	ILMN_1672899	rs546217	2	A	C	0.578	0.154	0.021	11.782	12.166	7.15e-14	2	A	C	0.569	-0.29	0.059	4.111	5.275	8.277e-07
cg10045137	ILMN_1672899	rs13428823	2	A	G	0.649	0.157	0.021	11.508	12.144	7.534e-14	2	A	G	0.638	-0.348	0.06	5.564	7.369	5.703e-09
cg10088332	ILMN_2069632	rs4930968	12	G	A	0.908	0.118	0.022	6.281	6.587	3.633e-08	12	G	A	0.903	-0.39	0.088	2.644	4.259	9.475e-06
cg10088332	ILMN_2069632	rs10783630	12	T	C	0.526	0.057	0.013	4.381	4.336	7.881e-06	12	T	C	0.523	-0.256	0.054	3.242	4.84	2.346e-06
cg10097464	ILMN_1813139	rs2019570	15	T	C	0.516	-0.087	0.007	32.621	35.804	9.701e-38	15	T	C	0.526	0.803	0.05	32.575	54.853	7.016e-57
cg10097464	ILMN_1813139	rs10400915	15	G	A	0.606	0.078	0.007	25.093	27.459	2.445e-29	15	G	A	0.609	-1.038	0.051	52.008	89.116	3.01e-91
cg10130564	ILMN_1778668	rs171052	11	C	G	0.76	0.449	0.027	56.923	58.431	1.797e-60	11	C	G	0.766	0.985	0.06	34.869	58.692	9.822e-61
cg10130564	ILMN_1778668	rs10790175	11	C	T	0.765	0.445	0.028	55.279	56.812	7.571e-59	11	C	T	0.771	1.026	0.061	37.276	62.278	2.477e-64
cg10173586	ILMN_2370872	rs11136336	8	G	A	0.576	-0.304	0.016	72.767	78.18	2.772e-80	8	G	A	0.603	0.699	0.052	23.484	38.871	7.988e-41
cg10173586	ILMN_2370872	rs7829343	8	A	G	0.558	-0.249	0.016	49.403	52.106	4.021e-54	8	A	G	0.576	0.82	0.052	33.056	54.194	3.222e-56
cg10178827	ILMN_1743145	rs2548531	5	G	C	0.501	0.126	0.013	19.05	21.438	2.9e-23	5	C	G	0.515	-1.078	0.05	58.68	100.224	2.213e-102
cg10178827	ILMN_1743145	rs2910686	5	T	C	0.551	-0.119	0.013	16.907	18.8	1.343e-20	5	T	C	0.57	-1.232	0.051	75.214	128.473	1.103e-130
cg10261205	ILMN_1794707	rs10902119	11	T	C	0.543	0.707	0.036	76.218	82.659	8.945e-85	11	T	C	0.552	-0.507	0.051	12.826	21.328	3.745e-23
cg10261205	ILMN_1794707	rs1060819	11	C	T	0.79	-0.423	0.043	18.257	20.548	2.298e-22	11	C	T	0.775	1.005	0.06	35.531	61.316	2.286e-63
cg10411146	ILMN_1794707	rs10902119	11	T	C	0.543	0.755	0.04	71.141	77.101	3.348e-79	11	T	C	0.552	-0.507	0.051	12.826	21.328	3.745e-23
cg10411146	ILMN_1794707	rs1060819	11	C	T	0.79	-0.46	0.048	17.715	19.926	9.78e-22	11	C	T	0.775	1.005	0.06	35.531	61.316	2.286e-63
cg10466124	ILMN_2066060	rs116633882	6	A	G	0.544	0.158	0.011	42.253	45.194	3.524e-47	6	A	G	0.528	1.031	0.049	54.143	94.627	9.006e-97
cg10466124	ILMN_2066060	rs116633882	6	A	G	0.544	0.158	0.011	42.253	45.194	3.524e-47	6	A	G	0.528	1.031	0.049	54.143	94.627	9.006e-97
cg10466124	ILMN_2159694	rs116633882	6	A	G	0.544	0.158	0.011	42.253	45.194	3.524e-47	6	A	G	0.528	-0.862	0.058	39.62	47.188	3.494e-49
cg10466124	ILMN_2159694	rs114260710	6	C	T	0.651	0.136	0.011	28.761	31.588	1.697e-33	6	C	T	0.642	-1.102	0.06	59.643	74.277	2.271e-76
cg10647703	ILMN_1666078	rs114000627	6	G	A	0.556	-0.193	0.012	46.671	53.635	1.173e-55	6	G	A	0.574	-0.848	0.049	35.905	63.798	7.384e-66
cg10647703	ILMN_1666078	rs115319513	6	C	G	0.559	0.149	0.012	27.782	30.89	8.552e-33	6	C	G	0.574	1.17	0.051	68.349	116.333	1.599e-118
cg10755058	ILMN_2404850	rs1123019	3	C	T	0.726	-0.61	0.04	49.254	51.416	1.983e-53	3	C	T	0.72	-1.118	0.057	50.804	83.914	4.938e-86
cg10755058	ILMN_2404850	rs112418236	3	A	G	0.724	-0.599	0.039	47.67	49.942	5.982e-52	3	A	G	0.719	-1.118	0.057	50.967	84.203	2.534e-86
cg10821226	ILMN_1656670	rs116355916	6	G	A	0.609	-0.308	0.02	44.952	51.303	2.57e-53	6	G	A	0.599	-0.672	0.051	21.812	38.383	2.472e-40
cg10821226	ILMN_1656670	rs149688601	6	G	C	0.505	-0.245	0.02	29.842	33.87	8.566e-36	6	C	G	0.508	0.759	0.051	28.95	48.999	5.302e-51
cg10821226	ILMN_1666078	rs116355916	6	G	A	0.609	-0.308	0.02	44.952	51.303	2.57e-53	6	G	A	0.599	-0.92	0.05	41.516	73.829	6.39e-76
cg10821226	ILMN_1666078	rs115319513	6	C	G	0.559	0.213	0.02	22.253	24.945	8.378e-27	6	C	G	0.574	1.17	0.051	68.349	116.333	1.599e-118
cg10909506	ILMN_1662174	rs8067378	17	A	G	0.503	-0.202	0.015	34.07	38.049	5.359e-40	17	G	A	0.504	-0.686	0.051	23.509	39.895	7.457e-42
cg10909506	ILMN_1662174	rs8067378	17	A	G	0.503	-0.202	0.015	34.07	38.049	5.359e-40	17	G	A	0.504	-0.686	0.051	23.509	39.895	7.457e-42
cg10909506	ILMN_1666206	rs8067378	17	A	G	0.503	-0.202	0.015	34.07	38.049	5.359e-40	17	G	A	0.504	-0.802	0.05	32.771	55.906	6.149e-58
cg10909506	ILMN_1666206	rs12950209	17	T	C	0.509	-0.201	0.015	33.62	36.939	6.997e-39	17	C	T	0.501	-0.807	0.05	33.231	55.981	5.177e-58
cg10909506	ILMN_2347193	rs8067378	17	A	G	0.503	-0.202	0.015	34.07	38.049	5.359e-40	17	G	A	0.504	-0.699	0.05	24.967	42.605	1.406e-44
cg10909506	ILMN_2347193	rs2313430	17	C	T	0.502	-0.198	0.015	32.814	36.556	1.699e-38	17	T	C	0.508	-0.704	0.05	25.292	43.083	4.657e-45
cg11045746	ILMN_2066849	rs117361304	6	T	G	0.929	-1.12	0.07	47.506	55.731	9.214e-58	6	T	G	0.92	0.763	0.096	8.562	13.767	1.688e-15
cg11045746	ILMN_2066849	rs117361304	6	T	G	0.929	-1.12	0.07	47.506	55.731	9.214e-58	6	T	G	0.92	0.763	0.096	8.562	13.767	1.688e-15
cg11139102	ILMN_1768754	rs6978739	7	C	G	0.782	0.123	0.011	23.368	26.073	6.107e-28	7	C	G	0.796	-1.002	0.061	34.004	59.097	3.851e-61
cg11139102	ILMN_1768754	rs6955367	7	A	G	0.798	0.119	0.011	20.666	23.824	1.133e-25	7	A	G	0.806	-1.056	0.061	36.426	65.418	1.749e-67
cg11171825	ILMN_1683279	rs9462858	6	C	A	0.531	-0.081	0.012	9.457	10.316	5.478e-12	6	C	A	0.53	-0.997	0.05	49.647	86.902	4.98e-89
cg11171825	ILMN_1683279	rs2296804	6	G	C	0.602	0.077	0.012	8.161	8.575	3.298e-10	6	G	C	0.608	1.077	0.052	55.346	93.683	7.959e-96
cg11196182	ILMN_2358069	rs1403174	7	T	A	0.591	0.127	0.015	13.973	16.156	6.377e-18	7	T	A	0.592	-0.34	0.051	5.766	9.712	2.265e-11
cg11196182	ILMN_2358069	rs1316716	7	G	A	0.634	0.094	0.015	7.295	8.149	9.019e-10	7	G	A	0.635	-0.449	0.053	9.618	15.715	1.785e-17
cg11336178	ILMN_1683279	rs2296804	6	G	C	0.602	-0.085	0.007	32.388	33.646	1.441e-35	6	G	C	0.608	1.077	0.052	55.346	93.683	7.959e-96
cg11336178	ILMN_1683279	rs2296804	6	G	C	0.602	-0.085	0.007	32.388	33.646	1.441e-35	6	G	C	0.608	1.077	0.052	55.346	93.683	7.959e-96
cg11383134	ILMN_1656670	rs145352923	6	A	G	0.78	1.867	0.094	85.849	85.6	1.008e-87	6	A	G	0.77	0.471	0.063	7.875	12.029	9.857e-14
cg11383134	ILMN_1656670	rs149688601	6	G	C	0.505	-0.476	0.073	8.125	9.152	8.466e-11	6	C	G	0.508	0.759	0.051	28.95	48.999	5.302e-51
cg11406274	ILMN_1656670	rs113425675	6	T	G	0.692	0.298	0.019	45.706	55.016	4.814e-57	6	T	G	0.69	-0.708	0.053	21.515	38.756	1.041e-40
cg11406274	ILMN_1656670	rs149688601	6	G	C	0.505	0.232	0.018	32.579	37.333	2.809e-39	6	C	G	0.508	0.759	0.051	28.95	48.999	5.302e-51
cg11406274	ILMN_1660923	rs113425675	6	T	G	0.692	0.298	0.019	45.706	55.016	4.814e-57	6	T	G	0.69	-0.738	0.052	24.141	43.509	1.739e-45
cg11406274	ILMN_1660923	rs114845586	6	C	A	0.692	0.3	0.019	46.171	53.518	1.535e-55	6	C	A	0.689	-0.76	0.053	25.615	44.995	5.584e-47
cg11406274	ILMN_1666078	rs113425675	6	T	G	0.692	0.298	0.019	45.706	55.016	4.814e-57	6	T	G	0.69	-1.01	0.052	44.57	81.953	4.568e-84
cg11406274	ILMN_1666078	rs115319513	6	C	G	0.559	-0.214	0.018	27.11	30.706	1.311e-32	6	C	G	0.574	1.17	0.051	68.349	116.333	1.599e-118
cg11517269	ILMN_1676528	rs13437444	6	C	T	0.794	-0.349	0.025	41.425	42.528	1.682e-44	6	C	T	0.807	0.711	0.064	16.178	27.204	4.421e-29
cg11517269	ILMN_1676528	rs113261463	6	A	G	0.866	-0.286	0.03	19.649	19.851	1.163e-21	6	A	G	0.882	1.545	0.08	51.169	79.981	4.329e-82
cg11703745	ILMN_2352023	rs1077883	1	T	G	0.599	0.086	0.007	31.833	35.534	1.813e-37	1	T	G	0.612	-0.663	0.052	20.751	35.701	1.23e-37
cg11703745	ILMN_2352023	rs11240360	1	T	C	0.574	-0.056	0.007	13.467	15.454	3.282e-17	1	T	C	0.559	1.199	0.051	70.357	118.299	1.712e-120
cg11720950	ILMN_1715169	rs114750829	6	G	A	0.842	-0.358	0.022	49.941	58.429	1.803e-60	6	G	A	0.839	-1.008	0.07	27.967	45.378	2.299e-47
cg11720950	ILMN_1715169	rs111362421	6	A	G	0.728	-0.205	0.018	24.339	28.302	3.464e-30	6	A	G	0.719	-1.313	0.056	70.827	117.678	7.173e-120
cg11728928	ILMN_2100209	rs8064426	17	G	A	0.877	-0.34	0.031	22.964	26.007	7.12e-28	17	G	A	0.863	0.62	0.081	9.081	12.821	1.544e-14
cg11728928	ILMN_2100209	rs8064426	17	G	A	0.877	-0.34	0.031	22.964	26.007	7.12e-28	17	G	A	0.863	0.62	0.081	9.081	12.821	1.544e-14
cg11728928	ILMN_2105573	rs12601485	17	C	T	0.86	0.227	0.029	11.438	13.419	3.807e-15	17	C	T	0.853	-0.58	0.072	8.463	14.25	5.458e-16
cg11728928	ILMN_2105573	rs7208788	17	G	A	0.859	0.223	0.029	11.056	12.987	1.046e-14	17	G	A	0.853	-0.603	0.072	9.139	15.225	5.604e-17
cg11747594	ILMN_1656670	rs145352923	6	A	G	0.78	1.146	0.058	83.872	85.999	4.008e-88	6	A	G	0.77	0.471	0.063	7.875	12.029	9.857e-14
cg11747594	ILMN_1656670	rs149688601	6	G	C	0.505	-0.303	0.045	8.552	9.827	1.728e-11	6	C	G	0.508	0.759	0.051	28.95	48.999	5.302e-51
cg11752275	ILMN_1790692	rs12151742	2	C	T	0.773	0.127	0.014	16.474	18.503	2.683e-20	2	C	T	0.752	-0.724	0.058	19.564	33.831	9.365e-36
cg11752275	ILMN_1790692	rs12151742	2	C	T	0.773	0.127	0.014	16.474	18.503	2.683e-20	2	C	T	0.752	-0.724	0.058	19.564	33.831	9.365e-36
cg11752275	ILMN_2256295	rs12151742	2	C	T	0.773	0.127	0.014	16.474	18.503	2.683e-20	2	C	T	0.752	-0.769	0.058	22.131	37.824	9.01e-40
cg11752275	ILMN_2256295	rs12151621	2	C	A	0.772	0.126	0.014	16.376	18.403	3.384e-20	2	C	A	0.752	-0.768	0.058	22.141	37.848	8.523e-40
cg11766577	ILMN_1716838	rs915804	21	C	G	0.584	-0.447	0.036	29.146	34.103	4.986e-36	21	C	G	0.576	-0.386	0.054	7.287	10.916	1.339e-12
cg11766577	ILMN_1716838	rs4818827	21	A	G	0.751	0.457	0.042	23.482	25.256	4.07e-27	21	A	G	0.76	0.585	0.071	12.479	14.746	1.714e-16
cg11861562	ILMN_1778668	rs171052	11	C	G	0.76	0.399	0.024	58.424	60.525	1.422e-62	11	C	G	0.766	0.985	0.06	34.869	58.692	9.822e-61
cg11861562	ILMN_1778668	rs10790175	11	C	T	0.765	0.398	0.024	57.417	59.572	1.285e-61	11	C	T	0.771	1.026	0.061	37.276	62.278	2.477e-64
cg12017631	ILMN_2358069	rs11764212	7	C	A	0.597	-0.156	0.023	8.395	10.079	9.563e-12	7	C	A	0.593	0.296	0.051	4.373	7.256	7.436e-09
cg12017631	ILMN_2358069	rs1316716	7	G	A	0.634	0.112	0.024	4.168	4.757	2.86e-06	7	G	A	0.635	-0.449	0.053	9.618	15.715	1.785e-17
cg12051614	ILMN_1680341	rs11206754	1	A	G	0.64	-0.107	0.009	31.149	33.003	6.392e-35	1	A	G	0.641	-0.949	0.054	41.797	66.863	6.212e-69
cg12051614	ILMN_1680341	rs12074147	1	T	C	0.636	-0.105	0.009	29.799	32.08	5.421e-34	1	T	C	0.639	-0.945	0.054	41.611	67.585	1.173e-69
cg12094174	ILMN_1752592	rs140099320	6	C	A	0.717	-0.36	0.018	78.172	83.591	1.04e-85	6	C	A	0.722	-0.402	0.057	6.62	10.704	2.202e-12
cg12094174	ILMN_1752592	rs149614134	6	G	T	0.874	-0.193	0.024	12.201	13.841	1.419e-15	6	G	T	0.882	-1.332	0.08	37.674	60.852	6.679e-63
cg12156873	ILMN_1693317	rs13004004	2	C	T	0.859	0.663	0.039	55.65	62.553	1.312e-64	2	C	T	0.851	-0.487	0.07	6.102	10.468	3.839e-12
cg12156873	ILMN_1693317	rs4641971	2	G	T	0.615	0.358	0.029	31.824	33.092	5.2e-35	2	G	T	0.61	-0.54	0.053	14.042	22.762	1.336e-24
cg12296550	ILMN_1661266	rs116807684	6	A	G	0.597	0.582	0.032	60.828	69.791	7.181e-72	6	A	G	0.6	-0.408	0.054	8.211	12.358	4.564e-14
cg12296550	ILMN_1661266	rs9271383	6	T	C	0.561	-0.445	0.032	36.465	42.75	1.007e-44	6	T	C	0.564	1.116	0.059	62.863	77.221	2.537e-79
cg12296550	ILMN_1715169	rs116807684	6	A	G	0.597	0.582	0.032	60.828	69.791	7.181e-72	6	A	G	0.6	0.547	0.053	14.626	23.576	2.013e-25
cg12296550	ILMN_1715169	rs111362421	6	A	G	0.728	-0.433	0.034	27.674	34.613	1.532e-36	6	A	G	0.719	-1.313	0.056	70.827	117.678	7.173e-120
cg12296550	ILMN_2159694	rs116807684	6	A	G	0.597	0.582	0.032	60.828	69.791	7.181e-72	6	A	G	0.6	-0.53	0.058	14.43	18.058	7.565e-20
cg12296550	ILMN_2159694	rs114260710	6	C	T	0.651	0.367	0.033	22.841	26.429	2.671e-28	6	C	T	0.642	-1.102	0.06	59.643	74.277	2.271e-76
cg12454169	ILMN_1708081	rs829658	2	T	G	0.741	-0.691	0.037	65.202	77.717	8.067e-80	2	T	G	0.743	-1.018	0.058	39.334	66.67	9.696e-69
cg12454169	ILMN_1708081	rs829636	2	T	G	0.741	-0.678	0.036	62.621	75.141	3.093e-77	2	T	G	0.742	-1.01	0.057	38.765	67.059	3.947e-69
cg12454169	ILMN_3186473	rs829658	2	T	G	0.741	-0.691	0.037	65.202	77.717	8.067e-80	2	T	G	0.743	-0.781	0.058	23.341	39.69	1.198e-41
cg12454169	ILMN_3186473	rs829636	2	T	G	0.741	-0.678	0.036	62.621	75.141	3.093e-77	2	T	G	0.742	-0.776	0.057	23.115	40.1	4.635e-42
cg12454169	ILMN_3262936	rs829658	2	T	G	0.741	-0.691	0.037	65.202	77.717	8.067e-80	2	T	G	0.743	-0.743	0.06	20.918	33.005	6.358e-35
cg12454169	ILMN_3262936	rs829636	2	T	G	0.741	-0.678	0.036	62.621	75.141	3.093e-77	2	T	G	0.742	-0.745	0.06	21.095	34.006	6.25e-36
cg12555086	ILMN_1718063	rs1412445	10	C	T	0.637	0.312	0.017	65.756	70.653	9.81e-73	10	C	T	0.625	-0.761	0.052	27.626	46.604	1.349e-48
cg12555086	ILMN_1718063	rs1412444	10	C	T	0.638	0.311	0.017	65.358	70.541	1.271e-72	10	C	T	0.627	-0.766	0.052	27.899	47.438	1.962e-49
cg12609785	ILMN_1784428	rs169201	17	A	G	0.776	-1.497	0.077	79.709	81.182	2.707e-83	17	A	G	0.762	-0.771	0.06	21.521	36.133	4.53e-38
cg12609785	ILMN_1784428	rs117160543	17	A	G	0.76	-1.392	0.075	72.391	75.017	4.114e-77	17	A	G	0.751	-0.813	0.059	24.656	41.386	2.362e-43
cg12609785	ILMN_2393693	rs169201	17	A	G	0.776	-1.497	0.077	79.709	81.182	2.707e-83	17	A	G	0.762	1.292	0.068	61.585	78.791	6.758e-81
cg12609785	ILMN_2393693	rs151155861	17	G	A	0.767	-1.392	0.075	70.903	74.583	1.123e-76	17	G	A	0.758	1.345	0.068	67.435	85.546	1.14e-87
cg12623302	ILMN_1676528	rs13437444	6	C	T	0.794	-0.4	0.028	42.842	44.34	2.539e-46	6	C	T	0.807	0.711	0.064	16.178	27.204	4.421e-29
cg12623302	ILMN_1676528	rs113261463	6	A	G	0.866	-0.301	0.034	17.156	17.461	3.038e-19	6	A	G	0.882	1.545	0.08	51.169	79.981	4.329e-82
cg12655416	ILMN_2347193	rs4794820	17	G	A	0.566	-0.064	0.009	9.218	9.733	2.155e-11	17	G	A	0.559	0.647	0.051	21.068	34.365	2.721e-36
cg12655416	ILMN_2347193	rs2313430	17	C	T	0.502	-0.048	0.009	5.445	6.091	1.183e-07	17	T	C	0.508	-0.704	0.05	25.292	43.083	4.657e-45
cg12816198	ILMN_2312606	rs3807307	7	T	C	0.561	-0.132	0.013	23.116	21.608	1.954e-23	7	T	C	0.568	0.772	0.055	28.906	42.903	7.057e-45
cg12816198	ILMN_2312606	rs12155080	7	C	G	0.599	0.127	0.013	20.663	20.103	6.48e-22	7	C	G	0.599	-1.248	0.054	74.036	116.206	2.143e-118
cg12963111	ILMN_1652333	rs7218129	17	C	G	0.638	0.305	0.017	64.183	71.686	9.013e-74	17	C	G	0.642	0.596	0.051	16.283	30.097	5.381e-32
cg12963111	ILMN_1652333	rs2280251	17	G	C	0.647	0.235	0.017	37.909	42.791	9.141e-45	17	G	C	0.647	0.78	0.052	27.646	49.709	1.026e-51
cg12976581	ILMN_1656670	rs114049477	6	G	A	0.7	-0.255	0.015	62.028	63.511	1.433e-65	6	G	A	0.7	0.491	0.057	10.159	15.837	1.34e-17
cg12976581	ILMN_1656670	rs149688601	6	G	C	0.505	0.082	0.013	7.716	8.768	2.092e-10	6	C	G	0.508	0.759	0.051	28.95	48.999	5.302e-51
cg13126279	ILMN_1716838	rs915804	21	C	G	0.584	-0.414	0.034	27.354	32.009	6.389e-34	21	C	G	0.576	-0.386	0.054	7.287	10.916	1.339e-12
cg13126279	ILMN_1716838	rs4818827	21	A	G	0.751	0.408	0.041	20.435	21.994	7.961e-24	21	A	G	0.76	0.585	0.071	12.479	14.746	1.714e-16
cg13134650	ILMN_3307868	rs10399931	1	C	T	0.76	-0.13	0.011	26.62	29.106	5.363e-31	1	C	T	0.756	0.832	0.058	25.708	44.928	6.514e-47
cg13134650	ILMN_3307868	rs10399931	1	C	T	0.76	-0.13	0.011	26.62	29.106	5.363e-31	1	C	T	0.756	0.832	0.058	25.708	44.928	6.514e-47
cg13275603	ILMN_1779147	rs10070403	5	C	T	0.853	0.472	0.027	59.08	66.825	6.779e-69	5	C	T	0.866	-1.369	0.075	43.244	73.023	4.115e-75
cg13275603	ILMN_1779147	rs10075142	5	G	A	0.853	0.472	0.027	59.08	66.825	6.779e-69	5	G	A	0.862	-1.374	0.074	44.516	75.365	1.844e-77
cg13282195	ILMN_1710752	rs10090650	8	G	A	0.822	-0.61	0.034	64.668	69.271	2.388e-71	8	G	A	0.828	1.144	0.069	37.287	59.718	9.185e-62
cg13282195	ILMN_1710752	rs9657360	8	T	C	0.821	-0.607	0.034	64.459	69.238	2.575e-71	8	T	C	0.828	1.169	0.069	38.93	62.572	1.254e-64
cg13409248	ILMN_2404850	rs1123019	3	C	T	0.726	-0.156	0.013	29.484	31.967	7.052e-34	3	C	T	0.72	-1.118	0.057	50.804	83.914	4.938e-86
cg13409248	ILMN_2404850	rs112418236	3	A	G	0.724	-0.154	0.013	29.004	31.421	2.501e-33	3	A	G	0.719	-1.118	0.057	50.967	84.203	2.534e-86
cg13435792	ILMN_1655261	rs12311015	12	C	T	0.592	0.36	0.019	75.356	77.706	8.27e-80	12	C	T	0.578	0.527	0.051	13.546	23.603	1.891e-25
cg13435792	ILMN_1655261	rs1005577	12	G	C	0.591	0.337	0.019	65.821	67.688	9.247e-70	12	G	C	0.576	0.569	0.051	15.814	27.138	5.158e-29
cg13534536	ILMN_1701998	rs62290601	4	T	A	0.593	0.785	0.04	78.856	82.247	2.316e-84	4	T	A	0.595	-0.708	0.06	24.313	30.479	2.221e-32
cg13534536	ILMN_1701998	rs62290601	4	T	A	0.593	0.785	0.04	78.856	82.247	2.316e-84	4	T	A	0.595	-0.708	0.06	24.313	30.479	2.221e-32
cg13603551	ILMN_1791511	rs1985881	7	C	T	0.645	0.107	0.01	25.104	25.71	1.417e-27	7	C	T	0.644	-1.217	0.056	68.246	102.601	9.176e-105
cg13603551	ILMN_1791511	rs1985881	7	C	T	0.645	0.107	0.01	25.104	25.71	1.417e-27	7	C	T	0.644	-1.217	0.056	68.246	102.601	9.176e-105
cg13622436	ILMN_1772627	rs2980141	4	T	C	0.891	0.217	0.019	28.304	29.423	2.569e-31	4	T	C	0.9	0.73	0.091	9.777	13.945	1.114e-15
cg13622436	ILMN_1772627	rs13104943	4	G	T	0.771	0.146	0.014	23.19	24.509	2.308e-26	4	G	T	0.787	1.085	0.067	39.97	56.618	1.188e-58
cg13667739	ILMN_1694432	rs7143148	14	T	C	0.748	-0.361	0.028	32.234	36.75	1.085e-38	14	T	C	0.725	0.427	0.061	7.229	10.618	2.695e-12
cg13667739	ILMN_1694432	rs7143148	14	T	C	0.748	-0.361	0.028	32.234	36.75	1.085e-38	14	T	C	0.725	0.427	0.061	7.229	10.618	2.695e-12
cg13732302	ILMN_3231952	rs17692129	17	C	T	0.681	-0.075	0.009	15.271	16.816	1.369e-18	17	C	T	0.687	0.304	0.052	4.03	7.431	4.925e-09
cg13732302	ILMN_3231952	rs117521606	17	T	C	0.725	0.05	0.009	6.269	7.04	1.243e-08	17	T	C	0.736	-0.898	0.057	31.788	54.78	8.311e-57
cg13741927	ILMN_1811301	rs10781539	9	A	G	0.501	0.305	0.016	72.976	77.966	4.538e-80	9	A	G	0.501	-0.875	0.051	38.554	64.86	6.356e-67
cg13741927	ILMN_1811301	rs11145760	9	G	A	0.502	-0.298	0.016	69.937	75.822	6.413e-78	9	G	A	0.501	0.895	0.051	40.294	67.26	2.484e-69
cg13798585	ILMN_2358069	rs10950429	7	A	C	0.575	0.174	0.023	11.075	12.595	2.621e-14	7	A	C	0.57	-0.345	0.051	6.024	10.129	8.497e-12
cg13798585	ILMN_2358069	rs1316716	7	G	A	0.634	0.153	0.023	8.126	9.344	5.391e-11	7	G	A	0.635	-0.449	0.053	9.618	15.715	1.785e-17
cg13844011	ILMN_1734707	rs3856650	3	T	A	0.585	-0.084	0.008	21.348	24.643	1.688e-26	3	T	A	0.582	1.007	0.05	50.593	89.797	6.246e-92
cg13844011	ILMN_1734707	rs4465899	3	G	C	0.589	-0.084	0.008	21.116	24.23	4.408e-26	3	G	C	0.585	1.014	0.05	51.254	91.03	3.628e-93
cg13872950	ILMN_1810274	rs1042815	17	A	G	0.604	-0.197	0.016	34.681	34.854	8.754e-37	17	A	G	0.607	0.805	0.061	31.015	37.833	8.827e-40
cg13872950	ILMN_1810274	rs1042815	17	A	G	0.604	-0.197	0.016	34.681	34.854	8.754e-37	17	A	G	0.607	0.805	0.061	31.015	37.833	8.827e-40
cg13939204	ILMN_1691736	rs10819317	9	A	G	0.842	-0.332	0.02	47.935	58.227	2.88e-60	9	A	G	0.846	0.665	0.068	11.793	20.919	9.688e-23
cg13939204	ILMN_1691736	rs10819317	9	A	G	0.842	-0.332	0.02	47.935	58.227	2.88e-60	9	A	G	0.846	0.665	0.068	11.793	20.919	9.688e-23
cg13962846	ILMN_1671818	rs77541611	1	C	T	0.934	0.299	0.036	13.487	14.692	1.942e-16	1	C	T	0.936	-0.998	0.134	11.652	12.008	1.036e-13
cg13962846	ILMN_1671818	rs77541611	1	C	T	0.934	0.299	0.036	13.487	14.692	1.942e-16	1	C	T	0.936	-0.998	0.134	11.652	12.008	1.036e-13
cg13962846	ILMN_1732198	rs77541611	1	C	T	0.934	0.299	0.036	13.487	14.692	1.942e-16	1	C	T	0.936	-0.946	0.132	10.682	11.229	6.431e-13
cg13962846	ILMN_1732198	rs77541611	1	C	T	0.934	0.299	0.036	13.487	14.692	1.942e-16	1	C	T	0.936	-0.946	0.132	10.682	11.229	6.431e-13
cg13962846	ILMN_2236625	rs77541611	1	C	T	0.934	0.299	0.036	13.487	14.692	1.942e-16	1	C	T	0.936	-0.852	0.144	8.915	7.603	3.278e-09
cg13962846	ILMN_2236625	rs77541611	1	C	T	0.934	0.299	0.036	13.487	14.692	1.942e-16	1	C	T	0.936	-0.852	0.144	8.915	7.603	3.278e-09
cg14064024	ILMN_1697544	rs1059264	14	C	T	0.676	0.195	0.012	52.009	54.861	6.882e-57	14	C	T	0.662	-0.787	0.056	27.73	43.098	4.492e-45
cg14064024	ILMN_1697544	rs1059264	14	C	T	0.676	0.195	0.012	52.009	54.861	6.882e-57	14	C	T	0.662	-0.787	0.056	27.73	43.098	4.492e-45
cg14085262	ILMN_3307868	rs10399931	1	C	T	0.76	-0.22	0.018	28.909	31.706	1.292e-33	1	C	T	0.756	0.832	0.058	25.708	44.928	6.514e-47
cg14085262	ILMN_3307868	rs10399931	1	C	T	0.76	-0.22	0.018	28.909	31.706	1.292e-33	1	C	T	0.756	0.832	0.058	25.708	44.928	6.514e-47
cg14120049	ILMN_1786426	rs10402601	19	G	C	0.857	-0.379	0.03	32.732	35.211	3.831e-37	19	G	C	0.863	1.403	0.074	47.119	78.083	3.47e-80
cg14120049	ILMN_1786426	rs10402837	19	G	A	0.861	-0.378	0.03	31.845	34.544	1.796e-36	19	G	A	0.866	1.413	0.075	46.751	78.092	3.392e-80
cg14255617	ILMN_1715169	rs111437615	6	C	G	0.834	0.444	0.032	39.354	42.762	9.777e-45	6	C	G	0.83	0.498	0.068	7.12	11.686	2.202e-13
cg14255617	ILMN_1715169	rs111362421	6	A	G	0.728	-0.216	0.025	13.334	15.929	1.083e-17	6	A	G	0.719	-1.313	0.056	70.827	117.678	7.173e-120
cg14345882	ILMN_1676528	rs113261463	6	A	G	0.866	-0.644	0.034	77.788	79.244	2.377e-81	6	A	G	0.882	1.545	0.08	51.169	79.981	4.329e-82
cg14345882	ILMN_1676528	rs113261463	6	A	G	0.866	-0.644	0.034	77.788	79.244	2.377e-81	6	A	G	0.882	1.545	0.08	51.169	79.981	4.329e-82
cg14345882	ILMN_1700067	rs113261463	6	A	G	0.866	-0.644	0.034	77.788	79.244	2.377e-81	6	A	G	0.882	1.269	0.079	36.249	55.376	2.094e-57
cg14345882	ILMN_1700067	rs66827971	6	T	C	0.867	-0.635	0.034	75.293	77.429	1.569e-79	6	T	C	0.882	1.273	0.08	36.296	55.48	1.645e-57
cg14598846	ILMN_2370872	rs10866916	8	T	C	0.573	0.317	0.016	80.024	85.919	4.816e-88	8	T	C	0.602	0.696	0.052	23.356	38.659	1.304e-40
cg14598846	ILMN_2370872	rs7829343	8	A	G	0.558	0.257	0.016	53.02	56.202	3.1e-58	8	A	G	0.576	0.82	0.052	33.056	54.194	3.222e-56
cg14724265	ILMN_1668605	rs116248809	4	T	A	0.735	-0.263	0.015	62.801	65.495	1.466e-67	4	T	A	0.743	-0.747	0.058	21.705	36.147	4.383e-38
cg14724265	ILMN_1668605	rs7679177	4	C	G	0.594	-0.07	0.014	5.532	5.789	2.427e-07	4	C	G	0.593	-0.696	0.053	23.831	38.124	4.497e-40
cg14724265	ILMN_2391512	rs116248809	4	T	A	0.735	-0.263	0.015	62.801	65.495	1.466e-67	4	T	A	0.743	-0.769	0.058	22.904	38.189	3.871e-40
cg14724265	ILMN_2391512	rs11944337	4	G	C	0.74	-0.264	0.015	62.195	64.37	1.969e-66	4	G	C	0.746	-0.789	0.058	23.924	39.65	1.314e-41
cg14740554	ILMN_2066060	rs113916850	6	A	G	0.645	-0.081	0.007	23.355	25.99	7.399e-28	6	A	G	0.635	0.871	0.051	35.99	62.831	6.901e-65
cg14740554	ILMN_2066060	rs116633882	6	A	G	0.544	-0.055	0.007	11.599	12.23	6.151e-14	6	A	G	0.528	1.031	0.049	54.143	94.627	9.006e-97
cg14789911	ILMN_1716838	rs915804	21	C	G	0.584	-0.38	0.032	26.452	30.959	7.297e-33	21	C	G	0.576	-0.386	0.054	7.287	10.916	1.339e-12
cg14789911	ILMN_1716838	rs4818827	21	A	G	0.751	0.341	0.038	16.402	17.657	1.926e-19	21	A	G	0.76	0.585	0.071	12.479	14.746	1.714e-16
cg14809332	ILMN_1710752	rs10090650	8	G	A	0.822	-0.222	0.015	43.597	46.562	1.485e-48	8	G	A	0.828	1.144	0.069	37.287	59.718	9.185e-62
cg14809332	ILMN_1710752	rs9657360	8	T	C	0.821	-0.219	0.015	42.781	45.821	8.263e-48	8	T	C	0.828	1.169	0.069	38.93	62.572	1.254e-64
cg14989252	ILMN_1675191	rs1389308	5	G	T	0.66	-0.271	0.021	34.534	36.839	8.817e-39	5	G	T	0.635	0.672	0.053	21.095	34.435	2.313e-36
cg14989252	ILMN_1675191	rs1858087	5	G	A	0.66	-0.271	0.021	34.534	36.839	8.817e-39	5	G	A	0.634	0.673	0.053	21.172	34.491	2.032e-36
cg15035973	ILMN_3250243	rs1045780	2	G	A	0.826	0.226	0.016	41.297	45.817	8.326e-48	2	G	A	0.826	1.192	0.076	40.581	53.743	9.129e-56
cg15035973	ILMN_3250243	rs2551949	2	A	G	0.824	0.223	0.015	40.738	45.269	2.96e-47	2	A	G	0.824	1.191	0.076	40.884	54.023	4.781e-56
cg15035973	ILMN_3251137	rs1045780	2	G	A	0.826	0.226	0.016	41.297	45.817	8.326e-48	2	G	A	0.826	1.01	0.085	29.234	30.45	2.376e-32
cg15035973	ILMN_3251137	rs2709395	2	T	C	0.826	0.226	0.016	41.297	45.817	8.326e-48	2	T	C	0.825	1.02	0.085	29.901	31.161	4.568e-33
cg15172529	ILMN_2066849	rs117361304	6	T	G	0.929	-1.806	0.108	55.118	60.992	4.828e-63	6	T	G	0.92	0.763	0.096	8.562	13.767	1.688e-15
cg15172529	ILMN_2066849	rs117361304	6	T	G	0.929	-1.806	0.108	55.118	60.992	4.828e-63	6	T	G	0.92	0.763	0.096	8.562	13.767	1.688e-15
cg15231942	ILMN_1777190	rs78047294	19	G	A	0.747	0.416	0.027	47.598	53.189	3.289e-55	19	G	A	0.743	-0.758	0.059	22.382	36.273	3.273e-38
cg15231942	ILMN_1777190	rs1651888	19	G	A	0.707	0.371	0.025	41.544	48.738	9.701e-51	19	G	A	0.707	-0.789	0.055	26.324	45.189	3.563e-47
cg15295732	ILMN_1784428	rs144416125	17	G	A	0.77	0.243	0.018	37.145	38.866	8.069e-41	17	G	A	0.762	-0.765	0.059	21.17	36.391	2.488e-38
cg15295732	ILMN_1784428	rs117160543	17	A	G	0.76	0.235	0.018	35.856	36.873	8.157e-39	17	A	G	0.751	-0.813	0.059	24.656	41.386	2.362e-43
cg15295732	ILMN_2393693	rs144416125	17	G	A	0.77	0.243	0.018	37.145	38.866	8.069e-41	17	G	A	0.762	1.326	0.068	64.937	82.507	1.269e-84
cg15295732	ILMN_2393693	rs151155861	17	G	A	0.767	0.232	0.018	34.33	35.814	9.469e-38	17	G	A	0.758	1.345	0.068	67.435	85.546	1.14e-87
cg15343510	ILMN_1715169	rs115034626	6	G	C	0.857	0.278	0.015	63.184	75.365	1.841e-77	6	G	C	0.845	-0.891	0.07	21.125	35.397	2.488e-37
cg15343510	ILMN_1715169	rs111362421	6	A	G	0.728	0.113	0.012	16.926	20.073	6.94e-22	6	A	G	0.719	-1.313	0.056	70.827	117.678	7.173e-120
cg15506890	ILMN_1693317	rs13004004	2	C	T	0.859	0.596	0.035	55.119	61.924	5.611e-64	2	C	T	0.851	-0.487	0.07	6.102	10.468	3.839e-12
cg15506890	ILMN_1693317	rs4641971	2	G	T	0.615	0.345	0.026	36.125	37.528	1.791e-39	2	G	T	0.61	-0.54	0.053	14.042	22.762	1.336e-24
cg15537850	ILMN_1710752	rs10282929	8	T	G	0.821	-0.239	0.015	53.83	57.143	3.529e-59	8	T	G	0.83	1.157	0.069	37.852	61.237	2.745e-63
cg15537850	ILMN_1710752	rs9657360	8	T	C	0.821	-0.239	0.015	53.83	57.143	3.529e-59	8	T	C	0.828	1.169	0.069	38.93	62.572	1.254e-64
cg15541040	ILMN_1693317	rs13004004	2	C	T	0.859	0.896	0.051	58.966	66.156	3.183e-68	2	C	T	0.851	-0.487	0.07	6.102	10.468	3.839e-12
cg15541040	ILMN_1693317	rs4641971	2	G	T	0.615	0.482	0.038	33.427	34.785	1.029e-36	2	G	T	0.61	-0.54	0.053	14.042	22.762	1.336e-24
cg15570656	ILMN_1656670	rs145352923	6	A	G	0.78	1.356	0.068	85.577	87.076	3.336e-89	6	A	G	0.77	0.471	0.063	7.875	12.029	9.857e-14
cg15570656	ILMN_1656670	rs149688601	6	G	C	0.505	-0.371	0.053	9.317	10.649	2.509e-12	6	C	G	0.508	0.759	0.051	28.95	48.999	5.302e-51
cg15671450	ILMN_1656670	rs111482415	6	A	G	0.745	-0.932	0.054	57.447	65.644	1.039e-67	6	A	G	0.752	0.81	0.06	24.575	39.03	5.525e-41
cg15671450	ILMN_1656670	rs149688601	6	G	C	0.505	0.398	0.046	13.779	16.494	2.899e-18	6	C	G	0.508	0.759	0.051	28.95	48.999	5.302e-51
cg15671450	ILMN_1666078	rs111482415	6	A	G	0.745	-0.932	0.054	57.447	65.644	1.039e-67	6	A	G	0.752	0.896	0.059	30.6	49.313	2.564e-51
cg15671450	ILMN_1666078	rs115319513	6	C	G	0.559	-0.454	0.046	17.696	20.987	8.287e-23	6	C	G	0.574	1.17	0.051	68.349	116.333	1.599e-118
cg15708526	ILMN_1656670	rs145352923	6	A	G	0.78	0.792	0.039	84.966	87.411	1.539e-89	6	A	G	0.77	0.471	0.063	7.875	12.029	9.857e-14
cg15708526	ILMN_1656670	rs149688601	6	G	C	0.505	-0.212	0.031	8.877	10.178	7.574e-12	6	C	G	0.508	0.759	0.051	28.95	48.999	5.302e-51
cg15729154	ILMN_2382505	rs367035	11	A	G	0.526	-0.187	0.011	61.253	66.184	2.985e-68	11	A	G	0.534	0.782	0.051	29.88	50.093	4.219e-52
cg15729154	ILMN_2382505	rs367035	11	A	G	0.526	-0.187	0.011	61.253	66.184	2.985e-68	11	A	G	0.534	0.782	0.051	29.88	50.093	4.219e-52
cg15752756	ILMN_1661266	rs9272563	6	C	T	0.572	0.605	0.041	42.889	47.243	3.078e-49	6	C	T	0.567	1.119	0.06	63.106	75.486	1.393e-77
cg15752756	ILMN_1661266	rs9271383	6	T	C	0.561	0.568	0.041	37.988	41.532	1.684e-43	6	T	C	0.564	1.116	0.059	62.863	77.221	2.537e-79
cg15752756	ILMN_1715169	rs9272563	6	C	T	0.572	0.605	0.041	42.889	47.243	3.078e-49	6	C	T	0.567	-0.833	0.053	34.611	53.143	3.657e-55
cg15752756	ILMN_1715169	rs111362421	6	A	G	0.728	0.547	0.044	28.331	32.908	7.96e-35	6	A	G	0.719	-1.313	0.056	70.827	117.678	7.173e-120
cg15765251	ILMN_1730307	rs2965292	19	A	G	0.739	0.668	0.032	83.458	92.369	1.649e-94	19	A	G	0.736	-0.551	0.058	12.168	19.578	2.196e-21
cg15765251	ILMN_1730307	rs111969541	19	G	A	0.743	0.62	0.032	71.169	80.431	1.533e-82	19	G	A	0.745	-0.589	0.059	13.617	21.415	3.061e-23
cg15765251	ILMN_1777190	rs2965292	19	A	G	0.739	0.668	0.032	83.458	92.369	1.649e-94	19	A	G	0.736	-0.717	0.057	20.399	33.924	7.549e-36
cg15765251	ILMN_1777190	rs1651888	19	G	A	0.707	0.572	0.031	65.571	76.112	3.284e-78	19	G	A	0.707	-0.789	0.055	26.324	45.189	3.563e-47
cg15765251	ILMN_1790782	rs2965292	19	A	G	0.739	0.668	0.032	83.458	92.369	1.649e-94	19	A	G	0.736	-0.608	0.059	14.156	23.001	7.656e-25
cg15765251	ILMN_1790782	rs10424998	19	G	C	0.743	0.655	0.032	79.234	88.275	2.097e-90	19	G	C	0.742	-0.631	0.06	15.043	23.94	8.653e-26
cg15765251	ILMN_1800451	rs2965292	19	A	G	0.739	0.668	0.032	83.458	92.369	1.649e-94	19	A	G	0.736	-0.641	0.059	15.722	25.405	2.882e-27
cg15765251	ILMN_1800451	rs2965291	19	C	G	0.74	0.661	0.032	81.368	90.871	5.232e-93	19	C	G	0.737	-0.648	0.06	16.016	25.668	1.562e-27
cg15857329	ILMN_1710752	rs2305496	8	C	A	0.901	-0.242	0.025	19.505	21.21	4.931e-23	8	C	A	0.903	0.979	0.086	16.801	28.209	4.298e-30
cg15857329	ILMN_1710752	rs9657360	8	T	C	0.821	-0.167	0.019	15.172	16.63	2.111e-18	8	T	C	0.828	1.169	0.069	38.93	62.572	1.254e-64
cg15871215	ILMN_1772459	rs10072295	5	G	C	0.503	0.758	0.038	85.107	85.629	9.422e-88	5	G	C	0.502	0.623	0.051	19.343	32.194	4.164e-34
cg15871215	ILMN_1772459	rs6894520	5	C	T	0.71	0.548	0.04	36.51	39.884	7.653e-42	5	C	T	0.7	1.188	0.055	59.045	99.775	6.233e-102
cg15894661	ILMN_3187680	rs2074038	11	G	T	0.892	0.197	0.02	18.111	20.182	5.389e-22	11	G	T	0.889	-1.54	0.081	46.884	78.333	1.945e-80
cg15894661	ILMN_3187680	rs2074038	11	G	T	0.892	0.197	0.02	18.111	20.182	5.389e-22	11	G	T	0.889	-1.54	0.081	46.884	78.333	1.945e-80
cg15988970	ILMN_1812666	rs11617079	13	A	G	0.754	-1.4	0.084	54.712	60.812	7.32e-63	13	A	G	0.751	0.712	0.06	18.863	30.81	1.031e-32
cg15988970	ILMN_1812666	rs17553284	13	C	T	0.756	-1.406	0.084	54.8	60.264	2.6e-62	13	C	T	0.754	0.738	0.06	20.097	32.334	3.009e-34
cg16052044	ILMN_2204664	rs140073177	1	A	C	0.585	-0.105	0.01	24.567	25.162	5.062e-27	1	A	C	0.596	0.326	0.052	5.179	8.453	4.401e-10
cg16052044	ILMN_2204664	rs12070603	1	T	C	0.576	-0.101	0.01	22.881	22.814	1.184e-24	1	T	C	0.589	0.345	0.052	5.83	9.605	2.914e-11
cg16145915	ILMN_1694671	rs13308935	7	C	G	0.602	-0.336	0.016	80.578	91.378	1.624e-93	7	C	G	0.608	-0.675	0.052	21.704	36.205	3.835e-38
cg16145915	ILMN_1694671	rs6973680	7	C	T	0.597	-0.329	0.016	77.305	88.348	1.771e-90	7	C	T	0.605	-0.679	0.052	22.006	36.559	1.686e-38
cg16287740	ILMN_1670576	rs11768572	7	A	C	0.645	-0.175	0.013	43.789	42.545	1.618e-44	7	A	C	0.634	0.796	0.059	29.582	39.709	1.146e-41
cg16287740	ILMN_1670576	rs12155080	7	C	G	0.599	0.164	0.012	40.498	39.663	1.275e-41	7	C	G	0.599	-1.19	0.057	68.415	93.494	1.229e-95
cg16287740	ILMN_2312606	rs11768572	7	A	C	0.645	-0.175	0.013	43.789	42.545	1.618e-44	7	A	C	0.634	0.853	0.055	33.438	52.683	1.057e-54
cg16287740	ILMN_2312606	rs12155080	7	C	G	0.599	0.164	0.012	40.498	39.663	1.275e-41	7	C	G	0.599	-1.248	0.054	74.036	116.206	2.143e-118
cg16316162	ILMN_1710752	rs896955	8	C	T	0.879	-2.049	0.111	68.583	73.676	9.108e-76	8	C	T	0.882	1.16	0.08	28.045	45.692	1.113e-47
cg16316162	ILMN_1710752	rs9657360	8	T	C	0.821	-1.631	0.094	60.176	65.642	1.044e-67	8	T	C	0.828	1.169	0.069	38.93	62.572	1.254e-64
cg16386697	ILMN_1791754	rs131758	22	A	T	0.628	0.237	0.017	37.551	42.304	2.824e-44	22	A	T	0.631	0.421	0.054	8.259	13.415	3.842e-15
cg16386697	ILMN_1791754	rs3213445	22	T	C	0.926	0.299	0.03	17.477	20.834	1.183e-22	22	T	C	0.934	1.112	0.113	15.274	21.036	7.388e-23
cg16408865	ILMN_1815205	rs590681	12	G	A	0.536	0.116	0.009	33.387	38.229	3.533e-40	12	G	A	0.527	-0.901	0.049	41.944	73.754	7.6e-76
cg16408865	ILMN_1815205	rs12812860	12	C	T	0.549	0.09	0.009	20.059	23.01	7.497e-25	12	C	T	0.527	-1.063	0.049	58.342	102.489	1.187e-104
cg16490823	ILMN_1671565	rs2769348	6	A	G	0.547	-0.203	0.015	39.551	41.81	8.856e-44	6	A	G	0.535	-0.671	0.052	22.5	36.155	4.305e-38
cg16490823	ILMN_1671565	rs1794696	6	C	T	0.539	-0.202	0.015	39.164	41.543	1.645e-43	6	C	T	0.532	-0.681	0.052	23.18	37.691	1.225e-39
cg16553119	ILMN_1751956	rs4147592	1	G	A	0.537	-0.26	0.014	72.281	75.317	2.059e-77	1	G	A	0.527	0.719	0.052	25.911	41.536	1.672e-43
cg16553119	ILMN_1751956	rs10800118	1	G	C	0.535	-0.256	0.014	70.484	72.344	1.973e-74	1	G	C	0.527	0.719	0.052	25.911	41.536	1.672e-43
cg16585132	ILMN_1703558	rs4634868	1	G	A	0.793	0.378	0.02	68.289	78.304	2.081e-80	1	G	A	0.791	-0.885	0.062	26.496	43.537	1.628e-45
cg16585132	ILMN_1703558	rs4634868	1	G	A	0.793	0.378	0.02	68.289	78.304	2.081e-80	1	G	A	0.791	-0.885	0.062	26.496	43.537	1.628e-45
cg16615829	ILMN_1786426	rs10402837	19	G	A	0.861	-0.162	0.017	18.907	20.537	2.358e-22	19	G	A	0.866	1.413	0.075	46.751	78.092	3.392e-80
cg16615829	ILMN_1786426	rs10402837	19	G	A	0.861	-0.162	0.017	18.907	20.537	2.358e-22	19	G	A	0.866	1.413	0.075	46.751	78.092	3.392e-80
cg16650630	ILMN_3251269	rs7162269	15	C	T	0.517	0.256	0.014	63.935	72.699	8.691e-75	15	C	T	0.534	0.568	0.049	16.054	28.79	1.115e-30
cg16650630	ILMN_3251269	rs16924528	15	A	G	0.717	-0.164	0.016	21.373	23.772	1.277e-25	15	A	G	0.703	-1.048	0.056	45.882	76.572	1.136e-78
cg16677399	ILMN_1676528	rs114034603	6	G	A	0.887	1.067	0.054	87.689	85.965	4.334e-88	6	G	A	0.895	1.125	0.084	24.495	38.571	1.599e-40
cg16677399	ILMN_1676528	rs113261463	6	A	G	0.866	0.621	0.049	34.309	34.424	2.374e-36	6	A	G	0.882	1.545	0.08	51.169	79.981	4.329e-82
cg16677399	ILMN_1700067	rs114034603	6	G	A	0.887	1.067	0.054	87.689	85.965	4.334e-88	6	G	A	0.895	0.913	0.083	16.946	26.511	2.208e-28
cg16677399	ILMN_1700067	rs66827971	6	T	C	0.867	0.611	0.049	33.068	33.464	2.194e-35	6	T	C	0.882	1.273	0.08	36.296	55.48	1.645e-57
cg16682276	ILMN_1683279	rs2296804	6	G	C	0.602	-0.278	0.017	56.446	59.151	3.4e-61	6	G	C	0.608	1.077	0.052	55.346	93.683	7.959e-96
cg16682276	ILMN_1683279	rs2296804	6	G	C	0.602	-0.278	0.017	56.446	59.151	3.4e-61	6	G	C	0.608	1.077	0.052	55.346	93.683	7.959e-96
cg16822855	ILMN_2404850	rs2276868	3	T	C	0.718	-0.132	0.01	38.721	40.564	1.584e-42	3	T	C	0.71	-1.088	0.057	49.176	80.281	2.166e-82
cg16822855	ILMN_2404850	rs112418236	3	A	G	0.724	-0.128	0.01	35.94	37.546	1.715e-39	3	A	G	0.719	-1.118	0.057	50.967	84.203	2.534e-86
cg16853860	ILMN_2376108	rs114816345	6	A	T	0.6	0.287	0.017	55.445	60.397	1.913e-62	6	A	T	0.592	-0.671	0.052	21.791	36.005	6.088e-38
cg16853860	ILMN_2376108	rs114373570	6	C	T	0.741	0.209	0.019	23.406	26.423	2.709e-28	6	C	T	0.74	-0.902	0.059	31.411	51.615	1.252e-53
cg17134153	ILMN_1691693	rs3761959	1	C	T	0.523	0.276	0.015	70.898	69.602	1.112e-71	1	C	T	0.535	-0.628	0.053	19.682	30.003	6.69e-32
cg17134153	ILMN_1691693	rs3761959	1	C	T	0.523	0.276	0.015	70.898	69.602	1.112e-71	1	C	T	0.535	-0.628	0.053	19.682	30.003	6.69e-32
cg17134153	ILMN_1699599	rs3761959	1	C	T	0.523	0.276	0.015	70.898	69.602	1.112e-71	1	C	T	0.535	-0.573	0.053	16.6	24.92	8.888e-27
cg17134153	ILMN_1699599	rs3761959	1	C	T	0.523	0.276	0.015	70.898	69.602	1.112e-71	1	C	T	0.535	-0.573	0.053	16.6	24.92	8.888e-27
cg17200465	ILMN_2404850	rs2276868	3	T	C	0.718	-0.177	0.011	49.836	51.974	5.457e-54	3	T	C	0.71	-1.088	0.057	49.176	80.281	2.166e-82
cg17200465	ILMN_2404850	rs112418236	3	A	G	0.724	-0.172	0.012	46.673	48.541	1.528e-50	3	A	G	0.719	-1.118	0.057	50.967	84.203	2.534e-86
cg17264618	ILMN_2404850	rs1123019	3	C	T	0.726	-0.223	0.014	53.837	56.564	1.345e-58	3	C	T	0.72	-1.118	0.057	50.804	83.914	4.938e-86
cg17264618	ILMN_2404850	rs112418236	3	A	G	0.724	-0.219	0.014	51.967	54.811	7.736e-57	3	A	G	0.719	-1.118	0.057	50.967	84.203	2.534e-86
cg17278466	ILMN_1697227	rs8073626	17	T	C	0.561	-0.256	0.017	47.785	51.304	2.566e-53	17	T	C	0.561	0.791	0.052	30.444	49.972	5.585e-52
cg17278466	ILMN_1697227	rs8072569	17	A	G	0.618	-0.233	0.017	37.92	40.577	1.539e-42	17	A	G	0.612	0.893	0.053	37.389	61.443	1.706e-63
cg17345569	ILMN_1683279	rs2296804	6	G	C	0.602	-0.209	0.016	35.641	37.249	3.412e-39	6	G	C	0.608	1.077	0.052	55.346	93.683	7.959e-96
cg17345569	ILMN_1683279	rs2296804	6	G	C	0.602	-0.209	0.016	35.641	37.249	3.412e-39	6	G	C	0.608	1.077	0.052	55.346	93.683	7.959e-96
cg17479956	ILMN_2154287	rs112762070	11	T	G	0.902	-0.325	0.019	56.793	65.584	1.191e-67	11	T	G	0.898	-1.096	0.091	21.88	31.665	1.42e-33
cg17479956	ILMN_2154287	rs2074038	11	G	T	0.892	-0.295	0.018	51.068	58.121	3.677e-60	11	G	T	0.889	-1.197	0.089	28.095	39.336	2.721e-41
cg17479956	ILMN_3187680	rs112762070	11	T	G	0.902	-0.325	0.019	56.793	65.584	1.191e-67	11	T	G	0.898	-1.39	0.083	35.475	60.835	6.947e-63
cg17479956	ILMN_3187680	rs2074038	11	G	T	0.892	-0.295	0.018	51.068	58.121	3.677e-60	11	G	T	0.889	-1.54	0.081	46.884	78.333	1.945e-80
cg17524265	ILMN_1710752	rs10090650	8	G	A	0.822	-0.733	0.037	75.998	83.906	5.032e-86	8	G	A	0.828	1.144	0.069	37.287	59.718	9.185e-62
cg17524265	ILMN_1710752	rs9657360	8	T	C	0.821	-0.729	0.037	75.736	83.8	6.427e-86	8	T	C	0.828	1.169	0.069	38.93	62.572	1.254e-64
cg17643757	ILMN_1787541	rs2040352	12	C	A	0.703	0.06	0.004	38.537	39.702	1.166e-41	12	C	A	0.707	-0.871	0.058	31.792	49.272	2.818e-51
cg17643757	ILMN_1787541	rs2001004	12	A	G	0.69	0.056	0.004	34.435	35.422	2.348e-37	12	A	G	0.699	-0.931	0.058	36.97	56.553	1.379e-58
cg17783317	ILMN_1763455	rs612529	19	A	G	0.794	-0.561	0.032	57.049	66.201	2.871e-68	19	A	G	0.81	0.743	0.065	16.989	27.986	7.207e-30
cg17783317	ILMN_1763455	rs10500316	19	C	T	0.537	0.166	0.027	7.626	8.219	7.645e-10	19	C	T	0.536	-0.605	0.051	18.204	31.04	6.048e-33
cg17927313	ILMN_1813139	rs1522748	15	G	A	0.599	0.105	0.008	32.381	35.189	4.033e-37	15	G	A	0.602	-0.952	0.052	44.059	74.13	3.193e-76
cg17927313	ILMN_1813139	rs10400915	15	G	A	0.606	0.098	0.008	28.148	31.284	3.432e-33	15	G	A	0.609	-1.038	0.051	52.008	89.116	3.01e-91
cg17968037	ILMN_1768754	rs28629346	7	T	C	0.784	0.227	0.016	37.317	41.482	1.891e-43	7	T	C	0.8	-1.009	0.061	34.018	59.541	1.383e-61
cg17968037	ILMN_1768754	rs6955367	7	A	G	0.798	0.213	0.017	31.209	35.921	7.393e-38	7	A	G	0.806	-1.056	0.061	36.426	65.418	1.749e-67
cg17991206	ILMN_1671565	rs2015864	6	T	C	0.543	0.147	0.012	29.738	31.321	3.151e-33	6	T	C	0.535	-0.675	0.052	22.761	36.911	7.471e-39
cg17991206	ILMN_1671565	rs1794696	6	C	T	0.539	0.144	0.012	28.765	30.532	1.962e-32	6	C	T	0.532	-0.681	0.052	23.18	37.691	1.225e-39
cg18067840	ILMN_2066060	rs116225252	6	G	A	0.684	-0.214	0.014	42.91	47.429	2.002e-49	6	G	A	0.683	0.627	0.053	17.437	30.759	1.158e-32
cg18067840	ILMN_2066060	rs116633882	6	A	G	0.544	-0.149	0.014	23.889	25.18	4.854e-27	6	A	G	0.528	1.031	0.049	54.143	94.627	9.006e-97
cg18100887	ILMN_2100209	rs1076184	17	A	T	0.868	0.144	0.022	7.992	9.471	3.992e-11	17	A	T	0.884	-0.374	0.079	2.872	4.826	2.428e-06
cg18100887	ILMN_2100209	rs8064426	17	G	A	0.877	-0.112	0.023	4.582	5.192	1.01e-06	17	G	A	0.863	0.62	0.081	9.081	12.821	1.544e-14
cg18100887	ILMN_2105573	rs1076184	17	A	T	0.868	0.144	0.022	7.992	9.471	3.992e-11	17	A	T	0.884	-0.499	0.081	5.163	8.218	7.66e-10
cg18100887	ILMN_2105573	rs7208788	17	G	A	0.859	0.135	0.021	7.459	8.762	2.124e-10	17	G	A	0.853	-0.603	0.072	9.139	15.225	5.604e-17
cg18105139	ILMN_1676528	rs13437444	6	C	T	0.794	-0.328	0.024	39.986	40.726	1.089e-42	6	C	T	0.807	0.711	0.064	16.178	27.204	4.421e-29
cg18105139	ILMN_1676528	rs113261463	6	A	G	0.866	-0.263	0.029	18.155	18.261	4.721e-20	6	A	G	0.882	1.545	0.08	51.169	79.981	4.329e-82
cg18111114	ILMN_1715169	rs9271082	6	C	T	0.832	-1.992	0.109	59.232	72.676	9.176e-75	6	C	T	0.833	-1.074	0.068	32.545	53.383	2.099e-55
cg18111114	ILMN_1715169	rs111362421	6	A	G	0.728	-1.223	0.091	31.588	39.49	1.902e-41	6	A	G	0.719	-1.313	0.056	70.827	117.678	7.173e-120
cg18111114	ILMN_2159694	rs9271082	6	C	T	0.832	-1.992	0.109	59.232	72.676	9.176e-75	6	C	T	0.833	0.813	0.073	19.635	26.688	1.465e-28
cg18111114	ILMN_2159694	rs114260710	6	C	T	0.651	0.671	0.088	10.93	12.656	2.272e-14	6	C	T	0.642	-1.102	0.06	59.643	74.277	2.271e-76
cg18200150	ILMN_1730928	rs62065492	17	C	T	0.523	-0.703	0.035	79.305	88.575	1.05e-90	17	C	T	0.525	-0.573	0.051	16.253	27.614	1.707e-29
cg18200150	ILMN_1730928	rs61390192	17	C	T	0.58	-0.586	0.035	53.879	62.094	3.783e-64	17	C	T	0.585	-0.614	0.051	18.177	31.553	1.84e-33
cg18229178	ILMN_1786426	rs10402601	19	G	C	0.857	-0.227	0.023	19.46	20.874	1.076e-22	19	G	C	0.863	1.403	0.074	47.119	78.083	3.47e-80
cg18229178	ILMN_1786426	rs10402837	19	G	A	0.861	-0.226	0.023	18.822	20.363	3.532e-22	19	G	A	0.866	1.413	0.075	46.751	78.092	3.392e-80
cg18265608	ILMN_2154287	rs2074038	11	G	T	0.892	0.417	0.023	63.986	72.869	5.868e-75	11	G	T	0.889	-1.197	0.089	28.095	39.336	2.721e-41
cg18265608	ILMN_2154287	rs2074038	11	G	T	0.892	0.417	0.023	63.986	72.869	5.868e-75	11	G	T	0.889	-1.197	0.089	28.095	39.336	2.721e-41
cg18265608	ILMN_3187680	rs2074038	11	G	T	0.892	0.417	0.023	63.986	72.869	5.868e-75	11	G	T	0.889	-1.54	0.081	46.884	78.333	1.945e-80
cg18265608	ILMN_3187680	rs2074038	11	G	T	0.892	0.417	0.023	63.986	72.869	5.868e-75	11	G	T	0.889	-1.54	0.081	46.884	78.333	1.945e-80
cg18280909	ILMN_1666078	rs115827043	6	G	C	0.807	1.184	0.061	72.809	82.634	9.465e-85	6	G	C	0.794	0.71	0.063	16.806	27.688	1.437e-29
cg18280909	ILMN_1666078	rs115319513	6	C	G	0.559	0.394	0.048	12.752	14.76	1.659e-16	6	C	G	0.574	1.17	0.051	68.349	116.333	1.599e-118
cg18306943	ILMN_2404850	rs1123019	3	C	T	0.726	-0.092	0.007	32.172	33.691	1.297e-35	3	C	T	0.72	-1.118	0.057	50.804	83.914	4.938e-86
cg18306943	ILMN_2404850	rs112418236	3	A	G	0.724	-0.091	0.007	31.405	32.93	7.57e-35	3	A	G	0.719	-1.118	0.057	50.967	84.203	2.534e-86
cg18711369	ILMN_1662174	rs12603332	17	C	T	0.528	-0.177	0.012	43.275	47.279	2.832e-49	17	C	T	0.522	0.655	0.051	21.44	35.364	2.686e-37
cg18711369	ILMN_1662174	rs8067378	17	A	G	0.503	-0.17	0.012	39.731	44.38	2.315e-46	17	G	A	0.504	-0.686	0.051	23.509	39.895	7.457e-42
cg18711369	ILMN_1666206	rs12603332	17	C	T	0.528	-0.177	0.012	43.275	47.279	2.832e-49	17	C	T	0.522	0.764	0.051	29.669	49.213	3.234e-51
cg18711369	ILMN_1666206	rs12950209	17	T	C	0.509	-0.169	0.012	39.497	43.402	2.225e-45	17	C	T	0.501	-0.807	0.05	33.231	55.981	5.177e-58
cg18711369	ILMN_2347193	rs12603332	17	C	T	0.528	-0.177	0.012	43.275	47.279	2.832e-49	17	C	T	0.522	0.674	0.051	23.183	38.466	2.037e-40
cg18711369	ILMN_2347193	rs2313430	17	C	T	0.502	-0.168	0.012	38.884	43.325	2.659e-45	17	T	C	0.508	-0.704	0.05	25.292	43.083	4.657e-45
cg18973101	ILMN_1698243	rs61814799	1	C	T	0.792	-0.13	0.011	27.538	29.962	7.367e-32	1	C	T	0.791	0.556	0.064	10.074	16.465	3.102e-18
cg18973101	ILMN_1698243	rs12128955	1	C	T	0.508	-0.096	0.009	22.903	25.413	2.825e-27	1	C	T	0.508	0.979	0.05	47.247	82.197	2.596e-84
cg18997129	ILMN_1664265	rs3935067	7	G	C	0.611	-0.076	0.012	8.684	9.178	7.96e-11	7	G	C	0.606	0.293	0.052	4.088	6.908	1.699e-08
cg18997129	ILMN_1664265	rs12703524	7	C	A	0.527	-0.067	0.011	7.215	7.583	3.43e-09	7	C	A	0.524	0.351	0.051	6.149	10.499	3.567e-12
cg19041857	ILMN_1676528	rs13201294	6	A	T	0.876	0.322	0.024	40.357	38.678	1.249e-40	6	A	T	0.886	1.185	0.082	29.174	44.793	8.895e-47
cg19041857	ILMN_1676528	rs113261463	6	A	G	0.866	0.206	0.023	17.743	17.896	1.104e-19	6	A	G	0.882	1.545	0.08	51.169	79.981	4.329e-82
cg19047660	ILMN_1810274	rs1042815	17	A	G	0.604	-0.244	0.022	25.529	25.654	1.613e-27	17	A	G	0.607	0.805	0.061	31.015	37.833	8.827e-40
cg19047660	ILMN_1810274	rs1042815	17	A	G	0.604	-0.244	0.022	25.529	25.654	1.613e-27	17	A	G	0.607	0.805	0.061	31.015	37.833	8.827e-40
cg19199204	ILMN_1666078	rs116162943	6	T	G	0.685	-0.199	0.017	25.774	30.103	5.304e-32	6	T	G	0.677	-0.945	0.052	39.89	70.552	1.239e-72
cg19199204	ILMN_1666078	rs115319513	6	C	G	0.559	0.156	0.016	18.119	20.122	6.187e-22	6	C	G	0.574	1.17	0.051	68.349	116.333	1.599e-118
cg19383211	ILMN_1661266	rs111511242	6	T	C	0.726	-0.846	0.048	57.78	67.878	5.959e-70	6	T	C	0.717	0.966	0.064	38.822	48.92	6.366e-51
cg19383211	ILMN_1661266	rs9271383	6	T	C	0.561	-0.563	0.044	31.715	35.081	5.172e-37	6	T	C	0.564	1.116	0.059	62.863	77.221	2.537e-79
cg19383211	ILMN_1715169	rs111511242	6	T	C	0.726	-0.846	0.048	57.78	67.878	5.959e-70	6	T	C	0.717	-1.3	0.056	69.679	115.414	1.332e-117
cg19383211	ILMN_1715169	rs111362421	6	A	G	0.728	-0.842	0.048	56.894	66.977	4.77e-69	6	A	G	0.719	-1.313	0.056	70.827	117.678	7.173e-120
cg19383211	ILMN_2159694	rs111511242	6	T	C	0.726	-0.846	0.048	57.78	67.878	5.959e-70	6	T	C	0.717	0.759	0.062	24.949	32.119	4.957e-34
cg19383211	ILMN_2159694	rs114260710	6	C	T	0.651	0.381	0.046	13.417	14.677	2.015e-16	6	C	T	0.642	-1.102	0.06	59.643	74.277	2.271e-76
cg19405177	ILMN_2370872	rs7833924	8	A	G	0.537	-0.459	0.025	70.057	74.962	4.671e-77	8	A	G	0.564	0.656	0.052	21.286	34.953	6.96e-37
cg19405177	ILMN_2370872	rs7829343	8	A	G	0.558	-0.375	0.025	46.37	48.766	9.086e-51	8	A	G	0.576	0.82	0.052	33.056	54.194	3.222e-56
cg19593490	ILMN_1656670	rs112932732	6	A	T	0.729	-0.182	0.013	39.329	45.615	1.329e-47	6	A	T	0.734	-0.706	0.056	19.528	34.462	2.175e-36
cg19593490	ILMN_1656670	rs149688601	6	G	C	0.505	-0.117	0.011	20.584	23.19	4.94e-25	6	C	G	0.508	0.759	0.051	28.95	48.999	5.302e-51
cg19593490	ILMN_1660923	rs112932732	6	A	T	0.729	-0.182	0.013	39.329	45.615	1.329e-47	6	A	T	0.734	-0.776	0.055	24.357	42.713	1.097e-44
cg19593490	ILMN_1660923	rs114845586	6	C	A	0.692	-0.167	0.012	35.849	40.891	7.429e-43	6	C	A	0.689	-0.76	0.053	25.615	44.995	5.584e-47
cg19593490	ILMN_1666078	rs112932732	6	A	T	0.729	-0.182	0.013	39.329	45.615	1.329e-47	6	A	T	0.734	-0.986	0.055	38.77	69.042	4.047e-71
cg19593490	ILMN_1666078	rs115319513	6	C	G	0.559	0.128	0.011	24.434	27.159	4.903e-29	6	C	G	0.574	1.17	0.051	68.349	116.333	1.599e-118
cg19602479	ILMN_1691693	rs2210913	1	C	T	0.522	0.103	0.015	10.257	9.923	1.381e-11	1	C	T	0.535	-0.628	0.053	19.723	29.99	6.894e-32
cg19602479	ILMN_1691693	rs3761959	1	C	T	0.523	0.102	0.015	10.105	9.788	1.896e-11	1	C	T	0.535	-0.628	0.053	19.682	30.003	6.69e-32
cg19621877	ILMN_2140700	rs4130791	4	G	A	0.94	0.637	0.054	29.847	30.273	3.575e-32	4	G	A	0.931	-1.083	0.097	15.624	26.788	1.162e-28
cg19621877	ILMN_2140700	rs1882099	4	A	G	0.85	0.382	0.036	24.047	24.248	4.225e-26	4	A	G	0.846	-0.802	0.069	17.511	29.313	3.318e-31
cg19626725	ILMN_2101920	rs6896940	5	G	C	0.643	-0.463	0.025	72.077	74.418	1.641e-76	5	G	C	0.643	0.688	0.054	21.528	34.739	1.143e-36
cg19626725	ILMN_2101920	rs10066669	5	C	T	0.66	-0.368	0.024	44.608	50.258	2.883e-52	5	C	T	0.663	0.716	0.053	22.663	39.593	1.502e-41
cg19626725	ILMN_3246409	rs6896940	5	G	C	0.643	-0.463	0.025	72.077	74.418	1.641e-76	5	G	C	0.643	0.675	0.054	20.793	33.658	1.399e-35
cg19626725	ILMN_3246409	rs10066669	5	C	T	0.66	-0.368	0.024	44.608	50.258	2.883e-52	5	C	T	0.663	0.711	0.053	22.415	39.327	2.779e-41
cg19628469	ILMN_1777190	rs1683564	19	C	A	0.644	-0.078	0.011	10.67	11.678	2.242e-13	19	C	A	0.641	0.566	0.051	15.053	26.966	7.676e-29
cg19628469	ILMN_1777190	rs1651888	19	G	A	0.707	0.077	0.011	9.555	10.597	2.835e-12	19	G	A	0.707	-0.789	0.055	26.324	45.189	3.563e-47
cg19662922	ILMN_1658399	rs3741854	12	C	A	0.745	0.158	0.021	10.731	11.89	1.363e-13	12	C	A	0.737	0.323	0.058	4.09	6.848	1.956e-08
cg19662922	ILMN_1658399	rs7957626	12	A	T	0.676	0.142	0.02	10.027	10.499	3.568e-12	12	A	T	0.677	0.358	0.055	5.671	9.085	9.914e-11
cg19747945	ILMN_1683279	rs4714638	6	G	A	0.567	-0.092	0.007	37.977	40.198	3.694e-42	6	G	A	0.564	1.04	0.051	53.223	91.287	2.006e-93
cg19747945	ILMN_1683279	rs2296804	6	G	C	0.602	-0.087	0.007	33.34	34.854	8.767e-37	6	G	C	0.608	1.077	0.052	55.346	93.683	7.959e-96
cg19805943	ILMN_1708779	rs12151742	2	C	T	0.773	0.337	0.02	54.116	60.703	9.428e-63	2	C	T	0.752	-0.697	0.058	18.421	31.811	1.012e-33
cg19805943	ILMN_1708779	rs12151742	2	C	T	0.773	0.337	0.02	54.116	60.703	9.428e-63	2	C	T	0.752	-0.697	0.058	18.421	31.811	1.012e-33
cg19805943	ILMN_1790692	rs12151742	2	C	T	0.773	0.337	0.02	54.116	60.703	9.428e-63	2	C	T	0.752	-0.724	0.058	19.564	33.831	9.365e-36
cg19805943	ILMN_1790692	rs12151742	2	C	T	0.773	0.337	0.02	54.116	60.703	9.428e-63	2	C	T	0.752	-0.724	0.058	19.564	33.831	9.365e-36
cg19805943	ILMN_2256295	rs12151742	2	C	T	0.773	0.337	0.02	54.116	60.703	9.428e-63	2	C	T	0.752	-0.769	0.058	22.131	37.824	9.01e-40
cg19805943	ILMN_2256295	rs12151621	2	C	A	0.772	0.336	0.02	53.858	60.513	1.461e-62	2	C	A	0.752	-0.768	0.058	22.141	37.848	8.523e-40
cg19815271	ILMN_3298167	rs1045599	17	T	C	0.56	0.132	0.01	39.635	41.614	1.396e-43	17	T	C	0.567	1.139	0.053	62.856	99.324	1.766e-101
cg19815271	ILMN_3298167	rs1045599	17	T	C	0.56	0.132	0.01	39.635	41.614	1.396e-43	17	T	C	0.567	1.139	0.053	62.856	99.324	1.766e-101
cg19872068	ILMN_1698680	rs117521606	17	T	C	0.725	0.063	0.007	17.418	19.751	1.468e-21	17	T	C	0.736	-0.64	0.057	15.892	27.625	1.665e-29
cg19872068	ILMN_1698680	rs117521606	17	T	C	0.725	0.063	0.007	17.418	19.751	1.468e-21	17	T	C	0.736	-0.64	0.057	15.892	27.625	1.665e-29
cg19872068	ILMN_3231952	rs117521606	17	T	C	0.725	0.063	0.007	17.418	19.751	1.468e-21	17	T	C	0.736	-0.898	0.057	31.788	54.78	8.311e-57
cg19872068	ILMN_3231952	rs117521606	17	T	C	0.725	0.063	0.007	17.418	19.751	1.468e-21	17	T	C	0.736	-0.898	0.057	31.788	54.78	8.311e-57
cg19912559	ILMN_1680341	rs11206754	1	A	G	0.64	-0.368	0.024	48.684	51.436	1.894e-53	1	A	G	0.641	-0.949	0.054	41.797	66.863	6.212e-69
cg19912559	ILMN_1680341	rs12074147	1	T	C	0.636	-0.359	0.024	46.469	49.858	7.275e-52	1	T	C	0.639	-0.945	0.054	41.611	67.585	1.173e-69
cg19918208	ILMN_1676528	rs147405561	6	T	A	0.887	0.27	0.02	40.777	39.535	1.714e-41	6	T	A	0.895	1.144	0.085	25.24	39.728	1.098e-41
cg19918208	ILMN_1676528	rs113261463	6	A	G	0.866	0.163	0.018	17.239	17.236	5.14e-19	6	A	G	0.882	1.545	0.08	51.169	79.981	4.329e-82
cg20022036	ILMN_1715169	rs115029600	6	A	C	0.778	0.913	0.047	72.086	80.764	7.11e-83	6	A	C	0.774	-0.801	0.063	22.825	35.503	1.947e-37
cg20022036	ILMN_1715169	rs111362421	6	A	G	0.728	0.416	0.043	17.104	20.621	1.94e-22	6	A	G	0.719	-1.313	0.056	70.827	117.678	7.173e-120
cg20240860	ILMN_2154287	rs2074038	11	G	T	0.892	0.276	0.016	56.908	65.46	1.586e-67	11	G	T	0.889	-1.197	0.089	28.095	39.336	2.721e-41
cg20240860	ILMN_2154287	rs2074038	11	G	T	0.892	0.276	0.016	56.908	65.46	1.586e-67	11	G	T	0.889	-1.197	0.089	28.095	39.336	2.721e-41
cg20240860	ILMN_3187680	rs2074038	11	G	T	0.892	0.276	0.016	56.908	65.46	1.586e-67	11	G	T	0.889	-1.54	0.081	46.884	78.333	1.945e-80
cg20240860	ILMN_3187680	rs2074038	11	G	T	0.892	0.276	0.016	56.908	65.46	1.586e-67	11	G	T	0.889	-1.54	0.081	46.884	78.333	1.945e-80
cg20302342	ILMN_1698243	rs2075165	1	G	A	0.515	-0.273	0.015	61.043	70.492	1.422e-72	1	G	A	0.514	0.88	0.05	38.122	68.438	1.634e-70
cg20302342	ILMN_1698243	rs12128955	1	C	T	0.508	-0.258	0.015	54.624	61.386	1.945e-63	1	C	T	0.508	0.979	0.05	47.247	82.197	2.596e-84
cg20401567	ILMN_1810274	rs1042815	17	A	G	0.604	-0.173	0.014	32.615	32.749	1.152e-34	17	A	G	0.607	0.805	0.061	31.015	37.833	8.827e-40
cg20401567	ILMN_1810274	rs1042815	17	A	G	0.604	-0.173	0.014	32.615	32.749	1.152e-34	17	A	G	0.607	0.805	0.061	31.015	37.833	8.827e-40
cg20406979	ILMN_1671565	rs2769351	6	A	G	0.543	0.17	0.01	57.178	59.519	1.455e-61	6	A	G	0.535	-0.68	0.052	23.12	37.032	5.649e-39
cg20406979	ILMN_1671565	rs1794696	6	C	T	0.539	0.168	0.01	55.898	58.891	6.208e-61	6	C	T	0.532	-0.681	0.052	23.18	37.691	1.225e-39
cg20414749	ILMN_2352023	rs10900472	1	C	T	0.583	-0.144	0.012	25.976	29.383	2.816e-31	1	C	T	0.596	-0.689	0.051	22.714	40.106	4.576e-42
cg20414749	ILMN_2352023	rs11240360	1	T	C	0.574	0.091	0.012	10.392	11.803	1.673e-13	1	T	C	0.559	1.199	0.051	70.357	118.299	1.712e-120
cg20486651	ILMN_1671565	rs239935	6	A	G	0.536	-0.281	0.022	33.724	35.893	7.896e-38	6	A	G	0.527	-0.67	0.052	22.443	36.231	3.607e-38
cg20486651	ILMN_1671565	rs1794696	6	C	T	0.539	-0.281	0.022	33.795	35.63	1.452e-37	6	C	T	0.532	-0.681	0.052	23.18	37.691	1.225e-39
cg20519483	ILMN_1666078	rs115827043	6	G	C	0.807	0.376	0.025	46.271	49.827	7.813e-52	6	G	C	0.794	0.71	0.063	16.806	27.688	1.437e-29
cg20519483	ILMN_1666078	rs115319513	6	C	G	0.559	0.175	0.019	15.838	17.479	2.917e-19	6	C	G	0.574	1.17	0.051	68.349	116.333	1.599e-118
cg20608306	ILMN_1778668	rs10790167	11	C	T	0.641	0.147	0.012	28.508	30.407	2.623e-32	11	C	T	0.651	0.673	0.054	20.648	33.942	7.241e-36
cg20608306	ILMN_1778668	rs10790175	11	C	T	0.765	0.137	0.014	19.437	20.004	8.151e-22	11	C	T	0.771	1.026	0.061	37.276	62.278	2.477e-64
cg20773320	ILMN_2101920	rs10066669	5	C	T	0.66	0.172	0.012	38.783	42.276	3.014e-44	5	C	T	0.663	0.716	0.053	22.663	39.593	1.502e-41
cg20773320	ILMN_2101920	rs10066669	5	C	T	0.66	0.172	0.012	38.783	42.276	3.014e-44	5	C	T	0.663	0.716	0.053	22.663	39.593	1.502e-41
cg20773320	ILMN_3246409	rs10066669	5	C	T	0.66	0.172	0.012	38.783	42.276	3.014e-44	5	C	T	0.663	0.711	0.053	22.415	39.327	2.779e-41
cg20773320	ILMN_3246409	rs10066669	5	C	T	0.66	0.172	0.012	38.783	42.276	3.014e-44	5	C	T	0.663	0.711	0.053	22.415	39.327	2.779e-41
cg20814179	ILMN_1793017	rs11729289	4	G	A	0.613	-0.506	0.033	46.423	50.846	7.396e-53	4	G	A	0.613	-0.719	0.053	24.293	39.946	6.621e-42
cg20814179	ILMN_1793017	rs3733349	4	C	T	0.541	-0.453	0.032	38.918	44.553	1.553e-46	4	C	T	0.527	-0.921	0.05	41.88	72.481	1.437e-74
cg20995778	ILMN_1664878	rs269913	19	T	C	0.511	0.242	0.022	25.95	26.343	3.261e-28	19	T	C	0.508	-0.563	0.056	15.558	21.951	8.801e-24
cg20995778	ILMN_1664878	rs5030705	19	C	T	0.757	0.268	0.025	23.358	24.764	1.274e-26	19	C	T	0.761	-0.714	0.065	18.207	25.871	9.767e-28
cg21025488	ILMN_1727389	rs10870597	13	A	G	0.795	0.345	0.024	37.467	44.799	8.775e-47	13	A	G	0.787	-0.713	0.06	17.195	30.784	1.093e-32
cg21025488	ILMN_1727389	rs7324744	13	A	G	0.797	0.342	0.024	36.701	43.874	7.459e-46	13	A	G	0.79	-0.73	0.06	17.855	32.147	4.64e-34
cg21025488	ILMN_2339796	rs10870597	13	A	G	0.795	0.345	0.024	37.467	44.799	8.775e-47	13	A	G	0.787	-0.644	0.061	13.859	24.566	2.02e-26
cg21025488	ILMN_2339796	rs7324744	13	A	G	0.797	0.342	0.024	36.701	43.874	7.459e-46	13	A	G	0.79	-0.662	0.061	14.535	25.903	9.051e-28
cg21187068	ILMN_1710752	rs10282929	8	T	G	0.821	-0.203	0.012	57.659	60.761	8.233e-63	8	T	G	0.83	1.157	0.069	37.852	61.237	2.745e-63
cg21187068	ILMN_1710752	rs9657360	8	T	C	0.821	-0.203	0.012	57.659	60.761	8.233e-63	8	T	C	0.828	1.169	0.069	38.93	62.572	1.254e-64
cg21207418	ILMN_2078599	rs10425114	19	T	C	0.648	0.111	0.009	32.243	34.358	2.764e-36	19	T	C	0.65	-0.567	0.056	14.584	22.541	2.231e-24
cg21207418	ILMN_2078599	rs74180000	19	T	C	0.652	0.111	0.009	31.945	33.576	1.692e-35	19	T	C	0.657	-0.599	0.056	16.169	24.867	1.003e-26
cg21241477	ILMN_1778032	rs487820	9	G	A	0.541	-0.183	0.01	59.179	66.365	1.964e-68	9	G	A	0.539	-0.591	0.05	17.61	30.216	4.086e-32
cg21241477	ILMN_1778032	rs642059	9	A	C	0.555	-0.174	0.01	53.077	61.095	3.813e-63	9	A	C	0.547	-0.601	0.05	18.147	31.851	9.219e-34
cg21473183	ILMN_1708779	rs12620113	2	G	T	0.626	-0.158	0.009	57.85	61.167	3.222e-63	2	G	T	0.629	0.378	0.053	6.788	10.857	1.54e-12
cg21473183	ILMN_1708779	rs12151742	2	C	T	0.773	0.102	0.011	17.888	20.095	6.597e-22	2	C	T	0.752	-0.697	0.058	18.421	31.811	1.012e-33
cg21473183	ILMN_1790692	rs12620113	2	G	T	0.626	-0.158	0.009	57.85	61.167	3.222e-63	2	G	T	0.629	0.421	0.054	8.275	13.249	5.665e-15
cg21473183	ILMN_1790692	rs12151742	2	C	T	0.773	0.102	0.011	17.888	20.095	6.597e-22	2	C	T	0.752	-0.724	0.058	19.564	33.831	9.365e-36
cg21473183	ILMN_2256295	rs12620113	2	G	T	0.626	-0.158	0.009	57.85	61.167	3.222e-63	2	G	T	0.629	0.35	0.054	5.748	9.003	1.202e-10
cg21473183	ILMN_2256295	rs12151621	2	C	A	0.772	0.101	0.011	17.895	20.139	5.948e-22	2	C	A	0.752	-0.768	0.058	22.141	37.848	8.523e-40
cg21549285	ILMN_1662358	rs456018	21	A	G	0.576	-0.173	0.016	22.289	25.023	6.986e-27	21	A	G	0.562	0.418	0.05	8.639	14.948	1.07e-16
cg21549285	ILMN_1662358	rs462687	21	G	A	0.538	-0.164	0.016	20.543	22.599	1.949e-24	21	G	A	0.527	0.433	0.051	9.354	15.902	1.154e-17
cg21728101	ILMN_2358069	rs7783715	7	C	T	0.617	0.266	0.029	15.745	17.747	1.562e-19	7	C	T	0.613	-0.412	0.052	8.314	13.534	2.909e-15
cg21728101	ILMN_2358069	rs1316716	7	G	A	0.634	0.236	0.029	12.203	14.099	7.768e-16	7	G	A	0.635	-0.449	0.053	9.618	15.715	1.785e-17
cg21832243	ILMN_1764871	rs2298682	21	A	G	0.528	0.223	0.013	54.229	61.755	8.297e-64	21	A	G	0.518	0.412	0.049	8.427	15.249	5.291e-17
cg21832243	ILMN_1764871	rs7280542	21	G	A	0.634	-0.167	0.014	28.317	30.995	6.713e-33	21	G	A	0.637	-0.562	0.052	14.522	25.161	5.075e-27
cg21855910	ILMN_1730928	rs62065492	17	C	T	0.523	0.104	0.01	22.887	24.384	3.083e-26	17	C	T	0.525	-0.573	0.051	16.253	27.614	1.707e-29
cg21855910	ILMN_1730928	rs61390192	17	C	T	0.58	0.099	0.01	20.191	22.076	6.582e-24	17	C	T	0.585	-0.614	0.051	18.177	31.553	1.84e-33
cg22194129	ILMN_1665457	rs10845821	12	C	T	0.601	0.13	0.01	33.617	36.554	1.708e-38	12	C	T	0.602	-0.932	0.056	41.838	60.852	6.67e-63
cg22194129	ILMN_1665457	rs7960410	12	C	T	0.6	0.129	0.01	33.604	36.501	1.929e-38	12	C	T	0.602	-0.949	0.055	43.347	63.835	6.788e-66
cg22194129	ILMN_1682259	rs10845821	12	C	T	0.601	0.13	0.01	33.617	36.554	1.708e-38	12	C	T	0.602	-0.78	0.056	29.866	42.035	5.26e-44
cg22194129	ILMN_1682259	rs12310416	12	A	G	0.603	0.129	0.01	33.529	36.523	1.833e-38	12	A	G	0.603	-0.806	0.056	31.863	45.49	1.776e-47
cg22430985	ILMN_1701998	rs62290601	4	T	A	0.593	0.145	0.01	44.32	44.668	1.19e-46	4	T	A	0.595	-0.708	0.06	24.313	30.479	2.221e-32
cg22430985	ILMN_1701998	rs62290601	4	T	A	0.593	0.145	0.01	44.32	44.668	1.19e-46	4	T	A	0.595	-0.708	0.06	24.313	30.479	2.221e-32
cg22687902	ILMN_3231952	rs117521606	17	T	C	0.725	0.089	0.008	26.016	29.321	3.252e-31	17	T	C	0.736	-0.898	0.057	31.788	54.78	8.311e-57
cg22687902	ILMN_3231952	rs117521606	17	T	C	0.725	0.089	0.008	26.016	29.321	3.252e-31	17	T	C	0.736	-0.898	0.057	31.788	54.78	8.311e-57
cg22968622	ILMN_1784428	rs169201	17	A	G	0.776	-1.855	0.098	75.927	78.075	3.527e-80	17	A	G	0.762	-0.771	0.06	21.521	36.133	4.53e-38
cg22968622	ILMN_1784428	rs117160543	17	A	G	0.76	-1.728	0.095	69.07	72.137	3.182e-74	17	A	G	0.751	-0.813	0.059	24.656	41.386	2.362e-43
cg22968622	ILMN_2393693	rs169201	17	A	G	0.776	-1.855	0.098	75.927	78.075	3.527e-80	17	A	G	0.762	1.292	0.068	61.585	78.791	6.758e-81
cg22968622	ILMN_2393693	rs151155861	17	G	A	0.767	-1.726	0.095	67.597	71.697	8.786e-74	17	G	A	0.758	1.345	0.068	67.435	85.546	1.14e-87
cg23003117	ILMN_1752592	rs140099320	6	C	A	0.717	-0.426	0.023	69.296	73.042	3.938e-75	6	C	A	0.722	-0.402	0.057	6.62	10.704	2.202e-12
cg23003117	ILMN_1752592	rs149614134	6	G	T	0.874	-0.25	0.031	12.886	14.341	4.413e-16	6	G	T	0.882	-1.332	0.08	37.674	60.852	6.679e-63
cg23093754	ILMN_1683279	rs2296804	6	G	C	0.602	-0.144	0.01	43.068	45.045	4.967e-47	6	G	C	0.608	1.077	0.052	55.346	93.683	7.959e-96
cg23093754	ILMN_1683279	rs2296804	6	G	C	0.602	-0.144	0.01	43.068	45.045	4.967e-47	6	G	C	0.608	1.077	0.052	55.346	93.683	7.959e-96
cg23216724	ILMN_1671565	rs239934	6	A	G	0.529	0.136	0.014	19.292	21.134	5.88e-23	6	A	G	0.518	-0.663	0.051	22.004	36.18	4.061e-38
cg23216724	ILMN_1671565	rs1794696	6	C	T	0.539	0.139	0.014	19.882	20.971	8.6e-23	6	C	T	0.532	-0.681	0.052	23.18	37.691	1.225e-39
cg23346237	ILMN_1692464	rs139125107	22	A	T	0.897	-0.132	0.016	13.343	14.906	1.178e-16	22	A	T	0.894	0.494	0.082	4.607	7.86	1.786e-09
cg23346237	ILMN_1692464	rs139125107	22	A	T	0.897	-0.132	0.016	13.343	14.906	1.178e-16	22	A	T	0.894	0.494	0.082	4.607	7.86	1.786e-09
cg23346237	ILMN_2059886	rs139125107	22	A	T	0.897	-0.132	0.016	13.343	14.906	1.178e-16	22	A	T	0.894	0.483	0.082	4.43	7.557	3.647e-09
cg23346237	ILMN_2059886	rs139125107	22	A	T	0.897	-0.132	0.016	13.343	14.906	1.178e-16	22	A	T	0.894	0.483	0.082	4.43	7.557	3.647e-09
cg23465465	ILMN_1676528	rs66823108	6	G	A	0.865	-0.541	0.038	42.996	43.992	5.678e-46	6	G	A	0.881	1.52	0.08	49.764	77.988	4.319e-80
cg23465465	ILMN_1676528	rs113261463	6	A	G	0.866	-0.54	0.038	42.743	43.612	1.37e-45	6	A	G	0.882	1.545	0.08	51.169	79.981	4.329e-82
cg23465465	ILMN_1700067	rs66823108	6	G	A	0.865	-0.541	0.038	42.996	43.992	5.678e-46	6	G	A	0.881	1.256	0.079	35.661	54.62	1.202e-56
cg23465465	ILMN_1700067	rs66827971	6	T	C	0.867	-0.53	0.038	40.913	41.97	6.118e-44	6	T	C	0.882	1.273	0.08	36.296	55.48	1.645e-57
cg23533927	ILMN_1791511	rs1985881	7	C	T	0.645	0.152	0.011	40.155	40.954	6.423e-43	7	C	T	0.644	-1.217	0.056	68.246	102.601	9.176e-105
cg23533927	ILMN_1791511	rs1985881	7	C	T	0.645	0.152	0.011	40.155	40.954	6.423e-43	7	C	T	0.644	-1.217	0.056	68.246	102.601	9.176e-105
cg23606396	ILMN_1666078	rs114114119	6	G	A	0.723	0.118	0.009	30.159	33.417	2.445e-35	6	G	A	0.751	-0.669	0.056	17.089	30.449	2.382e-32
cg23606396	ILMN_1666078	rs115319513	6	C	G	0.559	-0.079	0.009	16.548	18.435	3.142e-20	6	C	G	0.574	1.17	0.051	68.349	116.333	1.599e-118
cg23681866	ILMN_1656670	rs111482415	6	A	G	0.745	-0.867	0.046	67.67	75.972	4.536e-78	6	A	G	0.752	0.81	0.06	24.575	39.03	5.525e-41
cg23681866	ILMN_1656670	rs149688601	6	G	C	0.505	0.27	0.039	8.664	10.217	6.916e-12	6	C	G	0.508	0.759	0.051	28.95	48.999	5.302e-51
cg23696834	ILMN_1683279	rs2296804	6	G	C	0.602	-0.083	0.01	13.67	14.492	3.102e-16	6	G	C	0.608	1.077	0.052	55.346	93.683	7.959e-96
cg23696834	ILMN_1683279	rs2296804	6	G	C	0.602	-0.083	0.01	13.67	14.492	3.102e-16	6	G	C	0.608	1.077	0.052	55.346	93.683	7.959e-96
cg23709172	ILMN_1697544	rs1059264	14	C	T	0.676	-0.081	0.008	20.199	21.362	3.461e-23	14	C	T	0.662	-0.787	0.056	27.73	43.098	4.492e-45
cg23709172	ILMN_1697544	rs1059264	14	C	T	0.676	-0.081	0.008	20.199	21.362	3.461e-23	14	C	T	0.662	-0.787	0.056	27.73	43.098	4.492e-45
cg23754390	ILMN_2326713	rs34956804	11	G	A	0.765	0.237	0.017	37.646	42.354	2.515e-44	11	G	A	0.752	1.048	0.057	41.256	74.254	2.397e-76
cg23754390	ILMN_2326713	rs7127272	11	A	G	0.762	0.235	0.017	37.241	41.885	7.45e-44	11	A	G	0.755	1.062	0.057	42.033	75.653	9.488e-78
cg23809645	ILMN_1672899	rs13401333	2	T	C	0.649	0.125	0.018	9.482	9.938	1.333e-11	2	T	C	0.638	-0.347	0.06	5.557	7.366	5.732e-09
cg23809645	ILMN_1672899	rs13428823	2	A	G	0.649	0.125	0.018	9.482	9.938	1.333e-11	2	A	G	0.638	-0.348	0.06	5.564	7.369	5.703e-09
cg23815491	ILMN_1812433	rs1050362	16	C	A	0.631	-0.375	0.02	67.434	73.424	1.629e-75	16	C	A	0.638	0.655	0.062	19.993	24.24	4.311e-26
cg23815491	ILMN_1812433	rs7197453	16	G	C	0.637	-0.371	0.02	65.81	72.258	2.408e-74	16	G	C	0.641	0.664	0.062	20.476	25.006	7.266e-27
cg23835646	ILMN_1687306	rs5750457	22	C	T	0.644	-0.054	0.008	8.416	8.912	1.491e-10	22	C	T	0.661	0.451	0.054	9.228	14.962	1.033e-16
cg23835646	ILMN_1687306	rs2235338	22	A	G	0.56	0.043	0.008	5.695	6.577	3.726e-08	22	A	G	0.567	-1.065	0.05	56.234	96.666	8.149e-99
cg23841361	ILMN_1661266	rs115539935	6	G	A	0.626	-0.245	0.02	30.191	33.777	1.062e-35	6	G	A	0.63	1.12	0.06	60.001	74.375	1.813e-76
cg23841361	ILMN_1661266	rs9271383	6	T	C	0.561	-0.216	0.019	24.684	26.994	7.196e-29	6	T	C	0.564	1.116	0.059	62.863	77.221	2.537e-79
cg23841361	ILMN_1715169	rs115539935	6	G	A	0.626	-0.245	0.02	30.191	33.777	1.062e-35	6	G	A	0.63	-0.955	0.053	43.247	70.825	6.589e-73
cg23841361	ILMN_1715169	rs111362421	6	A	G	0.728	-0.219	0.021	20.468	23.568	2.052e-25	6	A	G	0.719	-1.313	0.056	70.827	117.678	7.173e-120
cg23889013	ILMN_2192281	rs11669386	19	A	G	0.587	0.219	0.013	55.135	62.568	1.268e-64	19	A	G	0.585	0.788	0.05	30.094	54.212	3.089e-56
cg23889013	ILMN_2192281	rs10409908	19	C	T	0.706	0.172	0.014	29.291	32.704	1.278e-34	19	C	T	0.7	0.927	0.055	35.998	61.494	1.515e-63
cg24012925	ILMN_1804822	rs6076874	20	T	C	0.563	0.222	0.016	37.328	41.495	1.836e-43	20	T	C	0.577	-0.749	0.051	27.679	47.007	5.311e-49
cg24012925	ILMN_1804822	rs6085283	20	C	T	0.569	-0.202	0.016	30.697	34.645	1.421e-36	20	C	T	0.564	0.79	0.05	31.04	53.794	8.108e-56
cg24086040	ILMN_1675483	rs7607996	2	C	T	0.535	0.139	0.013	21.098	24.025	7.096e-26	2	C	T	0.531	0.341	0.048	5.961	10.803	1.746e-12
cg24086040	ILMN_1675483	rs13394744	2	T	A	0.838	-0.163	0.017	15.966	18.945	9.585e-21	2	T	A	0.84	-1.104	0.066	33.746	60.102	3.777e-62
cg24153763	ILMN_1683279	rs2296804	6	G	C	0.602	-0.234	0.014	56.12	59.208	2.983e-61	6	G	C	0.608	1.077	0.052	55.346	93.683	7.959e-96
cg24153763	ILMN_1683279	rs2296804	6	G	C	0.602	-0.234	0.014	56.12	59.208	2.983e-61	6	G	C	0.608	1.077	0.052	55.346	93.683	7.959e-96
cg24158141	ILMN_1793017	rs1377586	4	G	A	0.542	-0.078	0.006	27.76	31.342	2.998e-33	4	G	A	0.528	-0.92	0.05	41.771	72.471	1.473e-74
cg24158141	ILMN_1793017	rs3733349	4	C	T	0.541	-0.078	0.006	27.805	31.315	3.196e-33	4	C	T	0.527	-0.921	0.05	41.88	72.481	1.437e-74
cg24159697	ILMN_2352023	rs10900472	1	C	T	0.583	-0.257	0.018	38.625	43.424	2.114e-45	1	C	T	0.596	-0.689	0.051	22.714	40.106	4.576e-42
cg24159697	ILMN_2352023	rs11240360	1	T	C	0.574	0.156	0.018	14.204	16.245	5.181e-18	1	T	C	0.559	1.199	0.051	70.357	118.299	1.712e-120
cg24363820	ILMN_1791754	rs3213445	22	T	C	0.926	0.337	0.031	20.904	25.106	5.763e-27	22	T	C	0.934	1.112	0.113	15.274	21.036	7.388e-23
cg24363820	ILMN_1791754	rs3213445	22	T	C	0.926	0.337	0.031	20.904	25.106	5.763e-27	22	T	C	0.934	1.112	0.113	15.274	21.036	7.388e-23
cg24365117	ILMN_2101930	rs12899409	15	A	C	0.605	-0.251	0.015	52.022	59.078	4.028e-61	15	A	C	0.619	-0.648	0.049	20.264	37.412	2.342e-39
cg24365117	ILMN_2101930	rs2159081	15	A	C	0.599	-0.243	0.015	48.846	55.018	4.789e-57	15	A	C	0.618	-0.663	0.049	21.29	39.69	1.199e-41
cg24438145	ILMN_1687247	rs8076632	17	C	G	0.654	-0.226	0.015	42.192	48.617	1.281e-50	17	C	G	0.645	0.858	0.07	33.064	32.891	8.278e-35
cg24438145	ILMN_1687247	rs8076632	17	C	G	0.654	-0.226	0.015	42.192	48.617	1.281e-50	17	C	G	0.645	0.858	0.07	33.064	32.891	8.278e-35
cg24539848	ILMN_1675483	rs7607996	2	C	T	0.535	0.167	0.016	19.537	22.605	1.922e-24	2	C	T	0.531	0.341	0.048	5.961	10.803	1.746e-12
cg24539848	ILMN_1675483	rs13394744	2	T	A	0.838	-0.21	0.022	16.83	20.25	4.595e-22	2	T	A	0.84	-1.104	0.066	33.746	60.102	3.777e-62
cg24550644	ILMN_1730928	rs11658204	17	A	G	0.537	0.433	0.028	48.007	51.677	1.084e-53	17	A	G	0.543	-0.576	0.051	16.368	27.96	7.655e-30
cg24550644	ILMN_1730928	rs61390192	17	C	T	0.58	0.386	0.028	37.386	41.016	5.568e-43	17	C	T	0.585	-0.614	0.051	18.177	31.553	1.84e-33
cg24694606	ILMN_1656670	rs150030598	6	C	T	0.812	0.451	0.023	80.271	83.036	3.75e-85	6	C	T	0.819	0.735	0.068	16.132	25.238	4.238e-27
cg24694606	ILMN_1656670	rs149688601	6	G	C	0.505	-0.165	0.017	17.567	20.151	5.79e-22	6	C	G	0.508	0.759	0.051	28.95	48.999	5.302e-51
cg24751129	ILMN_1683279	rs58497441	6	G	A	0.566	0.077	0.007	25.471	27.214	4.321e-29	6	G	A	0.564	1.012	0.051	50.433	86.323	1.896e-88
cg24751129	ILMN_1683279	rs2296804	6	G	C	0.602	0.073	0.007	22.337	23.452	2.687e-25	6	G	C	0.608	1.077	0.052	55.346	93.683	7.959e-96
cg24815792	ILMN_1683279	rs2296804	6	G	C	0.602	-0.426	0.025	58.337	61.125	3.554e-63	6	G	C	0.608	1.077	0.052	55.346	93.683	7.959e-96
cg24815792	ILMN_1683279	rs2296804	6	G	C	0.602	-0.426	0.025	58.337	61.125	3.554e-63	6	G	C	0.608	1.077	0.052	55.346	93.683	7.959e-96
cg24838316	ILMN_1656670	rs111482415	6	A	G	0.745	-0.831	0.043	73.74	82.88	5.364e-85	6	A	G	0.752	0.81	0.06	24.575	39.03	5.525e-41
cg24838316	ILMN_1656670	rs149688601	6	G	C	0.505	0.331	0.036	15.344	18.023	8.205e-20	6	C	G	0.508	0.759	0.051	28.95	48.999	5.302e-51
cg24838316	ILMN_1666078	rs111482415	6	A	G	0.745	-0.831	0.043	73.74	82.88	5.364e-85	6	A	G	0.752	0.896	0.059	30.6	49.313	2.564e-51
cg24838316	ILMN_1666078	rs115319513	6	C	G	0.559	-0.354	0.037	17.343	20.156	5.716e-22	6	C	G	0.574	1.17	0.051	68.349	116.333	1.599e-118
cg24846343	ILMN_1690982	rs5751777	22	T	C	0.579	0.274	0.015	63.184	75.636	9.865e-78	22	T	C	0.589	0.671	0.051	21.862	37.545	1.721e-39
cg24846343	ILMN_1690982	rs5751775	22	C	T	0.579	0.272	0.015	62.394	74.916	5.201e-77	22	C	T	0.587	0.673	0.051	22.062	37.81	9.315e-40
cg24848973	ILMN_2225144	rs11716884	3	A	C	0.905	0.184	0.018	20.946	23.544	2.172e-25	3	A	C	0.901	-0.497	0.086	4.433	7.254	7.48e-09
cg24848973	ILMN_2225144	rs11927001	3	A	G	0.916	0.183	0.018	18.685	21.694	1.599e-23	3	A	G	0.905	-0.536	0.088	4.934	8.084	1.052e-09
cg24860092	ILMN_1786426	rs231237	19	G	A	0.622	-0.123	0.01	30.668	34.859	8.656e-37	19	G	A	0.629	0.527	0.052	13.114	22.63	1.813e-24
cg24860092	ILMN_1786426	rs10402837	19	G	A	0.861	-0.148	0.014	22.578	24.795	1.186e-26	19	G	A	0.866	1.413	0.075	46.751	78.092	3.392e-80
cg24910161	ILMN_1666206	rs3902025	17	T	G	0.584	-0.169	0.01	53.06	60.387	1.954e-62	17	T	G	0.579	0.565	0.051	15.871	26.773	1.201e-28
cg24910161	ILMN_1666206	rs12950209	17	T	C	0.509	-0.144	0.01	39.557	44.255	3.092e-46	17	C	T	0.501	-0.807	0.05	33.231	55.981	5.177e-58
cg24910161	ILMN_2347193	rs3902025	17	T	G	0.584	-0.169	0.01	53.06	60.387	1.954e-62	17	T	G	0.579	0.505	0.051	12.691	21.415	3.059e-23
cg24910161	ILMN_2347193	rs2313430	17	C	T	0.502	-0.142	0.01	38.718	43.914	6.813e-46	17	T	C	0.508	-0.704	0.05	25.292	43.083	4.657e-45
cg24917065	ILMN_1667162	rs2942202	8	A	C	0.541	-0.257	0.014	69.737	73.456	1.515e-75	8	A	C	0.521	0.563	0.054	15.986	23.494	2.439e-25
cg24917065	ILMN_1667162	rs1512274	8	C	G	0.665	0.118	0.014	13.176	15.057	8.281e-17	8	C	G	0.677	-1.193	0.055	62.844	101.582	9.636e-104
cg24920358	ILMN_1680341	rs11206754	1	A	G	0.64	-0.221	0.013	55.141	58.866	6.572e-61	1	A	G	0.641	-0.949	0.054	41.797	66.863	6.212e-69
cg24920358	ILMN_1680341	rs12074147	1	T	C	0.636	-0.217	0.013	53.335	57.804	7.644e-60	1	T	C	0.639	-0.945	0.054	41.611	67.585	1.173e-69
cg25215230	ILMN_1673370	rs4453929	4	G	T	0.649	0.419	0.022	72.037	75.596	1.081e-77	4	G	T	0.644	-0.586	0.054	15.704	25.873	9.713e-28
cg25215230	ILMN_1673370	rs7685083	4	G	A	0.645	0.407	0.022	68.492	72.508	1.35e-74	4	G	A	0.642	-0.59	0.054	15.949	26.318	3.453e-28
cg25258033	ILMN_1671565	rs1794696	6	C	T	0.539	0.398	0.021	70.31	74.829	6.351e-77	6	C	T	0.532	-0.681	0.052	23.18	37.691	1.225e-39
cg25258033	ILMN_1671565	rs1794696	6	C	T	0.539	0.398	0.021	70.31	74.829	6.351e-77	6	C	T	0.532	-0.681	0.052	23.18	37.691	1.225e-39
cg25259697	ILMN_2358069	rs7795126	7	A	G	0.585	0.091	0.012	10.75	12.13	7.787e-14	7	A	G	0.591	-0.338	0.051	5.712	9.665	2.534e-11
cg25259697	ILMN_2358069	rs1316716	7	G	A	0.634	0.072	0.013	6.428	7.13	1.004e-08	7	G	A	0.635	-0.449	0.053	9.618	15.715	1.785e-17
cg25259754	ILMN_1691693	rs2210913	1	C	T	0.522	0.115	0.01	31.612	30.495	2.137e-32	1	C	T	0.535	-0.628	0.053	19.723	29.99	6.894e-32
cg25259754	ILMN_1691693	rs3761959	1	C	T	0.523	0.114	0.01	31.422	30.347	3.014e-32	1	C	T	0.535	-0.628	0.053	19.682	30.003	6.69e-32
cg25496930	ILMN_1710124	rs7632486	3	A	G	0.805	0.118	0.012	18.435	19.98	8.617e-22	3	A	G	0.81	-1.095	0.065	36.463	61.228	2.801e-63
cg25496930	ILMN_1710124	rs7632486	3	A	G	0.805	0.118	0.012	18.435	19.98	8.617e-22	3	A	G	0.81	-1.095	0.065	36.463	61.228	2.801e-63
cg25645491	ILMN_1752592	rs114282791	6	T	G	0.835	-0.15	0.01	46.106	49.33	2.465e-51	6	T	G	0.849	-1.057	0.072	29.257	46.462	1.874e-48
cg25645491	ILMN_1752592	rs149614134	6	G	T	0.874	-0.113	0.011	20.63	22.94	8.829e-25	6	G	T	0.882	-1.332	0.08	37.674	60.852	6.679e-63
cg25732028	ILMN_1810274	rs6504340	17	G	A	0.781	-0.251	0.019	37.271	38.68	1.242e-40	17	G	A	0.774	0.719	0.069	18.2	23.501	2.398e-25
cg25732028	ILMN_1810274	rs1042815	17	A	G	0.604	-0.211	0.016	36.929	37.308	2.981e-39	17	A	G	0.607	0.805	0.061	31.015	37.833	8.827e-40
cg25839482	ILMN_2111739	rs12910672	15	C	T	0.74	-0.169	0.012	44.646	46.546	1.542e-48	15	C	T	0.742	-0.855	0.058	27.686	47.319	2.583e-49
cg25839482	ILMN_2111739	rs10220738	15	T	A	0.74	-0.163	0.012	41.453	43.201	3.541e-45	15	T	A	0.738	-0.898	0.058	30.905	52.278	2.703e-54
cg25925210	ILMN_1704985	rs1863704	2	G	A	0.592	0.516	0.028	70.64	73.99	4.411e-76	2	G	A	0.605	-0.782	0.051	30.326	50.708	1.018e-52
cg25925210	ILMN_1704985	rs62191659	2	C	T	0.517	0.427	0.027	50.16	55.998	4.977e-58	2	C	T	0.52	-0.89	0.049	41.009	72.11	3.391e-74
cg26121931	ILMN_1656670	rs150030598	6	C	T	0.812	-1.222	0.063	75.692	80.462	1.425e-82	6	C	T	0.819	0.735	0.068	16.132	25.238	4.238e-27
cg26121931	ILMN_1656670	rs149688601	6	G	C	0.505	0.425	0.047	15.058	17.667	1.884e-19	6	C	G	0.508	0.759	0.051	28.95	48.999	5.302e-51
cg26157579	ILMN_1813139	rs1043697	15	C	T	0.595	-0.188	0.012	49.837	53.497	1.612e-55	15	C	T	0.602	-0.952	0.052	44.059	74.13	3.193e-76
cg26157579	ILMN_1813139	rs10400915	15	G	A	0.606	-0.169	0.012	40.186	44.165	3.811e-46	15	G	A	0.609	-1.038	0.051	52.008	89.116	3.01e-91
cg26326372	ILMN_1694432	rs7143148	14	T	C	0.748	-0.235	0.02	25.589	28.981	7.17e-31	14	T	C	0.725	0.427	0.061	7.229	10.618	2.695e-12
cg26326372	ILMN_1694432	rs7143148	14	T	C	0.748	-0.235	0.02	25.589	28.981	7.17e-31	14	T	C	0.725	0.427	0.061	7.229	10.618	2.695e-12
cg26398848	ILMN_1712231	rs57542652	2	G	A	0.629	-0.173	0.011	47.053	50.018	5.018e-52	2	G	A	0.634	0.604	0.054	16.88	27.139	5.144e-29
cg26398848	ILMN_1712231	rs7601944	2	A	G	0.629	-0.172	0.011	46.464	49.274	2.805e-51	2	A	G	0.63	0.618	0.054	17.729	28.602	1.725e-30
cg26516362	ILMN_2101920	rs6896940	5	G	C	0.643	-0.497	0.032	50.678	52.58	1.343e-54	5	G	C	0.643	0.688	0.054	21.528	34.739	1.143e-36
cg26516362	ILMN_2101920	rs10066669	5	C	T	0.66	-0.42	0.031	35.319	39.997	5.888e-42	5	C	T	0.663	0.716	0.053	22.663	39.593	1.502e-41
cg26536354	ILMN_1710752	rs10090650	8	G	A	0.822	-0.28	0.017	53.083	56.044	4.469e-58	8	G	A	0.828	1.144	0.069	37.287	59.718	9.185e-62
cg26536354	ILMN_1710752	rs9657360	8	T	C	0.821	-0.277	0.017	52.489	55.592	1.27e-57	8	T	C	0.828	1.169	0.069	38.93	62.572	1.254e-64
cg26587870	ILMN_1676528	rs13201294	6	A	T	0.876	0.582	0.04	48.349	46.158	3.785e-48	6	A	T	0.886	1.185	0.082	29.174	44.793	8.895e-47
cg26587870	ILMN_1676528	rs113261463	6	A	G	0.866	0.392	0.038	23.413	23.485	2.489e-25	6	A	G	0.882	1.545	0.08	51.169	79.981	4.329e-82
cg26668989	ILMN_2201580	rs2269340	1	T	C	0.915	0.054	0.01	5.024	6.108	1.136e-07	1	T	C	0.919	-0.879	0.09	11.776	20.75	1.436e-22
cg26668989	ILMN_2201580	rs2269340	1	T	C	0.915	0.054	0.01	5.024	6.108	1.136e-07	1	T	C	0.919	-0.879	0.09	11.776	20.75	1.436e-22
cg26668989	ILMN_2391861	rs2269340	1	T	C	0.915	0.054	0.01	5.024	6.108	1.136e-07	1	T	C	0.919	-0.889	0.09	12.046	21.318	3.83e-23
cg26668989	ILMN_2391861	rs2269340	1	T	C	0.915	0.054	0.01	5.024	6.108	1.136e-07	1	T	C	0.919	-0.889	0.09	12.046	21.318	3.83e-23
cg26724967	ILMN_1778010	rs10431961	16	C	T	0.656	0.053	0.008	8.278	9.451	4.189e-11	16	C	T	0.654	-0.298	0.053	3.943	6.797	2.212e-08
cg26724967	ILMN_1778010	rs1554999	16	C	A	0.662	-0.051	0.008	7.596	8.953	1.353e-10	16	C	A	0.665	0.474	0.052	9.823	18.073	7.31e-20
cg26724967	ILMN_2368530	rs1554999	16	C	A	0.662	-0.051	0.008	7.596	8.953	1.353e-10	16	C	A	0.665	0.462	0.051	9.53	17.527	2.611e-19
cg26724967	ILMN_2368530	rs1554999	16	C	A	0.662	-0.051	0.008	7.596	8.953	1.353e-10	16	C	A	0.665	0.462	0.051	9.53	17.527	2.611e-19
cg26763362	ILMN_1811933	rs669340	17	C	G	0.648	-0.158	0.013	33.283	34.354	2.792e-36	17	C	G	0.657	0.557	0.058	14.056	20.199	5.176e-22
cg26763362	ILMN_1811933	rs12950117	17	G	A	0.665	-0.155	0.013	31.431	33.092	5.194e-35	17	G	A	0.673	0.57	0.058	14.345	20.677	1.702e-22
cg26808167	ILMN_1814789	rs2220390	1	A	G	0.554	-0.224	0.014	49.722	57.36	2.137e-59	1	A	G	0.583	0.59	0.048	17.566	32.615	1.571e-34
cg26808167	ILMN_1814789	rs12142550	1	C	T	0.724	-0.167	0.015	22.283	25.199	4.645e-27	1	C	T	0.745	0.827	0.056	26.884	47.101	4.27e-49
cg26944245	ILMN_1741371	rs3743884	16	T	C	0.56	0.558	0.027	78.316	89.423	1.481e-91	16	T	C	0.58	-0.737	0.05	27.034	46.326	2.569e-48
cg26944245	ILMN_1741371	rs11648403	16	C	T	0.565	-0.428	0.028	45.991	52.31	2.509e-54	16	C	T	0.538	0.817	0.049	33.924	60.23	2.814e-62
cg26955290	ILMN_2342638	rs552653	17	C	T	0.662	-0.311	0.018	58.851	63.778	7.734e-66	17	C	T	0.673	-0.658	0.054	19.381	32.172	4.378e-34
cg26955290	ILMN_2342638	rs552653	17	C	T	0.662	-0.311	0.018	58.851	63.778	7.734e-66	17	C	T	0.673	-0.658	0.054	19.381	32.172	4.378e-34
cg27226927	ILMN_1681437	rs4969481	17	C	T	0.871	0.292	0.016	62.487	69.118	3.4e-71	17	C	T	0.865	-0.893	0.074	18.525	31.29	3.389e-33
cg27226927	ILMN_1681437	rs4969481	17	C	T	0.871	0.292	0.016	62.487	69.118	3.4e-71	17	C	T	0.865	-0.893	0.074	18.525	31.29	3.389e-33
cg27263049	ILMN_2370872	rs62530298	8	T	C	0.561	-0.134	0.015	16.931	17.627	2.065e-19	8	T	C	0.579	0.821	0.052	33.071	53.652	1.128e-55
cg27263049	ILMN_2370872	rs7829343	8	A	G	0.558	-0.134	0.015	16.756	17.299	4.434e-19	8	A	G	0.576	0.82	0.052	33.056	54.194	3.222e-56
cg27279301	ILMN_1694432	rs4983413	14	G	A	0.76	0.149	0.021	9.564	10.629	2.628e-12	14	G	A	0.763	-0.286	0.061	2.935	4.693	3.335e-06
cg27279301	ILMN_1694432	rs7143148	14	T	C	0.748	-0.137	0.021	8.36	9.411	4.599e-11	14	T	C	0.725	0.427	0.061	7.229	10.618	2.695e-12
cg27348014	ILMN_3231952	rs117521606	17	T	C	0.725	0.095	0.009	20.713	23.547	2.157e-25	17	T	C	0.736	-0.898	0.057	31.788	54.78	8.311e-57
cg27348014	ILMN_3231952	rs117521606	17	T	C	0.725	0.095	0.009	20.713	23.547	2.157e-25	17	T	C	0.736	-0.898	0.057	31.788	54.78	8.311e-57
cg27435903	ILMN_1666206	rs2305480	17	G	A	0.547	0.062	0.006	23.539	24.511	2.293e-26	17	G	A	0.533	0.761	0.051	29.369	47.929	6.3e-50
cg27435903	ILMN_1666206	rs12950209	17	T	C	0.509	0.057	0.006	20.463	22.492	2.502e-24	17	C	T	0.501	-0.807	0.05	33.231	55.981	5.177e-58
cg27435903	ILMN_2347193	rs2305480	17	G	A	0.547	0.062	0.006	23.539	24.511	2.293e-26	17	G	A	0.533	0.663	0.051	22.339	36.465	2.097e-38
cg27435903	ILMN_2347193	rs2313430	17	C	T	0.502	0.058	0.006	20.577	22.932	8.988e-25	17	T	C	0.508	-0.704	0.05	25.292	43.083	4.657e-45
cg27502912	ILMN_1791754	rs131758	22	A	T	0.628	0.189	0.015	29.174	32.397	2.601e-34	22	A	T	0.631	0.421	0.054	8.259	13.415	3.842e-15
cg27502912	ILMN_1791754	rs3213445	22	T	C	0.926	0.267	0.028	17.185	20.284	4.25e-22	22	T	C	0.934	1.112	0.113	15.274	21.036	7.388e-23
cg27588902	ILMN_1683279	rs2296804	6	G	C	0.602	-0.183	0.012	48.174	50.462	1.797e-52	6	G	C	0.608	1.077	0.052	55.346	93.683	7.959e-96
cg27588902	ILMN_1683279	rs2296804	6	G	C	0.602	-0.183	0.012	48.174	50.462	1.797e-52	6	G	C	0.608	1.077	0.052	55.346	93.683	7.959e-96
