# Supplementary material for: Shared genetic control of expression and methylation in peripheral blood
Source: BMC Genomics. 2016 Apr 6;17:278. doi: 10.1186/s12864-016-2498-4 (PMC4822256; doi:10.1186/s12864-016-2498-4)
Supplement: Additional file 19: Table S8. — Best association eSNPs for the expression probes from the final correlation list. (CSV 37 kb) [file 12864_2016_2498_MOESM19_ESM.csv]

exp_ind	SNP	CHR_expr	AL1_expr	AL2_expr	FREQ1_expr	EFFECT_expr	SE_expr	H2_expr	LOD_expr	PVALUE_expr
ILMN_1791754	rs3213445	22	T	C	0.934	1.112	0.113	15.274	21.036	7.388e-23
ILMN_2101920	rs10066669	5	C	T	0.663	0.716	0.053	22.663	39.593	1.502e-41
ILMN_2101920	rs1136267	5	A	C	0.663	0.716	0.053	22.663	39.593	1.502e-41
ILMN_2101920	rs28544040	5	A	G	0.663	0.716	0.053	22.663	39.593	1.502e-41
ILMN_2101920	rs6876679	5	T	C	0.663	0.716	0.053	22.663	39.593	1.502e-41
ILMN_3246409	rs10066669	5	C	T	0.663	0.711	0.053	22.415	39.327	2.779e-41
ILMN_3246409	rs1136267	5	A	C	0.663	0.711	0.053	22.415	39.327	2.779e-41
ILMN_3246409	rs28544040	5	A	G	0.663	0.711	0.053	22.415	39.327	2.779e-41
ILMN_3246409	rs6876679	5	T	C	0.663	0.711	0.053	22.415	39.327	2.779e-41
ILMN_2404850	rs112418236	3	A	G	0.719	-1.118	0.057	50.967	84.203	2.534e-86
ILMN_1712400	rs2165123	6	C	G	0.661	0.578	0.053	14.818	26.307	3.546e-28
ILMN_1715169	rs111362421	6	A	G	0.719	-1.313	0.056	70.827	117.678	7.173e-120
ILMN_2159694	rs114260710	6	C	T	0.642	-1.102	0.06	59.643	74.277	2.271e-76
ILMN_2159694	rs114354639	6	G	C	0.642	-1.102	0.06	59.643	74.277	2.271e-76
ILMN_2159694	rs115179728	6	A	G	0.642	-1.102	0.06	59.643	74.277	2.271e-76
ILMN_2159694	rs116737393	6	T	A	0.642	-1.102	0.06	59.643	74.277	2.271e-76
ILMN_2159694	rs116813153	6	G	A	0.642	-1.102	0.06	59.643	74.277	2.271e-76
ILMN_1813139	rs10400915	15	G	A	0.609	-1.038	0.051	52.008	89.116	3.01e-91
ILMN_1813139	rs12916644	15	C	G	0.609	-1.038	0.051	52.008	89.116	3.01e-91
ILMN_1813139	rs1684034	15	C	A	0.609	-1.038	0.051	52.008	89.116	3.01e-91
ILMN_1813139	rs1719273	15	A	C	0.609	-1.038	0.051	52.008	89.116	3.01e-91
ILMN_1813139	rs2687522	15	C	T	0.609	-1.038	0.051	52.008	89.116	3.01e-91
ILMN_1813139	rs4238397	15	T	C	0.609	-1.038	0.051	52.008	89.116	3.01e-91
ILMN_1734707	rs4465899	3	G	C	0.585	1.014	0.05	51.254	91.03	3.628e-93
ILMN_1734707	rs4592980	3	C	T	0.585	1.014	0.05	51.254	91.03	3.628e-93
ILMN_2358069	rs1316716	7	G	A	0.635	-0.449	0.053	9.618	15.715	1.785e-17
ILMN_1778010	rs1554999	16	C	A	0.665	0.474	0.052	9.823	18.073	7.31e-20
ILMN_2368530	rs1554999	16	C	A	0.665	0.462	0.051	9.53	17.527	2.611e-19
ILMN_1671565	rs1794696	6	C	T	0.532	-0.681	0.052	23.18	37.691	1.225e-39
ILMN_1671565	rs2149093	6	T	C	0.532	-0.681	0.052	23.18	37.691	1.225e-39
ILMN_1671565	rs2769352	6	A	G	0.532	-0.681	0.052	23.18	37.691	1.225e-39
ILMN_1671565	rs364451	6	A	G	0.532	-0.681	0.052	23.18	37.691	1.225e-39
ILMN_1671565	rs398278	6	G	A	0.532	-0.681	0.052	23.18	37.691	1.225e-39
ILMN_1671565	rs404222	6	A	G	0.532	-0.681	0.052	23.18	37.691	1.225e-39
ILMN_1671565	rs408080	6	C	T	0.532	-0.681	0.052	23.18	37.691	1.225e-39
ILMN_1671565	rs444988	6	T	A	0.532	-0.681	0.052	23.18	37.691	1.225e-39
ILMN_1671565	rs9348211	6	G	C	0.532	-0.681	0.052	23.18	37.691	1.225e-39
ILMN_2370872	rs7829343	8	A	G	0.576	0.82	0.052	33.056	54.194	3.222e-56
ILMN_1718936	rs2256974	6	C	A	0.82	1.202	0.067	42.258	70.266	2.395e-72
ILMN_1797988	rs12423785	12	G	A	0.592	0.234	0.05	2.672	4.692	3.344e-06
ILMN_1773352	rs73977632	17	A	G	0.911	0.43	0.086	3.07	5.428	5.74e-07
ILMN_2098126	rs55916842	17	G	A	0.743	0.28	0.059	2.998	4.851	2.287e-06
ILMN_3251269	rs16924528	15	A	G	0.703	-1.048	0.056	45.882	76.572	1.136e-78
ILMN_1676528	rs113261463	6	A	G	0.882	1.545	0.08	51.169	79.981	4.329e-82
ILMN_1676528	rs12173854	6	A	G	0.882	1.545	0.08	51.169	79.981	4.329e-82
ILMN_1676528	rs12174602	6	C	T	0.882	1.545	0.08	51.169	79.981	4.329e-82
ILMN_1676528	rs12174623	6	C	T	0.882	1.545	0.08	51.169	79.981	4.329e-82
ILMN_1676528	rs12174631	6	C	T	0.882	1.545	0.08	51.169	79.981	4.329e-82
ILMN_1676528	rs12174639	6	G	A	0.882	1.545	0.08	51.169	79.981	4.329e-82
ILMN_1676528	rs13191660	6	C	T	0.882	1.545	0.08	51.169	79.981	4.329e-82
ILMN_1676528	rs13216828	6	G	A	0.882	1.545	0.08	51.169	79.981	4.329e-82
ILMN_1676528	rs1977	6	A	G	0.882	1.545	0.08	51.169	79.981	4.329e-82
ILMN_1676528	rs1978	6	T	A	0.882	1.545	0.08	51.169	79.981	4.329e-82
ILMN_1676528	rs2073527	6	T	C	0.882	1.545	0.08	51.169	79.981	4.329e-82
ILMN_1676528	rs2073529	6	A	G	0.882	1.545	0.08	51.169	79.981	4.329e-82
ILMN_1676528	rs2073530	6	T	C	0.882	1.545	0.08	51.169	79.981	4.329e-82
ILMN_1676528	rs2073531	6	A	G	0.882	1.545	0.08	51.169	79.981	4.329e-82
ILMN_1676528	rs28362606	6	T	C	0.882	1.545	0.08	51.169	79.981	4.329e-82
ILMN_1676528	rs34436535	6	G	C	0.882	1.545	0.08	51.169	79.981	4.329e-82
ILMN_1676528	rs34550936	6	A	G	0.882	1.545	0.08	51.169	79.981	4.329e-82
ILMN_1676528	rs34622023	6	A	T	0.882	1.545	0.08	51.169	79.981	4.329e-82
ILMN_1676528	rs34878490	6	C	T	0.882	1.545	0.08	51.169	79.981	4.329e-82
ILMN_1676528	rs35304979	6	C	A	0.882	1.545	0.08	51.169	79.981	4.329e-82
ILMN_1676528	rs35307327	6	C	T	0.882	1.545	0.08	51.169	79.981	4.329e-82
ILMN_1676528	rs35934643	6	G	A	0.882	1.545	0.08	51.169	79.981	4.329e-82
ILMN_1676528	rs3757138	6	A	G	0.882	1.545	0.08	51.169	79.981	4.329e-82
ILMN_1676528	rs67509210	6	G	T	0.882	1.545	0.08	51.169	79.981	4.329e-82
ILMN_1676528	rs71557332	6	C	T	0.882	1.545	0.08	51.169	79.981	4.329e-82
ILMN_1676528	rs71557334	6	G	T	0.882	1.545	0.08	51.169	79.981	4.329e-82
ILMN_1676528	rs72836482	6	A	T	0.882	1.545	0.08	51.169	79.981	4.329e-82
ILMN_1676528	rs72841509	6	G	A	0.882	1.545	0.08	51.169	79.981	4.329e-82
ILMN_1676528	rs9348709	6	G	A	0.882	1.545	0.08	51.169	79.981	4.329e-82
ILMN_1676528	rs9348712	6	T	A	0.882	1.545	0.08	51.169	79.981	4.329e-82
ILMN_1676528	rs9348716	6	G	A	0.882	1.545	0.08	51.169	79.981	4.329e-82
ILMN_1676528	rs9357006	6	A	C	0.882	1.545	0.08	51.169	79.981	4.329e-82
ILMN_1676528	rs9358930	6	C	T	0.882	1.545	0.08	51.169	79.981	4.329e-82
ILMN_1676528	rs9358932	6	C	T	0.882	1.545	0.08	51.169	79.981	4.329e-82
ILMN_1676528	rs9358934	6	G	C	0.882	1.545	0.08	51.169	79.981	4.329e-82
ILMN_1676528	rs9358935	6	A	G	0.882	1.545	0.08	51.169	79.981	4.329e-82
ILMN_1676528	rs9358936	6	A	G	0.882	1.545	0.08	51.169	79.981	4.329e-82
ILMN_1676528	rs9358937	6	C	G	0.882	1.545	0.08	51.169	79.981	4.329e-82
ILMN_1676528	rs9366653	6	G	A	0.882	1.545	0.08	51.169	79.981	4.329e-82
ILMN_1676528	rs9366654	6	G	A	0.882	1.545	0.08	51.169	79.981	4.329e-82
ILMN_1676528	rs9366655	6	C	G	0.882	1.545	0.08	51.169	79.981	4.329e-82
ILMN_1676528	rs9379851	6	A	C	0.882	1.545	0.08	51.169	79.981	4.329e-82
ILMN_1676528	rs9379852	6	A	G	0.882	1.545	0.08	51.169	79.981	4.329e-82
ILMN_1676528	rs9379853	6	A	G	0.882	1.545	0.08	51.169	79.981	4.329e-82
ILMN_1676528	rs9379854	6	T	C	0.882	1.545	0.08	51.169	79.981	4.329e-82
ILMN_1676528	rs9379855	6	T	C	0.882	1.545	0.08	51.169	79.981	4.329e-82
ILMN_1676528	rs9379856	6	A	C	0.882	1.545	0.08	51.169	79.981	4.329e-82
ILMN_1676528	rs9379857	6	G	C	0.882	1.545	0.08	51.169	79.981	4.329e-82
ILMN_1676528	rs9379858	6	T	C	0.882	1.545	0.08	51.169	79.981	4.329e-82
ILMN_1676528	rs9379863	6	A	G	0.882	1.545	0.08	51.169	79.981	4.329e-82
ILMN_1676528	rs9379864	6	G	A	0.882	1.545	0.08	51.169	79.981	4.329e-82
ILMN_1676528	rs9379871	6	C	G	0.882	1.545	0.08	51.169	79.981	4.329e-82
ILMN_1676528	rs9393703	6	T	C	0.882	1.545	0.08	51.169	79.981	4.329e-82
ILMN_1676528	rs9393704	6	T	C	0.882	1.545	0.08	51.169	79.981	4.329e-82
ILMN_1676528	rs9393705	6	G	A	0.882	1.545	0.08	51.169	79.981	4.329e-82
ILMN_1676528	rs9393706	6	G	A	0.882	1.545	0.08	51.169	79.981	4.329e-82
ILMN_1676528	rs9393707	6	T	C	0.882	1.545	0.08	51.169	79.981	4.329e-82
ILMN_1676528	rs9393708	6	T	C	0.882	1.545	0.08	51.169	79.981	4.329e-82
ILMN_1676528	rs9393710	6	A	G	0.882	1.545	0.08	51.169	79.981	4.329e-82
ILMN_1676528	rs9393711	6	C	T	0.882	1.545	0.08	51.169	79.981	4.329e-82
ILMN_1676528	rs9393712	6	G	C	0.882	1.545	0.08	51.169	79.981	4.329e-82
ILMN_1676528	rs9393713	6	G	A	0.882	1.545	0.08	51.169	79.981	4.329e-82
ILMN_1676528	rs9393714	6	G	T	0.882	1.545	0.08	51.169	79.981	4.329e-82
ILMN_1676528	rs9393715	6	G	A	0.882	1.545	0.08	51.169	79.981	4.329e-82
ILMN_1700067	rs66827971	6	T	C	0.882	1.273	0.08	36.296	55.48	1.645e-57
ILMN_1700067	rs68112369	6	T	C	0.882	1.273	0.08	36.296	55.48	1.645e-57
ILMN_1683279	rs2296804	6	G	C	0.608	1.077	0.052	55.346	93.683	7.959e-96
ILMN_1683279	rs2296805	6	G	T	0.608	1.077	0.052	55.346	93.683	7.959e-96
ILMN_1683279	rs2395943	6	G	A	0.608	1.077	0.052	55.346	93.683	7.959e-96
ILMN_1683279	rs9471975	6	C	T	0.608	1.077	0.052	55.346	93.683	7.959e-96
ILMN_1779147	rs10075142	5	G	A	0.862	-1.374	0.074	44.516	75.365	1.844e-77
ILMN_1779147	rs10079609	5	A	G	0.862	-1.374	0.074	44.516	75.365	1.844e-77
ILMN_1779147	rs10942714	5	C	T	0.862	-1.374	0.074	44.516	75.365	1.844e-77
ILMN_1779147	rs6867790	5	G	A	0.862	-1.374	0.074	44.516	75.365	1.844e-77
ILMN_1779147	rs6886768	5	G	C	0.862	-1.374	0.074	44.516	75.365	1.844e-77
ILMN_1813338	rs1688804	12	A	C	0.831	-0.303	0.069	2.594	4.207	1.074e-05
ILMN_1813338	rs1688805	12	C	A	0.831	-0.303	0.069	2.594	4.207	1.074e-05
ILMN_1786426	rs10402837	19	G	A	0.866	1.413	0.075	46.751	78.092	3.392e-80
ILMN_1793017	rs3733349	4	C	T	0.527	-0.921	0.05	41.88	72.481	1.437e-74
ILMN_1710752	rs9657360	8	T	C	0.828	1.169	0.069	38.93	62.572	1.254e-64
ILMN_2073184	rs181841342	19	A	G	0.917	-0.448	0.089	3.051	5.514	4.678e-07
ILMN_2073184	rs184363184	19	G	A	0.917	-0.448	0.089	3.051	5.514	4.678e-07
ILMN_1731233	rs10483412	14	C	A	0.696	0.264	0.057	2.945	4.683	3.422e-06
ILMN_1763663	rs12918457	16	A	C	0.741	0.64	0.056	15.637	28.775	1.155e-30
ILMN_1679917	rs62080206	17	C	T	0.846	0.821	0.071	17.585	28.677	1.451e-30
ILMN_3248781	rs11708303	3	T	C	0.856	-0.603	0.071	9.064	15.553	2.602e-17
ILMN_3248781	rs11709428	3	T	G	0.856	-0.603	0.071	9.064	15.553	2.602e-17
ILMN_1682993	rs181841342	19	A	G	0.917	-0.423	0.089	2.73	4.936	1.864e-06
ILMN_1682993	rs184363184	19	G	A	0.917	-0.423	0.089	2.73	4.936	1.864e-06
ILMN_1794364	rs1151519	11	C	G	0.804	0.866	0.064	23.744	40.215	3.557e-42
ILMN_1794364	rs1204650	11	C	A	0.804	0.866	0.064	23.744	40.215	3.557e-42
ILMN_1794364	rs583887	11	C	T	0.804	0.866	0.064	23.744	40.215	3.557e-42
ILMN_1794364	rs601863	11	A	C	0.804	0.866	0.064	23.744	40.215	3.557e-42
ILMN_1794364	rs645900	11	A	G	0.804	0.866	0.064	23.744	40.215	3.557e-42
ILMN_1794364	rs658524	11	G	A	0.804	0.866	0.064	23.744	40.215	3.557e-42
ILMN_2352097	rs12051229	16	T	C	0.521	-0.238	0.05	2.811	4.877	2.147e-06
ILMN_1765851	rs1053612	16	A	G	0.939	1.049	0.104	13.016	21.905	9.789e-24
ILMN_1765851	rs11860295	16	C	T	0.939	1.049	0.104	13.016	21.905	9.789e-24
ILMN_1765851	rs11862222	16	C	A	0.939	1.049	0.104	13.016	21.905	9.789e-24
ILMN_1765851	rs13334364	16	T	C	0.939	1.049	0.104	13.016	21.905	9.789e-24
ILMN_1765851	rs13334882	16	T	C	0.939	1.049	0.104	13.016	21.905	9.789e-24
ILMN_1765851	rs1471143	16	C	G	0.939	1.049	0.104	13.016	21.905	9.789e-24
ILMN_1765851	rs3868142	16	G	A	0.939	1.049	0.104	13.016	21.905	9.789e-24
ILMN_1765851	rs3868143	16	T	C	0.939	1.049	0.104	13.016	21.905	9.789e-24
ILMN_1765851	rs7195326	16	T	C	0.939	1.049	0.104	13.016	21.905	9.789e-24
ILMN_1765851	rs7203074	16	G	A	0.939	1.049	0.104	13.016	21.905	9.789e-24
ILMN_1765851	rs8047080	16	A	G	0.939	1.049	0.104	13.016	21.905	9.789e-24
ILMN_1765851	rs8050745	16	G	A	0.939	1.049	0.104	13.016	21.905	9.789e-24
ILMN_1765851	rs8053912	16	A	G	0.939	1.049	0.104	13.016	21.905	9.789e-24
ILMN_1765851	rs8062484	16	G	T	0.939	1.049	0.104	13.016	21.905	9.789e-24
ILMN_1765851	rs897901	16	A	G	0.939	1.049	0.104	13.016	21.905	9.789e-24
ILMN_1765851	rs9924145	16	T	C	0.939	1.049	0.104	13.016	21.905	9.789e-24
ILMN_1765851	rs9930425	16	T	C	0.939	1.049	0.104	13.016	21.905	9.789e-24
ILMN_1765851	rs9933409	16	C	T	0.939	1.049	0.104	13.016	21.905	9.789e-24
ILMN_1765851	rs9934827	16	A	T	0.939	1.049	0.104	13.016	21.905	9.789e-24
ILMN_1804735	rs11700748	21	C	T	0.535	-0.769	0.067	29.219	28.848	9.742e-31
ILMN_1687247	rs8076632	17	C	G	0.645	0.858	0.07	33.064	32.891	8.278e-35
ILMN_2101930	rs2159081	15	A	C	0.618	-0.663	0.049	21.29	39.69	1.199e-41
ILMN_2393693	rs151155861	17	G	A	0.758	1.345	0.068	67.435	85.546	1.14e-87
ILMN_1810274	rs1042815	17	A	G	0.607	0.805	0.061	31.015	37.833	8.827e-40
ILMN_1727389	rs7324744	13	A	G	0.79	-0.73	0.06	17.855	32.147	4.64e-34
ILMN_1727389	rs7987485	13	T	C	0.79	-0.73	0.06	17.855	32.147	4.64e-34
ILMN_1727389	rs7989142	13	C	G	0.79	-0.73	0.06	17.855	32.147	4.64e-34
ILMN_1727389	rs9590494	13	C	A	0.79	-0.73	0.06	17.855	32.147	4.64e-34
ILMN_2339796	rs7324744	13	A	G	0.79	-0.662	0.061	14.535	25.903	9.051e-28
ILMN_2339796	rs7987485	13	T	C	0.79	-0.662	0.061	14.535	25.903	9.051e-28
ILMN_2339796	rs7989142	13	C	G	0.79	-0.662	0.061	14.535	25.903	9.051e-28
ILMN_2339796	rs9590494	13	C	A	0.79	-0.662	0.061	14.535	25.903	9.051e-28
ILMN_1656670	rs149688601	6	C	G	0.508	0.759	0.051	28.95	48.999	5.302e-51
ILMN_1704985	rs62191659	2	C	T	0.52	-0.89	0.049	41.009	72.11	3.391e-74
ILMN_1812552	rs6592690	11	G	A	0.761	-1.056	0.058	40.368	70.914	5.366e-73
ILMN_3231952	rs117521606	17	T	C	0.736	-0.898	0.057	31.788	54.78	8.311e-57
ILMN_1791873	rs9902795	17	T	C	0.641	-0.658	0.052	19.936	34.601	1.573e-36
ILMN_1684205	rs2073706	15	T	C	0.507	0.527	0.05	14.077	24.302	3.726e-26
ILMN_2376108	rs114373570	6	C	T	0.74	-0.902	0.059	31.411	51.615	1.252e-53
ILMN_2376108	rs116791767	6	C	T	0.74	-0.902	0.059	31.411	51.615	1.252e-53
ILMN_2376108	rs17587	6	G	A	0.74	-0.902	0.059	31.411	51.615	1.252e-53
ILMN_1741371	rs11648403	16	C	T	0.538	0.817	0.049	33.924	60.23	2.814e-62
ILMN_1759250	rs2071545	6	C	T	0.778	-0.882	0.06	27.566	46.814	8.303e-49
ILMN_1759250	rs2071546	6	G	A	0.778	-0.882	0.06	27.566	46.814	8.303e-49
ILMN_3187680	rs2074038	11	G	T	0.889	-1.54	0.081	46.884	78.333	1.945e-80
ILMN_2384122	rs76078104	16	G	C	0.936	0.473	0.103	2.676	4.604	4.128e-06
ILMN_2384122	rs79314221	16	C	T	0.936	0.473	0.103	2.676	4.604	4.128e-06
ILMN_2307025	rs111306810	20	C	T	0.9	1.314	0.086	32.028	50.144	3.757e-52
ILMN_2307025	rs1118233	20	T	A	0.9	1.314	0.086	32.028	50.144	3.757e-52
ILMN_2307025	rs113203744	20	C	G	0.9	1.314	0.086	32.028	50.144	3.757e-52
ILMN_2307025	rs113522583	20	C	A	0.9	1.314	0.086	32.028	50.144	3.757e-52
ILMN_2307025	rs11696527	20	A	G	0.9	1.314	0.086	32.028	50.144	3.757e-52
ILMN_2307025	rs11699690	20	G	A	0.9	1.314	0.086	32.028	50.144	3.757e-52
ILMN_2307025	rs11699793	20	C	T	0.9	1.314	0.086	32.028	50.144	3.757e-52
ILMN_2307025	rs12480408	20	A	G	0.9	1.314	0.086	32.028	50.144	3.757e-52
ILMN_2307025	rs12481228	20	G	C	0.9	1.314	0.086	32.028	50.144	3.757e-52
ILMN_2307025	rs143646210	20	G	A	0.9	1.314	0.086	32.028	50.144	3.757e-52
ILMN_2307025	rs2295356	20	G	A	0.9	1.314	0.086	32.028	50.144	3.757e-52
ILMN_2307025	rs6060524	20	G	T	0.9	1.314	0.086	32.028	50.144	3.757e-52
ILMN_2307025	rs6060535	20	C	T	0.9	1.314	0.086	32.028	50.144	3.757e-52
ILMN_2307025	rs6060547	20	C	T	0.9	1.314	0.086	32.028	50.144	3.757e-52
ILMN_2307025	rs6060557	20	C	T	0.9	1.314	0.086	32.028	50.144	3.757e-52
ILMN_2307025	rs6060564	20	G	A	0.9	1.314	0.086	32.028	50.144	3.757e-52
ILMN_2307025	rs7261284	20	T	A	0.9	1.314	0.086	32.028	50.144	3.757e-52
ILMN_2307025	rs7267759	20	G	T	0.9	1.314	0.086	32.028	50.144	3.757e-52
ILMN_2307025	rs7273815	20	G	T	0.9	1.314	0.086	32.028	50.144	3.757e-52
ILMN_1687306	rs2235338	22	A	G	0.567	-1.065	0.05	56.234	96.666	8.149e-99
ILMN_1777190	rs1651888	19	G	A	0.707	-0.789	0.055	26.324	45.189	3.563e-47
ILMN_1658399	rs7957626	12	A	T	0.677	0.358	0.055	5.671	9.085	9.914e-11
ILMN_2254635	rs11150614	16	G	A	0.677	0.63	0.053	17.691	30.663	1.449e-32
ILMN_2210729	rs114462308	7	G	A	0.9	-1.38	0.085	34.204	57.401	1.942e-59
ILMN_1794522	rs4796398	17	T	C	0.535	-1.059	0.05	56.51	97.237	2.181e-99
ILMN_2388547	rs3825511	13	C	A	0.759	-0.47	0.058	8.048	14.127	7.28e-16
ILMN_2079655	rs2268387	12	A	G	0.559	-0.242	0.051	2.889	4.9	2.031e-06
ILMN_2352023	rs11240360	1	T	C	0.559	1.199	0.051	70.357	118.299	1.712e-120
ILMN_2352023	rs112653854	1	G	T	0.559	1.199	0.051	70.357	118.299	1.712e-120
ILMN_2352023	rs12125465	1	C	A	0.559	1.199	0.051	70.357	118.299	1.712e-120
ILMN_2352023	rs12239712	1	C	T	0.559	1.199	0.051	70.357	118.299	1.712e-120
ILMN_2352023	rs3738155	1	C	T	0.559	1.199	0.051	70.357	118.299	1.712e-120
ILMN_2352023	rs61822567	1	T	C	0.559	1.199	0.051	70.357	118.299	1.712e-120
ILMN_2352023	rs61822568	1	C	G	0.559	1.199	0.051	70.357	118.299	1.712e-120
ILMN_2352023	rs61822619	1	C	G	0.559	1.199	0.051	70.357	118.299	1.712e-120
ILMN_2352023	rs6593922	1	C	T	0.559	1.199	0.051	70.357	118.299	1.712e-120
ILMN_2352023	rs72757512	1	G	A	0.559	1.199	0.051	70.357	118.299	1.712e-120
ILMN_2352023	rs72757524	1	C	T	0.559	1.199	0.051	70.357	118.299	1.712e-120
ILMN_1738347	rs11580809	1	T	C	0.585	0.687	0.052	22.889	37.588	1.556e-39
ILMN_1738347	rs11586632	1	A	G	0.585	0.687	0.052	22.889	37.588	1.556e-39
ILMN_1738347	rs11590299	1	A	T	0.585	0.687	0.052	22.889	37.588	1.556e-39
ILMN_1738347	rs11590349	1	G	A	0.585	0.687	0.052	22.889	37.588	1.556e-39
ILMN_1738347	rs12060875	1	T	A	0.585	0.687	0.052	22.889	37.588	1.556e-39
ILMN_1738347	rs12060972	1	G	A	0.585	0.687	0.052	22.889	37.588	1.556e-39
ILMN_1738347	rs12071266	1	T	C	0.585	0.687	0.052	22.889	37.588	1.556e-39
ILMN_1738347	rs12091788	1	A	G	0.585	0.687	0.052	22.889	37.588	1.556e-39
ILMN_1738347	rs4950747	1	G	C	0.585	0.687	0.052	22.889	37.588	1.556e-39
ILMN_1738347	rs4950749	1	G	T	0.585	0.687	0.052	22.889	37.588	1.556e-39
ILMN_1738347	rs4950752	1	A	G	0.585	0.687	0.052	22.889	37.588	1.556e-39
ILMN_1738347	rs6689324	1	T	C	0.585	0.687	0.052	22.889	37.588	1.556e-39
ILMN_1738347	rs6701746	1	G	A	0.585	0.687	0.052	22.889	37.588	1.556e-39
ILMN_2374352	rs75163917	16	T	G	0.934	-1.295	0.103	21.059	34.566	1.708e-36
ILMN_2413331	rs1150	17	G	A	0.699	-0.853	0.057	31.145	48.44	1.932e-50
ILMN_2413331	rs2278637	17	T	G	0.699	-0.853	0.057	31.145	48.44	1.932e-50
ILMN_2413331	rs4792267	17	A	G	0.699	-0.853	0.057	31.145	48.44	1.932e-50
ILMN_2413331	rs959303	17	T	C	0.699	-0.853	0.057	31.145	48.44	1.932e-50
ILMN_1663142	rs12231833	12	G	A	0.734	-1.296	0.057	67.586	113.036	3.212e-115
ILMN_2292178	rs12231833	12	G	A	0.734	-1.247	0.057	62.2	103.225	2.174e-105
ILMN_2403228	rs12231833	12	G	A	0.734	-1.302	0.056	68.189	115.407	1.352e-117
ILMN_1694432	rs7143148	14	T	C	0.725	0.427	0.061	7.229	10.618	2.695e-12
ILMN_1743103	rs9415614	10	A	G	0.57	-0.276	0.055	3.726	5.447	5.489e-07
ILMN_1654545	rs2272666	8	A	G	0.594	0.758	0.051	27.62	47.216	3.272e-49
ILMN_1719915	rs2325033	13	C	T	0.694	0.25	0.056	2.649	4.281	8.992e-06
ILMN_1703558	rs4634868	1	G	A	0.791	-0.885	0.062	26.496	43.537	1.628e-45
ILMN_1708081	rs829636	2	T	G	0.742	-1.01	0.057	38.765	67.059	3.947e-69
ILMN_3186473	rs829636	2	T	G	0.742	-0.776	0.057	23.115	40.1	4.635e-42
ILMN_3262936	rs829636	2	T	G	0.742	-0.745	0.06	21.095	34.006	6.25e-36
ILMN_1752592	rs149614134	6	G	T	0.882	-1.332	0.08	37.674	60.852	6.679e-63
ILMN_1787529	rs10846411	12	G	A	0.697	0.522	0.057	11.471	18.163	5.922e-20
ILMN_1787529	rs4883479	12	G	A	0.697	0.522	0.057	11.471	18.163	5.922e-20
ILMN_1787529	rs7308881	12	C	T	0.697	0.522	0.057	11.471	18.163	5.922e-20
ILMN_1784428	rs117160543	17	A	G	0.751	-0.813	0.059	24.656	41.386	2.362e-43
ILMN_1701114	rs72661569	1	C	T	0.936	0.477	0.104	2.744	4.575	4.427e-06
ILMN_1771385	rs6701673	1	C	G	0.698	0.301	0.054	3.814	6.706	2.743e-08
ILMN_2114568	rs10429944	1	G	T	0.892	0.403	0.082	3.132	5.242	8.946e-07
ILMN_2114568	rs10429963	1	C	T	0.892	0.403	0.082	3.132	5.242	8.946e-07
ILMN_2148785	rs72661569	1	C	T	0.936	0.495	0.104	2.946	4.928	1.898e-06
ILMN_1784287	rs10747387	1	G	T	0.824	-0.311	0.067	2.831	4.721	3.122e-06
ILMN_1738220	rs10214649	6	G	A	0.78	-1.259	0.062	54.02	88.522	1.186e-90
ILMN_1738220	rs12529029	6	G	C	0.78	-1.259	0.062	54.02	88.522	1.186e-90
ILMN_1738220	rs1531896	6	G	A	0.78	-1.259	0.062	54.02	88.522	1.186e-90
ILMN_1738220	rs1872241	6	G	A	0.78	-1.259	0.062	54.02	88.522	1.186e-90
ILMN_1738220	rs1872242	6	C	T	0.78	-1.259	0.062	54.02	88.522	1.186e-90
ILMN_1738220	rs4145929	6	A	G	0.78	-1.259	0.062	54.02	88.522	1.186e-90
ILMN_1738220	rs6458200	6	G	T	0.78	-1.259	0.062	54.02	88.522	1.186e-90
ILMN_1738220	rs6458202	6	C	T	0.78	-1.259	0.062	54.02	88.522	1.186e-90
ILMN_1738220	rs6901021	6	C	T	0.78	-1.259	0.062	54.02	88.522	1.186e-90
ILMN_1738220	rs6921119	6	G	A	0.78	-1.259	0.062	54.02	88.522	1.186e-90
ILMN_1738220	rs6938947	6	C	T	0.78	-1.259	0.062	54.02	88.522	1.186e-90
ILMN_1738220	rs9394771	6	T	A	0.78	-1.259	0.062	54.02	88.522	1.186e-90
ILMN_1738220	rs986030	6	T	C	0.78	-1.259	0.062	54.02	88.522	1.186e-90
ILMN_1772627	rs13104943	4	G	T	0.787	1.085	0.067	39.97	56.618	1.188e-58
ILMN_1772627	rs2028580	4	G	C	0.787	1.085	0.067	39.97	56.618	1.188e-58
ILMN_1772627	rs2028581	4	G	A	0.787	1.085	0.067	39.97	56.618	1.188e-58
ILMN_1772627	rs2028583	4	C	T	0.787	1.085	0.067	39.97	56.618	1.188e-58
ILMN_1772627	rs2369105	4	G	A	0.787	1.085	0.067	39.97	56.618	1.188e-58
ILMN_1772627	rs4256181	4	C	T	0.787	1.085	0.067	39.97	56.618	1.188e-58
ILMN_1772627	rs6414635	4	C	T	0.787	1.085	0.067	39.97	56.618	1.188e-58
ILMN_1772627	rs6843595	4	A	G	0.787	1.085	0.067	39.97	56.618	1.188e-58
ILMN_1675483	rs13394744	2	T	A	0.84	-1.104	0.066	33.746	60.102	3.777e-62
ILMN_1675483	rs3821348	2	C	A	0.84	-1.104	0.066	33.746	60.102	3.777e-62
ILMN_1666546	rs56186148	17	T	A	0.63	-0.636	0.056	18.661	27.988	7.177e-30
ILMN_2069632	rs61923472	12	C	A	0.853	-0.513	0.074	6.519	10.378	4.737e-12
ILMN_2066060	rs116633882	6	A	G	0.528	1.031	0.049	54.143	94.627	9.006e-97
ILMN_1739749	rs78107697	1	C	T	0.887	0.73	0.079	10.67	18.381	3.567e-20
ILMN_1798177	rs10132396	14	G	A	0.803	-1.401	0.063	62.124	108.538	1.032e-110
ILMN_1798177	rs10132742	14	C	T	0.803	-1.401	0.063	62.124	108.538	1.032e-110
ILMN_1798177	rs10132858	14	A	G	0.803	-1.401	0.063	62.124	108.538	1.032e-110
ILMN_1798177	rs10133054	14	C	G	0.803	-1.401	0.063	62.124	108.538	1.032e-110
ILMN_1798177	rs10137070	14	T	C	0.803	-1.401	0.063	62.124	108.538	1.032e-110
ILMN_1798177	rs10138534	14	G	T	0.803	-1.401	0.063	62.124	108.538	1.032e-110
ILMN_1798177	rs10141986	14	A	G	0.803	-1.401	0.063	62.124	108.538	1.032e-110
ILMN_1798177	rs10147758	14	C	T	0.803	-1.401	0.063	62.124	108.538	1.032e-110
ILMN_1798177	rs10149617	14	A	G	0.803	-1.401	0.063	62.124	108.538	1.032e-110
ILMN_1798177	rs11158569	14	C	T	0.803	-1.401	0.063	62.124	108.538	1.032e-110
ILMN_1798177	rs12172810	14	G	A	0.803	-1.401	0.063	62.124	108.538	1.032e-110
ILMN_1798177	rs17880380	14	G	A	0.803	-1.401	0.063	62.124	108.538	1.032e-110
ILMN_1798177	rs17881498	14	A	G	0.803	-1.401	0.063	62.124	108.538	1.032e-110
ILMN_1798177	rs2147615	14	G	A	0.803	-1.401	0.063	62.124	108.538	1.032e-110
ILMN_1798177	rs2412065	14	C	G	0.803	-1.401	0.063	62.124	108.538	1.032e-110
ILMN_1798177	rs3949937	14	A	G	0.803	-1.401	0.063	62.124	108.538	1.032e-110
ILMN_1798177	rs4899152	14	C	A	0.803	-1.401	0.063	62.124	108.538	1.032e-110
ILMN_1798177	rs4899153	14	C	T	0.803	-1.401	0.063	62.124	108.538	1.032e-110
ILMN_1798177	rs4902337	14	A	G	0.803	-1.401	0.063	62.124	108.538	1.032e-110
ILMN_1798177	rs4902338	14	G	A	0.803	-1.401	0.063	62.124	108.538	1.032e-110
ILMN_1798177	rs4902340	14	C	G	0.803	-1.401	0.063	62.124	108.538	1.032e-110
ILMN_1798177	rs4902341	14	T	A	0.803	-1.401	0.063	62.124	108.538	1.032e-110
ILMN_1798177	rs4902343	14	C	G	0.803	-1.401	0.063	62.124	108.538	1.032e-110
ILMN_1798177	rs4902345	14	T	C	0.803	-1.401	0.063	62.124	108.538	1.032e-110
ILMN_1798177	rs4902346	14	A	G	0.803	-1.401	0.063	62.124	108.538	1.032e-110
ILMN_1798177	rs67330703	14	C	T	0.803	-1.401	0.063	62.124	108.538	1.032e-110
ILMN_1798177	rs6745	14	C	A	0.803	-1.401	0.063	62.124	108.538	1.032e-110
ILMN_1757467	rs5756825	22	C	T	0.552	-0.774	0.051	30.237	50.258	2.883e-52
ILMN_1757467	rs79849571	22	T	C	0.552	-0.774	0.051	30.237	50.258	2.883e-52
ILMN_1661266	rs9271383	6	T	C	0.564	1.116	0.059	62.863	77.221	2.537e-79
ILMN_1794707	rs1060819	11	C	T	0.775	1.005	0.06	35.531	61.316	2.286e-63
ILMN_1794707	rs2242565	11	A	G	0.775	1.005	0.06	35.531	61.316	2.286e-63
ILMN_3307868	rs10399931	1	C	T	0.756	0.832	0.058	25.708	44.928	6.514e-47
ILMN_1730928	rs61390192	17	C	T	0.585	-0.614	0.051	18.177	31.553	1.84e-33
ILMN_1698680	rs117521606	17	T	C	0.736	-0.64	0.057	15.892	27.625	1.665e-29
ILMN_3241657	rs8048206	16	T	C	0.848	-0.761	0.07	14.954	25.771	1.23e-27
ILMN_1660923	rs114845586	6	C	A	0.689	-0.76	0.053	25.615	44.995	5.584e-47
ILMN_1666078	rs115319513	6	C	G	0.574	1.17	0.051	68.349	116.333	1.599e-118
ILMN_1736863	rs62481877	7	C	T	0.52	-0.542	0.051	14.604	24.674	1.573e-26
ILMN_1791511	rs1985881	7	C	T	0.644	-1.217	0.056	68.246	102.601	9.176e-105
ILMN_1791511	rs6464098	7	G	T	0.644	-1.217	0.056	68.246	102.601	9.176e-105
ILMN_1791511	rs6464099	7	T	C	0.644	-1.217	0.056	68.246	102.601	9.176e-105
ILMN_1791511	rs6464100	7	A	G	0.644	-1.217	0.056	68.246	102.601	9.176e-105
ILMN_1791511	rs6464101	7	G	T	0.644	-1.217	0.056	68.246	102.601	9.176e-105
ILMN_1791511	rs6464102	7	G	T	0.644	-1.217	0.056	68.246	102.601	9.176e-105
ILMN_1791511	rs6464103	7	T	C	0.644	-1.217	0.056	68.246	102.601	9.176e-105
ILMN_1791511	rs6464104	7	T	C	0.644	-1.217	0.056	68.246	102.601	9.176e-105
ILMN_1790689	rs8057431	16	A	C	0.732	0.556	0.057	12.164	20.781	1.336e-22
ILMN_1763455	rs10500316	19	C	T	0.536	-0.605	0.051	18.204	31.04	6.048e-33
ILMN_1799134	rs1356928	12	C	A	0.681	-0.272	0.055	3.239	5.36	6.752e-07
ILMN_2154287	rs2074038	11	G	T	0.889	-1.197	0.089	28.095	39.336	2.721e-41
ILMN_1675038	rs11089085	21	G	A	0.636	-0.488	0.052	11.197	19.247	4.75e-21
ILMN_2393544	rs11089085	21	G	A	0.636	-0.54	0.051	13.898	23.933	8.787e-26
ILMN_1656297	rs3747007	21	G	A	0.709	-0.769	0.054	24.22	43.985	5.771e-46
ILMN_2411127	rs62224180	21	G	C	0.803	-0.95	0.062	28.333	50.739	9.48e-53
ILMN_2162972	rs12812860	12	C	T	0.527	-0.914	0.049	42.432	74.237	2.496e-76
ILMN_1672899	rs13428823	2	A	G	0.638	-0.348	0.06	5.564	7.369	5.703e-09
ILMN_1761945	rs4698432	4	C	T	0.594	0.283	0.053	3.859	6.177	9.634e-08
ILMN_1761945	rs4698433	4	G	T	0.594	0.283	0.053	3.859	6.177	9.634e-08
ILMN_1778668	rs10790175	11	C	T	0.771	1.026	0.061	37.276	62.278	2.477e-64
ILMN_1743145	rs2910686	5	T	C	0.57	-1.232	0.051	75.214	128.473	1.103e-130
ILMN_1662174	rs8067378	17	G	A	0.504	-0.686	0.051	23.509	39.895	7.457e-42
ILMN_1666206	rs12950209	17	C	T	0.501	-0.807	0.05	33.231	55.981	5.177e-58
ILMN_1666206	rs12950743	17	C	T	0.501	-0.807	0.05	33.231	55.981	5.177e-58
ILMN_1666206	rs7359623	17	T	C	0.501	-0.807	0.05	33.231	55.981	5.177e-58
ILMN_2347193	rs2313430	17	T	C	0.508	-0.704	0.05	25.292	43.083	4.657e-45
ILMN_2347193	rs2952140	17	C	T	0.508	-0.704	0.05	25.292	43.083	4.657e-45
ILMN_1660732	rs706721	5	G	A	0.637	-0.252	0.052	2.962	5.088	1.296e-06
ILMN_1660732	rs706722	5	G	A	0.637	-0.252	0.052	2.962	5.088	1.296e-06
ILMN_1660732	rs853809	5	C	T	0.637	-0.252	0.052	2.962	5.088	1.296e-06
ILMN_2066849	rs117361304	6	T	G	0.92	0.763	0.096	8.562	13.767	1.688e-15
ILMN_1768754	rs6955367	7	A	G	0.806	-1.056	0.061	36.426	65.418	1.749e-67
ILMN_2100209	rs8064426	17	G	A	0.863	0.62	0.081	9.081	12.821	1.544e-14
ILMN_2105573	rs7208788	17	G	A	0.853	-0.603	0.072	9.139	15.225	5.604e-17
ILMN_1790692	rs12151742	2	C	T	0.752	-0.724	0.058	19.564	33.831	9.365e-36
ILMN_2256295	rs12151621	2	C	A	0.752	-0.768	0.058	22.141	37.848	8.523e-40
ILMN_2256295	rs7577293	2	C	T	0.752	-0.768	0.058	22.141	37.848	8.523e-40
ILMN_2256295	rs7603438	2	A	G	0.752	-0.768	0.058	22.141	37.848	8.523e-40
ILMN_1716838	rs4818827	21	A	G	0.76	0.585	0.071	12.479	14.746	1.714e-16
ILMN_1680341	rs12074147	1	T	C	0.639	-0.945	0.054	41.611	67.585	1.173e-69
ILMN_1680341	rs3738673	1	C	T	0.639	-0.945	0.054	41.611	67.585	1.173e-69
ILMN_1680341	rs6664570	1	G	A	0.639	-0.945	0.054	41.611	67.585	1.173e-69
ILMN_1680341	rs7548120	1	A	T	0.639	-0.945	0.054	41.611	67.585	1.173e-69
ILMN_1693317	rs4641971	2	G	T	0.61	-0.54	0.053	14.042	22.762	1.336e-24
ILMN_1660462	rs12119401	1	A	C	0.677	0.315	0.055	4.373	7.23	7.914e-09
ILMN_1660462	rs12124212	1	A	C	0.677	0.315	0.055	4.373	7.23	7.914e-09
ILMN_1660462	rs34793286	1	G	C	0.677	0.315	0.055	4.373	7.23	7.914e-09
ILMN_1718063	rs1412444	10	C	T	0.627	-0.766	0.052	27.899	47.438	1.962e-49
ILMN_1718063	rs2246833	10	C	T	0.627	-0.766	0.052	27.899	47.438	1.962e-49
ILMN_2312606	rs12155080	7	C	G	0.599	-1.248	0.054	74.036	116.206	2.143e-118
ILMN_2312606	rs6965542	7	T	C	0.599	-1.248	0.054	74.036	116.206	2.143e-118
ILMN_2312606	rs7796963	7	C	T	0.599	-1.248	0.054	74.036	116.206	2.143e-118
ILMN_1652333	rs2280251	17	G	C	0.647	0.78	0.052	27.646	49.709	1.026e-51
ILMN_1655261	rs1005577	12	G	C	0.576	0.569	0.051	15.814	27.138	5.158e-29
ILMN_1701998	rs62290601	4	T	A	0.595	-0.708	0.06	24.313	30.479	2.221e-32
ILMN_1811301	rs11145760	9	G	A	0.501	0.895	0.051	40.294	67.26	2.484e-69
ILMN_1691736	rs10819317	9	A	G	0.846	0.665	0.068	11.793	20.919	9.688e-23
ILMN_1671818	rs77541611	1	C	T	0.936	-0.998	0.134	11.652	12.008	1.036e-13
ILMN_1732198	rs77541611	1	C	T	0.936	-0.946	0.132	10.682	11.229	6.431e-13
ILMN_2236625	rs77541611	1	C	T	0.936	-0.852	0.144	8.915	7.603	3.278e-09
ILMN_1697544	rs1059264	14	C	T	0.662	-0.787	0.056	27.73	43.098	4.492e-45
ILMN_1668605	rs7679177	4	C	G	0.593	-0.696	0.053	23.831	38.124	4.497e-40
ILMN_2391512	rs11944337	4	G	C	0.746	-0.789	0.058	23.924	39.65	1.314e-41
ILMN_1675191	rs1858087	5	G	A	0.634	0.673	0.053	21.172	34.491	2.032e-36
ILMN_1675191	rs7704785	5	C	T	0.634	0.673	0.053	21.172	34.491	2.032e-36
ILMN_3250243	rs2551949	2	A	G	0.824	1.191	0.076	40.884	54.023	4.781e-56
ILMN_3251137	rs2709395	2	T	C	0.825	1.02	0.085	29.901	31.161	4.568e-33
ILMN_2382505	rs367035	11	A	G	0.534	0.782	0.051	29.88	50.093	4.219e-52
ILMN_1730307	rs111969541	19	G	A	0.745	-0.589	0.059	13.617	21.415	3.061e-23
ILMN_1790782	rs10424998	19	G	C	0.742	-0.631	0.06	15.043	23.94	8.653e-26
ILMN_1800451	rs2965291	19	C	G	0.737	-0.648	0.06	16.016	25.668	1.562e-27
ILMN_1772459	rs6894520	5	C	T	0.7	1.188	0.055	59.045	99.775	6.233e-102
ILMN_1812666	rs17553284	13	C	T	0.754	0.738	0.06	20.097	32.334	3.009e-34
ILMN_2204664	rs12070603	1	T	C	0.589	0.345	0.052	5.83	9.605	2.914e-11
ILMN_1694671	rs6973680	7	C	T	0.605	-0.679	0.052	22.006	36.559	1.686e-38
ILMN_1670576	rs12155080	7	C	G	0.599	-1.19	0.057	68.415	93.494	1.229e-95
ILMN_1670576	rs6965542	7	T	C	0.599	-1.19	0.057	68.415	93.494	1.229e-95
ILMN_1670576	rs7796963	7	C	T	0.599	-1.19	0.057	68.415	93.494	1.229e-95
ILMN_1815205	rs12812860	12	C	T	0.527	-1.063	0.049	58.342	102.489	1.187e-104
ILMN_1751956	rs10800118	1	G	C	0.527	0.719	0.052	25.911	41.536	1.672e-43
ILMN_1751956	rs10918223	1	C	T	0.527	0.719	0.052	25.911	41.536	1.672e-43
ILMN_1751956	rs12040685	1	G	A	0.527	0.719	0.052	25.911	41.536	1.672e-43
ILMN_1751956	rs4147592	1	G	A	0.527	0.719	0.052	25.911	41.536	1.672e-43
ILMN_1751956	rs4147593	1	T	A	0.527	0.719	0.052	25.911	41.536	1.672e-43
ILMN_1751956	rs4147594	1	C	T	0.527	0.719	0.052	25.911	41.536	1.672e-43
ILMN_1751956	rs4147596	1	T	C	0.527	0.719	0.052	25.911	41.536	1.672e-43
ILMN_1691693	rs3761959	1	C	T	0.535	-0.628	0.053	19.682	30.003	6.69e-32
ILMN_1699599	rs3761959	1	C	T	0.535	-0.573	0.053	16.6	24.92	8.888e-27
ILMN_1697227	rs8072569	17	A	G	0.612	0.893	0.053	37.389	61.443	1.706e-63
ILMN_1728639	rs2391573	1	T	C	0.767	-0.302	0.061	3.268	5.365	6.683e-07
ILMN_1728639	rs3861734	1	A	T	0.767	-0.302	0.061	3.268	5.365	6.683e-07
ILMN_1787541	rs2001004	12	A	G	0.699	-0.931	0.058	36.97	56.553	1.379e-58
ILMN_1698243	rs12128955	1	C	T	0.508	0.979	0.05	47.247	82.197	2.596e-84
ILMN_1698243	rs2025577	1	T	C	0.508	0.979	0.05	47.247	82.197	2.596e-84
ILMN_1698243	rs2274226	1	A	G	0.508	0.979	0.05	47.247	82.197	2.596e-84
ILMN_1698243	rs2296374	1	T	C	0.508	0.979	0.05	47.247	82.197	2.596e-84
ILMN_1698243	rs3762281	1	A	G	0.508	0.979	0.05	47.247	82.197	2.596e-84
ILMN_1698243	rs6701440	1	A	G	0.508	0.979	0.05	47.247	82.197	2.596e-84
ILMN_1698243	rs7522860	1	G	A	0.508	0.979	0.05	47.247	82.197	2.596e-84
ILMN_1698243	rs7542045	1	G	C	0.508	0.979	0.05	47.247	82.197	2.596e-84
ILMN_1698243	rs949464	1	C	T	0.508	0.979	0.05	47.247	82.197	2.596e-84
ILMN_1698243	rs9943105	1	T	C	0.508	0.979	0.05	47.247	82.197	2.596e-84
ILMN_1664265	rs12703524	7	C	A	0.524	0.351	0.051	6.149	10.499	3.567e-12
ILMN_2140700	rs1882099	4	A	G	0.846	-0.802	0.069	17.511	29.313	3.318e-31
ILMN_1708779	rs12151742	2	C	T	0.752	-0.697	0.058	18.421	31.811	1.012e-33
ILMN_3298167	rs1045599	17	T	C	0.567	1.139	0.053	62.856	99.324	1.766e-101
ILMN_1664878	rs5030705	19	C	T	0.761	-0.714	0.065	18.207	25.871	9.767e-28
ILMN_2078599	rs74180000	19	T	C	0.657	-0.599	0.056	16.169	24.867	1.003e-26
ILMN_1778032	rs642059	9	A	C	0.547	-0.601	0.05	18.147	31.851	9.219e-34
ILMN_1778032	rs642060	9	G	C	0.547	-0.601	0.05	18.147	31.851	9.219e-34
ILMN_1662358	rs462687	21	G	A	0.527	0.433	0.051	9.354	15.902	1.154e-17
ILMN_1764871	rs7280542	21	G	A	0.637	-0.562	0.052	14.522	25.161	5.075e-27
ILMN_1665457	rs7960410	12	C	T	0.602	-0.949	0.055	43.347	63.835	6.788e-66
ILMN_1682259	rs12310416	12	A	G	0.603	-0.806	0.056	31.863	45.49	1.776e-47
ILMN_1692464	rs139125107	22	A	T	0.894	0.494	0.082	4.607	7.86	1.786e-09
ILMN_2059886	rs9627287	22	A	G	0.949	-0.766	0.116	5.645	9.491	3.816e-11
ILMN_2326713	rs7127272	11	A	G	0.755	1.062	0.057	42.033	75.653	9.488e-78
ILMN_1812433	rs7197453	16	G	C	0.641	0.664	0.062	20.476	25.006	7.266e-27
ILMN_1812433	rs8062041	16	C	T	0.641	0.664	0.062	20.476	25.006	7.266e-27
ILMN_2192281	rs10409908	19	C	T	0.7	0.927	0.055	35.998	61.494	1.515e-63
ILMN_2192281	rs10410274	19	G	T	0.7	0.927	0.055	35.998	61.494	1.515e-63
ILMN_1804822	rs6085283	20	C	T	0.564	0.79	0.05	31.04	53.794	8.108e-56
ILMN_1690982	rs5751775	22	C	T	0.587	0.673	0.051	22.062	37.81	9.315e-40
ILMN_1690982	rs5760119	22	C	G	0.587	0.673	0.051	22.062	37.81	9.315e-40
ILMN_1690982	rs5760120	22	A	G	0.587	0.673	0.051	22.062	37.81	9.315e-40
ILMN_2225144	rs11927001	3	A	G	0.905	-0.536	0.088	4.934	8.084	1.052e-09
ILMN_2225144	rs13061134	3	G	C	0.905	-0.536	0.088	4.934	8.084	1.052e-09
ILMN_2225144	rs34586454	3	C	G	0.905	-0.536	0.088	4.934	8.084	1.052e-09
ILMN_1667162	rs1512274	8	C	G	0.677	-1.193	0.055	62.844	101.582	9.636e-104
ILMN_1667162	rs2137305	8	G	C	0.677	-1.193	0.055	62.844	101.582	9.636e-104
ILMN_1667162	rs3942244	8	G	A	0.677	-1.193	0.055	62.844	101.582	9.636e-104
ILMN_1667162	rs6557695	8	G	A	0.677	-1.193	0.055	62.844	101.582	9.636e-104
ILMN_1667162	rs7005539	8	C	T	0.677	-1.193	0.055	62.844	101.582	9.636e-104
ILMN_1673370	rs7685083	4	G	A	0.642	-0.59	0.054	15.949	26.318	3.453e-28
ILMN_1710124	rs7632486	3	A	G	0.81	-1.095	0.065	36.463	61.228	2.801e-63
ILMN_2111739	rs10220738	15	T	A	0.738	-0.898	0.058	30.905	52.278	2.703e-54
ILMN_2111739	rs77717637	15	C	G	0.738	-0.898	0.058	30.905	52.278	2.703e-54
ILMN_1712231	rs7601944	2	A	G	0.63	0.618	0.054	17.729	28.602	1.725e-30
ILMN_2201580	rs2269340	1	T	C	0.919	-0.879	0.09	11.776	20.75	1.436e-22
ILMN_2391861	rs599363	1	T	G	0.919	-0.889	0.09	12.053	21.32	3.813e-23
ILMN_1811933	rs12950117	17	G	A	0.673	0.57	0.058	14.345	20.677	1.702e-22
ILMN_1814789	rs12142550	1	C	T	0.745	0.827	0.056	26.884	47.101	4.27e-49
ILMN_2342638	rs552653	17	C	T	0.673	-0.658	0.054	19.381	32.172	4.378e-34
ILMN_1681437	rs4969481	17	C	T	0.865	-0.893	0.074	18.525	31.29	3.389e-33
