# Supplementary material for: Shared genetic control of expression and methylation in peripheral blood
Source: BMC Genomics. 2016 Apr 6;17:278. doi: 10.1186/s12864-016-2498-4 (PMC4822256; doi:10.1186/s12864-016-2498-4)
Supplement: Additional file 20: Table S9. — Best association mSNPs for the methylation probes from the final correlation list. (CSV 121 kb) [file 12864_2016_2498_MOESM20_ESM.csv]

meth_ind	SNP	CHR_meth	AL1_meth	AL2_meth	FREQ1_meth	EFFECT_meth	SE_meth	H2_meth	LOD_meth	PVALUE_meth
cg00047287	rs131758	22	A	T	0.628	0.198	0.017	26.717	29.289	3.503e-31
cg00080972	rs6896940	5	G	C	0.643	-0.517	0.029	64.778	67.305	2.239e-69
cg00091569	rs2276868	3	T	C	0.718	-0.129	0.009	40.63	42.569	1.531e-44
cg00091569	rs6801859	3	T	G	0.718	-0.129	0.009	40.63	42.569	1.531e-44
cg00101728	rs2580109	6	C	T	0.653	0.645	0.033	76.299	84.654	8.941e-87
cg00119778	rs114340028	6	A	G	0.837	-0.385	0.022	56.69	66.863	6.212e-69
cg00119778	rs9271525	6	A	G	0.837	-0.385	0.022	56.69	66.863	6.212e-69
cg00152322	rs1684035	15	G	A	0.606	-0.171	0.012	40.223	44.353	2.464e-46
cg00180447	rs1552641	3	G	A	0.735	-0.195	0.012	56.649	62.131	3.48e-64
cg00180447	rs7629573	3	G	C	0.735	-0.195	0.012	56.649	62.131	3.48e-64
cg00180447	rs869463	3	G	A	0.735	-0.195	0.012	56.649	62.131	3.48e-64
cg00197322	rs4262234	7	C	T	0.965	0.118	0.024	5.51	5.389	6.309e-07
cg00239353	rs1554999	16	C	A	0.662	-0.129	0.017	10.345	12.157	7.295e-14
cg00270625	rs131758	22	A	T	0.628	0.298	0.023	31.523	35.224	3.72e-37
cg00271210	rs415987	6	A	G	0.541	-0.345	0.02	60.125	63.984	4.808e-66
cg00311984	rs11785060	8	C	T	0.632	-0.098	0.008	35.29	34.63	1.473e-36
cg00429767	rs147725457	6	C	A	0.68	0.34	0.021	52.002	57.1	3.894e-59
cg00523604	rs116829543	6	A	G	0.661	-0.145	0.011	33.881	37.111	4.698e-39
cg00665405	rs11112683	12	T	C	0.698	-0.061	0.015	3.458	3.614	4.516e-05
cg00760203	rs61105367	17	T	C	0.934	0.099	0.024	3.318	3.81	2.805e-05
cg00868766	rs7162269	15	C	T	0.517	0.373	0.021	59.811	68.569	1.207e-70
cg00903577	rs114034603	6	G	A	0.887	0.502	0.029	66.363	64.665	9.956e-67
cg00903577	rs114265150	6	C	T	0.887	0.502	0.029	66.363	64.665	9.956e-67
cg00903577	rs114305551	6	G	A	0.887	0.502	0.029	66.363	64.665	9.956e-67
cg00903577	rs114512113	6	G	C	0.887	0.502	0.029	66.363	64.665	9.956e-67
cg00903577	rs114576978	6	C	T	0.887	0.502	0.029	66.363	64.665	9.956e-67
cg00903577	rs114631904	6	T	C	0.887	0.502	0.029	66.363	64.665	9.956e-67
cg00903577	rs114683134	6	A	T	0.887	0.502	0.029	66.363	64.665	9.956e-67
cg00903577	rs114838384	6	G	A	0.887	0.502	0.029	66.363	64.665	9.956e-67
cg00903577	rs114940386	6	T	C	0.887	0.502	0.029	66.363	64.665	9.956e-67
cg00903577	rs114941319	6	G	T	0.887	0.502	0.029	66.363	64.665	9.956e-67
cg00903577	rs115014465	6	G	A	0.887	0.502	0.029	66.363	64.665	9.956e-67
cg00903577	rs115198541	6	T	C	0.887	0.502	0.029	66.363	64.665	9.956e-67
cg00903577	rs115338795	6	A	G	0.887	0.502	0.029	66.363	64.665	9.956e-67
cg00903577	rs115618010	6	C	T	0.887	0.502	0.029	66.363	64.665	9.956e-67
cg00903577	rs115619831	6	G	A	0.887	0.502	0.029	66.363	64.665	9.956e-67
cg00903577	rs115693844	6	T	C	0.887	0.502	0.029	66.363	64.665	9.956e-67
cg00903577	rs115742423	6	C	A	0.887	0.502	0.029	66.363	64.665	9.956e-67
cg00903577	rs115796434	6	C	T	0.887	0.502	0.029	66.363	64.665	9.956e-67
cg00903577	rs115800871	6	T	G	0.887	0.502	0.029	66.363	64.665	9.956e-67
cg00903577	rs115850406	6	G	C	0.887	0.502	0.029	66.363	64.665	9.956e-67
cg00903577	rs115912150	6	T	G	0.887	0.502	0.029	66.363	64.665	9.956e-67
cg00903577	rs116017368	6	T	C	0.887	0.502	0.029	66.363	64.665	9.956e-67
cg00903577	rs116024257	6	G	C	0.887	0.502	0.029	66.363	64.665	9.956e-67
cg00903577	rs116099844	6	G	A	0.887	0.502	0.029	66.363	64.665	9.956e-67
cg00903577	rs116285318	6	G	A	0.887	0.502	0.029	66.363	64.665	9.956e-67
cg00903577	rs116331328	6	A	G	0.887	0.502	0.029	66.363	64.665	9.956e-67
cg00903577	rs116399804	6	G	A	0.887	0.502	0.029	66.363	64.665	9.956e-67
cg00903577	rs116424673	6	A	C	0.887	0.502	0.029	66.363	64.665	9.956e-67
cg00903577	rs116473189	6	C	T	0.887	0.502	0.029	66.363	64.665	9.956e-67
cg00903577	rs116544521	6	T	A	0.887	0.502	0.029	66.363	64.665	9.956e-67
cg00903577	rs116645592	6	A	T	0.887	0.502	0.029	66.363	64.665	9.956e-67
cg00903577	rs116684102	6	C	A	0.887	0.502	0.029	66.363	64.665	9.956e-67
cg00903577	rs116689721	6	T	G	0.887	0.502	0.029	66.363	64.665	9.956e-67
cg00903577	rs116711004	6	C	T	0.887	0.502	0.029	66.363	64.665	9.956e-67
cg00903577	rs116716953	6	T	C	0.887	0.502	0.029	66.363	64.665	9.956e-67
cg00903577	rs116770095	6	T	G	0.887	0.502	0.029	66.363	64.665	9.956e-67
cg00903577	rs116784742	6	T	C	0.887	0.502	0.029	66.363	64.665	9.956e-67
cg00903577	rs138286553	6	A	T	0.887	0.502	0.029	66.363	64.665	9.956e-67
cg00903577	rs140990145	6	T	C	0.887	0.502	0.029	66.363	64.665	9.956e-67
cg00903577	rs141701020	6	C	T	0.887	0.502	0.029	66.363	64.665	9.956e-67
cg00903577	rs142017846	6	G	A	0.887	0.502	0.029	66.363	64.665	9.956e-67
cg00903577	rs142236829	6	T	C	0.887	0.502	0.029	66.363	64.665	9.956e-67
cg00903577	rs143843871	6	T	C	0.887	0.502	0.029	66.363	64.665	9.956e-67
cg00903577	rs144101101	6	G	A	0.887	0.502	0.029	66.363	64.665	9.956e-67
cg00903577	rs146489986	6	G	A	0.887	0.502	0.029	66.363	64.665	9.956e-67
cg00903577	rs150092096	6	A	G	0.887	0.502	0.029	66.363	64.665	9.956e-67
cg00903577	rs150900472	6	C	T	0.887	0.502	0.029	66.363	64.665	9.956e-67
cg00958451	rs936867	15	A	G	0.521	-0.097	0.007	41.658	45.733	1.013e-47
cg00983520	rs131758	22	A	T	0.628	0.206	0.017	30.672	33.704	1.258e-35
cg01125463	rs4714638	6	G	A	0.567	-0.068	0.006	23.236	24.595	1.889e-26
cg01178603	rs113331604	7	C	T	0.959	0.218	0.026	17.909	15.75	1.643e-17
cg01287936	rs6494502	15	C	T	0.621	-0.122	0.011	26.143	28.875	9.165e-31
cg01303236	rs10079609	5	A	G	0.853	0.111	0.01	22.611	26.637	1.649e-28
cg01402099	rs117497156	12	T	C	0.98	-0.165	0.041	2.851	3.549	5.28e-05
cg01405445	rs10402601	19	G	C	0.857	-0.25	0.025	20.539	21.734	1.457e-23
cg01405445	rs11549030	19	C	G	0.857	-0.25	0.025	20.539	21.734	1.457e-23
cg01405445	rs2239947	19	G	C	0.857	-0.25	0.025	20.539	21.734	1.457e-23
cg01405445	rs2293686	19	A	C	0.857	-0.25	0.025	20.539	21.734	1.457e-23
cg01405445	rs28656784	19	T	C	0.857	-0.25	0.025	20.539	21.734	1.457e-23
cg01405445	rs2871921	19	C	T	0.857	-0.25	0.025	20.539	21.734	1.457e-23
cg01405445	rs3746277	19	A	G	0.857	-0.25	0.025	20.539	21.734	1.457e-23
cg01405445	rs3761087	19	A	G	0.857	-0.25	0.025	20.539	21.734	1.457e-23
cg01405445	rs3848665	19	T	C	0.857	-0.25	0.025	20.539	21.734	1.457e-23
cg01405445	rs7260184	19	G	A	0.857	-0.25	0.025	20.539	21.734	1.457e-23
cg01437235	rs11729289	4	G	A	0.613	-0.181	0.014	32.847	35.479	2.059e-37
cg01437235	rs2290403	4	G	A	0.613	-0.181	0.014	32.847	35.479	2.059e-37
cg01437235	rs6813110	4	C	T	0.613	-0.181	0.014	32.847	35.479	2.059e-37
cg01494348	rs896955	8	C	T	0.879	-0.809	0.044	69.293	73.609	1.062e-75
cg01500140	rs35966728	19	T	C	0.931	0.083	0.02	3.489	3.563	5.101e-05
cg01501551	rs56071911	14	A	G	0.922	-0.1	0.022	3.849	4.472	5.674e-06
cg01537995	rs188967214	14	T	C	0.99	-0.271	0.061	3.281	4.248	9.724e-06
cg01561092	rs12599260	16	A	G	0.733	-0.199	0.011	63.79	68.685	9.244e-71
cg01561092	rs12931497	16	A	G	0.733	-0.199	0.011	63.79	68.685	9.244e-71
cg01561092	rs12932038	16	C	T	0.733	-0.199	0.011	63.79	68.685	9.244e-71
cg01561092	rs12933325	16	C	G	0.733	-0.199	0.011	63.79	68.685	9.244e-71
cg01561092	rs1547478	16	C	A	0.733	-0.199	0.011	63.79	68.685	9.244e-71
cg01561092	rs1861661	16	T	C	0.733	-0.199	0.011	63.79	68.685	9.244e-71
cg01561092	rs2287197	16	C	T	0.733	-0.199	0.011	63.79	68.685	9.244e-71
cg01561092	rs4389139	16	A	T	0.733	-0.199	0.011	63.79	68.685	9.244e-71
cg01561092	rs59059423	16	C	T	0.733	-0.199	0.011	63.79	68.685	9.244e-71
cg01561092	rs7186889	16	A	G	0.733	-0.199	0.011	63.79	68.685	9.244e-71
cg01561092	rs8046856	16	C	A	0.733	-0.199	0.011	63.79	68.685	9.244e-71
cg01561092	rs8047504	16	G	A	0.733	-0.199	0.011	63.79	68.685	9.244e-71
cg01561092	rs8051902	16	T	C	0.733	-0.199	0.011	63.79	68.685	9.244e-71
cg01561092	rs8052492	16	A	G	0.733	-0.199	0.011	63.79	68.685	9.244e-71
cg01561092	rs9939688	16	C	T	0.733	-0.199	0.011	63.79	68.685	9.244e-71
cg01561157	rs11150805	17	C	T	0.847	0.394	0.021	66.512	73.11	3.369e-75
cg01561157	rs113250157	17	T	C	0.847	0.394	0.021	66.512	73.11	3.369e-75
cg01561157	rs11546632	17	T	C	0.847	0.394	0.021	66.512	73.11	3.369e-75
cg01561157	rs34034499	17	G	C	0.847	0.394	0.021	66.512	73.11	3.369e-75
cg01561157	rs57650499	17	G	A	0.847	0.394	0.021	66.512	73.11	3.369e-75
cg01561157	rs59125977	17	A	G	0.847	0.394	0.021	66.512	73.11	3.369e-75
cg01561157	rs61065803	17	A	C	0.847	0.394	0.021	66.512	73.11	3.369e-75
cg01561157	rs61742303	17	A	T	0.847	0.394	0.021	66.512	73.11	3.369e-75
cg01561157	rs62080206	17	C	T	0.847	0.394	0.021	66.512	73.11	3.369e-75
cg01561157	rs7503139	17	C	T	0.847	0.394	0.021	66.512	73.11	3.369e-75
cg01561157	rs7503637	17	G	A	0.847	0.394	0.021	66.512	73.11	3.369e-75
cg01561157	rs8071084	17	T	G	0.847	0.394	0.021	66.512	73.11	3.369e-75
cg01570938	rs842225	3	G	A	0.541	0.092	0.011	15.451	16.458	3.153e-18
cg01581222	rs12980748	19	G	C	0.757	-0.059	0.014	3.469	3.896	2.276e-05
cg01612133	rs1187532	6	A	G	0.536	-0.228	0.014	57.368	59.553	1.344e-61
cg01612133	rs1211447	6	T	C	0.536	-0.228	0.014	57.368	59.553	1.344e-61
cg01669108	rs596002	11	G	A	0.793	-0.115	0.008	44.93	49.795	8.407e-52
cg01711160	rs61977676	14	G	A	0.986	-0.257	0.057	4.427	4.464	5.787e-06
cg01718742	rs78798042	16	T	A	0.985	-0.362	0.08	3.507	4.451	5.971e-06
cg01755541	rs111427513	16	T	C	0.965	0.316	0.021	44.165	47.114	4.151e-49
cg01755541	rs111580206	16	C	A	0.965	0.316	0.021	44.165	47.114	4.151e-49
cg01755541	rs112237121	16	A	T	0.965	0.316	0.021	44.165	47.114	4.151e-49
cg01755541	rs11552319	16	G	A	0.965	0.316	0.021	44.165	47.114	4.151e-49
cg01755541	rs11552322	16	T	A	0.965	0.316	0.021	44.165	47.114	4.151e-49
cg01755541	rs117132786	16	A	G	0.965	0.316	0.021	44.165	47.114	4.151e-49
cg01755541	rs138145260	16	T	G	0.965	0.316	0.021	44.165	47.114	4.151e-49
cg01755541	rs139114795	16	T	C	0.965	0.316	0.021	44.165	47.114	4.151e-49
cg01755541	rs139260482	16	C	T	0.965	0.316	0.021	44.165	47.114	4.151e-49
cg01755541	rs141889270	16	A	C	0.965	0.316	0.021	44.165	47.114	4.151e-49
cg01755541	rs142359784	16	C	T	0.965	0.316	0.021	44.165	47.114	4.151e-49
cg01755541	rs142890524	16	G	C	0.965	0.316	0.021	44.165	47.114	4.151e-49
cg01755541	rs145600544	16	A	G	0.965	0.316	0.021	44.165	47.114	4.151e-49
cg01755541	rs146069001	16	G	T	0.965	0.316	0.021	44.165	47.114	4.151e-49
cg01755541	rs146673408	16	A	G	0.965	0.316	0.021	44.165	47.114	4.151e-49
cg01755541	rs146952984	16	G	A	0.965	0.316	0.021	44.165	47.114	4.151e-49
cg01755541	rs147330708	16	G	A	0.965	0.316	0.021	44.165	47.114	4.151e-49
cg01755541	rs148040286	16	C	A	0.965	0.316	0.021	44.165	47.114	4.151e-49
cg01755541	rs149025632	16	G	A	0.965	0.316	0.021	44.165	47.114	4.151e-49
cg01755541	rs149543891	16	C	G	0.965	0.316	0.021	44.165	47.114	4.151e-49
cg01755541	rs150874973	16	C	A	0.965	0.316	0.021	44.165	47.114	4.151e-49
cg01755541	rs1559323	16	C	G	0.965	0.316	0.021	44.165	47.114	4.151e-49
cg01755541	rs16942883	16	T	C	0.965	0.316	0.021	44.165	47.114	4.151e-49
cg01755541	rs16957289	16	C	T	0.965	0.316	0.021	44.165	47.114	4.151e-49
cg01755541	rs16957304	16	A	G	0.965	0.316	0.021	44.165	47.114	4.151e-49
cg01755541	rs16957327	16	G	C	0.965	0.316	0.021	44.165	47.114	4.151e-49
cg01755541	rs16957349	16	T	C	0.965	0.316	0.021	44.165	47.114	4.151e-49
cg01755541	rs16957358	16	A	G	0.965	0.316	0.021	44.165	47.114	4.151e-49
cg01755541	rs16957407	16	T	C	0.965	0.316	0.021	44.165	47.114	4.151e-49
cg01755541	rs16957415	16	A	G	0.965	0.316	0.021	44.165	47.114	4.151e-49
cg01755541	rs1966913	16	A	T	0.965	0.316	0.021	44.165	47.114	4.151e-49
cg01755541	rs2059237	16	A	G	0.965	0.316	0.021	44.165	47.114	4.151e-49
cg01755541	rs57747411	16	C	A	0.965	0.316	0.021	44.165	47.114	4.151e-49
cg01755541	rs60666087	16	A	T	0.965	0.316	0.021	44.165	47.114	4.151e-49
cg01755541	rs60723963	16	A	G	0.965	0.316	0.021	44.165	47.114	4.151e-49
cg01755541	rs60924880	16	G	A	0.965	0.316	0.021	44.165	47.114	4.151e-49
cg01755541	rs6499127	16	A	C	0.965	0.316	0.021	44.165	47.114	4.151e-49
cg01755541	rs6499128	16	G	A	0.965	0.316	0.021	44.165	47.114	4.151e-49
cg01755541	rs7184253	16	T	C	0.965	0.316	0.021	44.165	47.114	4.151e-49
cg01755541	rs7191318	16	C	A	0.965	0.316	0.021	44.165	47.114	4.151e-49
cg01755541	rs74330121	16	C	T	0.965	0.316	0.021	44.165	47.114	4.151e-49
cg01755541	rs74453343	16	C	T	0.965	0.316	0.021	44.165	47.114	4.151e-49
cg01755541	rs74845115	16	G	A	0.965	0.316	0.021	44.165	47.114	4.151e-49
cg01755541	rs78094270	16	T	C	0.965	0.316	0.021	44.165	47.114	4.151e-49
cg01755541	rs78558968	16	A	G	0.965	0.316	0.021	44.165	47.114	4.151e-49
cg01755541	rs78985162	16	G	A	0.965	0.316	0.021	44.165	47.114	4.151e-49
cg01755541	rs80174098	16	A	C	0.965	0.316	0.021	44.165	47.114	4.151e-49
cg01755541	rs8052655	16	G	A	0.965	0.316	0.021	44.165	47.114	4.151e-49
cg01755541	rs8053264	16	T	C	0.965	0.316	0.021	44.165	47.114	4.151e-49
cg01755541	rs8055190	16	C	T	0.965	0.316	0.021	44.165	47.114	4.151e-49
cg01755541	rs8064110	16	A	G	0.965	0.316	0.021	44.165	47.114	4.151e-49
cg01755541	rs874469	16	G	A	0.965	0.316	0.021	44.165	47.114	4.151e-49
cg01755541	rs9922085	16	G	C	0.965	0.316	0.021	44.165	47.114	4.151e-49
cg01755541	rs9922119	16	T	C	0.965	0.316	0.021	44.165	47.114	4.151e-49
cg01755541	rs9927304	16	T	C	0.965	0.316	0.021	44.165	47.114	4.151e-49
cg01755541	rs9929258	16	A	G	0.965	0.316	0.021	44.165	47.114	4.151e-49
cg01755541	rs9930454	16	G	A	0.965	0.316	0.021	44.165	47.114	4.151e-49
cg01755541	rs9931704	16	A	G	0.965	0.316	0.021	44.165	47.114	4.151e-49
cg01755541	rs9937212	16	G	A	0.965	0.316	0.021	44.165	47.114	4.151e-49
cg01755541	rs9939328	16	G	A	0.965	0.316	0.021	44.165	47.114	4.151e-49
cg01755541	rs9939523	16	G	C	0.965	0.316	0.021	44.165	47.114	4.151e-49
cg01788910	rs11700748	21	C	T	0.524	0.513	0.026	75.109	83.862	5.561e-86
cg01804036	rs147296785	12	A	G	0.99	-0.271	0.052	4.576	5.781	2.475e-07
cg01811187	rs989128	17	G	A	0.652	-0.106	0.009	26.986	30.389	2.732e-32
cg01811187	rs9906084	17	G	A	0.652	-0.106	0.009	26.986	30.389	2.732e-32
cg01877814	rs12899409	15	A	C	0.605	-0.184	0.011	49.33	56.4	1.965e-58
cg01877814	rs2072266	15	A	G	0.605	-0.184	0.011	49.33	56.4	1.965e-58
cg01877814	rs3176205	15	T	C	0.605	-0.184	0.011	49.33	56.4	1.965e-58
cg01882395	rs183263726	17	T	G	0.769	-0.122	0.01	33.683	35.456	2.17e-37
cg01959123	rs1684033	15	G	C	0.594	-0.202	0.015	34.437	36.823	9.151e-39
cg01990102	rs7225635	17	A	G	0.665	0.137	0.012	25.84	27.199	4.476e-29
cg02014003	rs12147636	14	C	G	0.942	-0.089	0.021	3.771	3.921	2.146e-05
cg02014003	rs12436420	14	G	A	0.942	-0.089	0.021	3.771	3.921	2.146e-05
cg02014003	rs2888423	14	A	G	0.942	-0.089	0.021	3.771	3.921	2.146e-05
cg02014003	rs76010168	14	T	A	0.942	-0.089	0.021	3.771	3.921	2.146e-05
cg02014003	rs77601245	14	T	C	0.942	-0.089	0.021	3.771	3.921	2.146e-05
cg02014003	rs78417991	14	A	T	0.942	-0.089	0.021	3.771	3.921	2.146e-05
cg02093112	rs4796000	17	A	G	0.631	-0.078	0.018	3.765	3.99	1.816e-05
cg02115394	rs10870597	13	A	G	0.795	0.334	0.024	36.364	43.422	2.125e-45
cg02115394	rs6560947	13	C	G	0.795	0.334	0.024	36.364	43.422	2.125e-45
cg02115394	rs7331882	13	G	A	0.795	0.334	0.024	36.364	43.422	2.125e-45
cg02115394	rs7336692	13	T	C	0.795	0.334	0.024	36.364	43.422	2.125e-45
cg02115394	rs7982373	13	A	G	0.795	0.334	0.024	36.364	43.422	2.125e-45
cg02115394	rs7987334	13	T	C	0.795	0.334	0.024	36.364	43.422	2.125e-45
cg02115394	rs7994573	13	T	C	0.795	0.334	0.024	36.364	43.422	2.125e-45
cg02115394	rs8002514	13	G	A	0.795	0.334	0.024	36.364	43.422	2.125e-45
cg02115394	rs9590404	13	G	C	0.795	0.334	0.024	36.364	43.422	2.125e-45
cg02115394	rs9590405	13	A	G	0.795	0.334	0.024	36.364	43.422	2.125e-45
cg02115394	rs9590492	13	C	A	0.795	0.334	0.024	36.364	43.422	2.125e-45
cg02157626	rs145352923	6	A	G	0.78	1.133	0.063	69.921	71.35	1.962e-73
cg02157626	rs2535238	6	C	A	0.78	1.133	0.063	69.921	71.35	1.962e-73
cg02157626	rs2747421	6	G	C	0.78	1.133	0.063	69.921	71.35	1.962e-73
cg02157626	rs2747427	6	A	G	0.78	1.133	0.063	69.921	71.35	1.962e-73
cg02157626	rs2747428	6	C	G	0.78	1.133	0.063	69.921	71.35	1.962e-73
cg02157626	rs2747429	6	T	C	0.78	1.133	0.063	69.921	71.35	1.962e-73
cg02157626	rs3129062	6	C	T	0.78	1.133	0.063	69.921	71.35	1.962e-73
cg02157626	rs374317	6	C	T	0.78	1.133	0.063	69.921	71.35	1.962e-73
cg02157626	rs375984	6	C	T	0.78	1.133	0.063	69.921	71.35	1.962e-73
cg02157626	rs376319	6	C	T	0.78	1.133	0.063	69.921	71.35	1.962e-73
cg02157626	rs387642	6	C	T	0.78	1.133	0.063	69.921	71.35	1.962e-73
cg02157626	rs417764	6	G	A	0.78	1.133	0.063	69.921	71.35	1.962e-73
cg02157626	rs448380	6	T	C	0.78	1.133	0.063	69.921	71.35	1.962e-73
cg02157626	rs448489	6	T	C	0.78	1.133	0.063	69.921	71.35	1.962e-73
cg02176678	rs10200507	2	C	A	0.595	0.382	0.022	62.526	67.019	4.332e-69
cg02176678	rs10932782	2	T	C	0.595	0.382	0.022	62.526	67.019	4.332e-69
cg02176678	rs12617603	2	A	G	0.595	0.382	0.022	62.526	67.019	4.332e-69
cg02176678	rs13400327	2	C	T	0.595	0.382	0.022	62.526	67.019	4.332e-69
cg02176678	rs17462853	2	T	G	0.595	0.382	0.022	62.526	67.019	4.332e-69
cg02176678	rs3845835	2	T	C	0.595	0.382	0.022	62.526	67.019	4.332e-69
cg02176678	rs485975	2	T	C	0.595	0.382	0.022	62.526	67.019	4.332e-69
cg02176678	rs514356	2	T	C	0.595	0.382	0.022	62.526	67.019	4.332e-69
cg02176678	rs549026	2	C	T	0.595	0.382	0.022	62.526	67.019	4.332e-69
cg02176678	rs556468	2	A	G	0.595	0.382	0.022	62.526	67.019	4.332e-69
cg02176678	rs561570	2	A	T	0.595	0.382	0.022	62.526	67.019	4.332e-69
cg02176678	rs626432	2	A	C	0.595	0.382	0.022	62.526	67.019	4.332e-69
cg02176678	rs634590	2	A	C	0.595	0.382	0.022	62.526	67.019	4.332e-69
cg02176678	rs636723	2	G	A	0.595	0.382	0.022	62.526	67.019	4.332e-69
cg02176678	rs639913	2	C	A	0.595	0.382	0.022	62.526	67.019	4.332e-69
cg02176678	rs655441	2	T	C	0.595	0.382	0.022	62.526	67.019	4.332e-69
cg02176678	rs6717433	2	G	C	0.595	0.382	0.022	62.526	67.019	4.332e-69
cg02176678	rs72965151	2	G	T	0.595	0.382	0.022	62.526	67.019	4.332e-69
cg02176678	rs832813	2	C	T	0.595	0.382	0.022	62.526	67.019	4.332e-69
cg02208432	rs11236999	11	C	T	0.728	0.122	0.01	26.828	31.296	3.339e-33
cg02301815	rs141293023	17	A	G	0.61	-0.065	0.008	11.652	12.928	1.202e-14
cg02331830	rs11136336	8	G	A	0.576	0.739	0.039	72.687	78.395	1.685e-80
cg02331830	rs11782331	8	C	A	0.576	0.739	0.039	72.687	78.395	1.685e-80
cg02331830	rs11782433	8	C	T	0.576	0.739	0.039	72.687	78.395	1.685e-80
cg02331830	rs11783772	8	A	T	0.576	0.739	0.039	72.687	78.395	1.685e-80
cg02331830	rs11783799	8	A	G	0.576	0.739	0.039	72.687	78.395	1.685e-80
cg02331830	rs6989119	8	G	A	0.576	0.739	0.039	72.687	78.395	1.685e-80
cg02385908	rs149299350	17	T	C	0.992	-0.23	0.054	3.044	3.894	2.291e-05
cg02385908	rs150222741	17	G	A	0.992	-0.23	0.054	3.044	3.894	2.291e-05
cg02452435	rs1037256	17	A	G	0.557	0.655	0.033	68.79	85.183	2.637e-87
cg02452435	rs8072987	17	A	G	0.557	0.655	0.033	68.79	85.183	2.637e-87
cg02452435	rs935714	17	A	G	0.557	0.655	0.033	68.79	85.183	2.637e-87
cg02461011	rs11632753	15	G	T	0.841	-0.245	0.016	45.656	48.638	1.221e-50
cg02461011	rs12912675	15	A	T	0.841	-0.245	0.016	45.656	48.638	1.221e-50
cg02461011	rs7342638	15	C	G	0.841	-0.245	0.016	45.656	48.638	1.221e-50
cg02461011	rs8028260	15	A	G	0.841	-0.245	0.016	45.656	48.638	1.221e-50
cg02567488	rs114470372	6	G	A	0.559	0.247	0.017	44.899	48.447	1.902e-50
cg02567488	rs114532405	6	A	G	0.559	0.247	0.017	44.899	48.447	1.902e-50
cg02567488	rs115025098	6	A	G	0.559	0.247	0.017	44.899	48.447	1.902e-50
cg02567488	rs115572012	6	T	C	0.559	0.247	0.017	44.899	48.447	1.902e-50
cg02567488	rs115816252	6	A	G	0.559	0.247	0.017	44.899	48.447	1.902e-50
cg02567488	rs116153822	6	G	A	0.559	0.247	0.017	44.899	48.447	1.902e-50
cg02567488	rs116246906	6	A	G	0.559	0.247	0.017	44.899	48.447	1.902e-50
cg02567488	rs147007490	6	A	G	0.559	0.247	0.017	44.899	48.447	1.902e-50
cg02567488	rs2071476	6	A	G	0.559	0.247	0.017	44.899	48.447	1.902e-50
cg02567488	rs2071534	6	C	T	0.559	0.247	0.017	44.899	48.447	1.902e-50
cg02567488	rs3763346	6	T	C	0.559	0.247	0.017	44.899	48.447	1.902e-50
cg02567488	rs3763348	6	C	T	0.559	0.247	0.017	44.899	48.447	1.902e-50
cg02567488	rs6930981	6	T	C	0.559	0.247	0.017	44.899	48.447	1.902e-50
cg02609775	rs12921174	16	T	C	0.574	-0.22	0.014	52.236	57.077	4.104e-59
cg02609775	rs2003830	16	C	G	0.574	-0.22	0.014	52.236	57.077	4.104e-59
cg02609775	rs2363755	16	C	G	0.574	-0.22	0.014	52.236	57.077	4.104e-59
cg02633767	rs2621321	6	A	G	0.783	0.134	0.011	35.207	35.145	4.467e-37
cg02633767	rs2857104	6	C	G	0.783	0.134	0.011	35.207	35.145	4.467e-37
cg02644491	rs35990176	21	A	C	0.524	0.278	0.015	64.712	72.759	7.563e-75
cg02681442	rs188967214	14	T	C	0.99	-0.287	0.067	2.988	3.964	1.933e-05
cg02699915	rs112762070	11	T	G	0.902	-0.252	0.019	34.329	38.336	2.756e-40
cg02699915	rs80249458	11	G	C	0.902	-0.252	0.019	34.329	38.336	2.756e-40
cg02717454	rs73259281	16	C	G	0.939	0.161	0.037	3.927	4.063	1.521e-05
cg02867514	rs4789374	17	G	A	0.911	0.051	0.013	3.112	3.489	6.119e-05
cg03000848	rs118126992	16	G	A	0.989	0.368	0.079	3.878	4.768	2.789e-06
cg03168614	rs3827029	20	A	C	0.863	0.162	0.018	16.197	17.376	3.706e-19
cg03198009	rs145352923	6	A	G	0.78	1.121	0.057	81.134	83.41	1.581e-85
cg03198009	rs2535238	6	C	A	0.78	1.121	0.057	81.134	83.41	1.581e-85
cg03198009	rs2747421	6	G	C	0.78	1.121	0.057	81.134	83.41	1.581e-85
cg03198009	rs2747427	6	A	G	0.78	1.121	0.057	81.134	83.41	1.581e-85
cg03198009	rs2747428	6	C	G	0.78	1.121	0.057	81.134	83.41	1.581e-85
cg03198009	rs2747429	6	T	C	0.78	1.121	0.057	81.134	83.41	1.581e-85
cg03198009	rs3129062	6	C	T	0.78	1.121	0.057	81.134	83.41	1.581e-85
cg03198009	rs374317	6	C	T	0.78	1.121	0.057	81.134	83.41	1.581e-85
cg03198009	rs375984	6	C	T	0.78	1.121	0.057	81.134	83.41	1.581e-85
cg03198009	rs376319	6	C	T	0.78	1.121	0.057	81.134	83.41	1.581e-85
cg03198009	rs387642	6	C	T	0.78	1.121	0.057	81.134	83.41	1.581e-85
cg03198009	rs417764	6	G	A	0.78	1.121	0.057	81.134	83.41	1.581e-85
cg03198009	rs448380	6	T	C	0.78	1.121	0.057	81.134	83.41	1.581e-85
cg03198009	rs448489	6	T	C	0.78	1.121	0.057	81.134	83.41	1.581e-85
cg03254137	rs11078399	17	G	A	0.599	0.047	0.011	3.618	4.115	1.343e-05
cg03419948	rs2235338	22	A	G	0.56	0.086	0.009	17.753	20.348	3.662e-22
cg03419948	rs2281097	22	C	T	0.56	0.086	0.009	17.753	20.348	3.662e-22
cg03449857	rs145352923	6	A	G	0.78	1.213	0.06	86.309	88.611	9.659e-91
cg03449857	rs2535238	6	C	A	0.78	1.213	0.06	86.309	88.611	9.659e-91
cg03449857	rs2747421	6	G	C	0.78	1.213	0.06	86.309	88.611	9.659e-91
cg03449857	rs2747427	6	A	G	0.78	1.213	0.06	86.309	88.611	9.659e-91
cg03449857	rs2747428	6	C	G	0.78	1.213	0.06	86.309	88.611	9.659e-91
cg03449857	rs2747429	6	T	C	0.78	1.213	0.06	86.309	88.611	9.659e-91
cg03449857	rs3129062	6	C	T	0.78	1.213	0.06	86.309	88.611	9.659e-91
cg03449857	rs374317	6	C	T	0.78	1.213	0.06	86.309	88.611	9.659e-91
cg03449857	rs375984	6	C	T	0.78	1.213	0.06	86.309	88.611	9.659e-91
cg03449857	rs376319	6	C	T	0.78	1.213	0.06	86.309	88.611	9.659e-91
cg03449857	rs387642	6	C	T	0.78	1.213	0.06	86.309	88.611	9.659e-91
cg03449857	rs417764	6	G	A	0.78	1.213	0.06	86.309	88.611	9.659e-91
cg03449857	rs448380	6	T	C	0.78	1.213	0.06	86.309	88.611	9.659e-91
cg03449857	rs448489	6	T	C	0.78	1.213	0.06	86.309	88.611	9.659e-91
cg03465320	rs114816345	6	A	T	0.6	0.268	0.016	57.649	63.06	4.063e-65
cg03465320	rs114883257	6	G	A	0.6	0.268	0.016	57.649	63.06	4.063e-65
cg03465320	rs115379455	6	G	A	0.6	0.268	0.016	57.649	63.06	4.063e-65
cg03465320	rs115589900	6	C	T	0.6	0.268	0.016	57.649	63.06	4.063e-65
cg03465320	rs115872089	6	G	A	0.6	0.268	0.016	57.649	63.06	4.063e-65
cg03465320	rs116050708	6	A	G	0.6	0.268	0.016	57.649	63.06	4.063e-65
cg03465320	rs116053849	6	G	A	0.6	0.268	0.016	57.649	63.06	4.063e-65
cg03465320	rs116111038	6	C	T	0.6	0.268	0.016	57.649	63.06	4.063e-65
cg03465320	rs116459842	6	G	A	0.6	0.268	0.016	57.649	63.06	4.063e-65
cg03465320	rs116647600	6	T	G	0.6	0.268	0.016	57.649	63.06	4.063e-65
cg03465320	rs1351382	6	C	G	0.6	0.268	0.016	57.649	63.06	4.063e-65
cg03465320	rs1351383	6	A	C	0.6	0.268	0.016	57.649	63.06	4.063e-65
cg03465320	rs2071477	6	T	C	0.6	0.268	0.016	57.649	63.06	4.063e-65
cg03465320	rs2071480	6	C	A	0.6	0.268	0.016	57.649	63.06	4.063e-65
cg03465320	rs3763347	6	T	A	0.6	0.268	0.016	57.649	63.06	4.063e-65
cg03465320	rs4713600	6	G	T	0.6	0.268	0.016	57.649	63.06	4.063e-65
cg03496533	rs11651625	17	G	C	0.915	-0.068	0.014	5.194	5.424	5.794e-07
cg03496533	rs16949676	17	G	C	0.915	-0.068	0.014	5.194	5.424	5.794e-07
cg03496533	rs4378657	17	G	A	0.915	-0.068	0.014	5.194	5.424	5.794e-07
cg03496533	rs78317601	17	A	G	0.915	-0.068	0.014	5.194	5.424	5.794e-07
cg03496533	rs79515268	17	A	G	0.915	-0.068	0.014	5.194	5.424	5.794e-07
cg03526702	rs3761008	19	T	C	0.89	0.1	0.014	9.492	10.629	2.626e-12
cg03539765	rs1805721	12	G	A	0.606	-0.256	0.025	21.628	22.724	1.459e-24
cg03575939	rs7192375	16	G	A	0.662	0.235	0.015	52.455	56.657	1.085e-58
cg03592824	rs10226745	7	C	T	0.889	-0.227	0.018	37.082	33.785	1.043e-35
cg03597347	rs13437444	6	C	T	0.794	-0.436	0.03	45.579	46.785	8.875e-49
cg03729288	rs2047802	17	C	T	0.589	0.166	0.013	32.271	36.862	8.365e-39
cg03753191	rs1927767	13	T	C	0.694	0.062	0.014	3.733	4.083	1.449e-05
cg03753191	rs2769916	13	A	G	0.694	0.062	0.014	3.733	4.083	1.449e-05
cg03753191	rs2806519	13	T	C	0.694	0.062	0.014	3.733	4.083	1.449e-05
cg03887787	rs1151519	11	C	G	0.794	-0.39	0.021	68.354	77.998	4.214e-80
cg03887787	rs1204650	11	C	A	0.794	-0.39	0.021	68.354	77.998	4.214e-80
cg03887787	rs568617	11	C	T	0.794	-0.39	0.021	68.354	77.998	4.214e-80
cg03887787	rs583887	11	C	T	0.794	-0.39	0.021	68.354	77.998	4.214e-80
cg03887787	rs601863	11	A	C	0.794	-0.39	0.021	68.354	77.998	4.214e-80
cg03887787	rs641018	11	G	C	0.794	-0.39	0.021	68.354	77.998	4.214e-80
cg03887787	rs645900	11	A	G	0.794	-0.39	0.021	68.354	77.998	4.214e-80
cg03887787	rs656980	11	G	A	0.794	-0.39	0.021	68.354	77.998	4.214e-80
cg03887787	rs658524	11	G	A	0.794	-0.39	0.021	68.354	77.998	4.214e-80
cg03887787	rs658938	11	G	A	0.794	-0.39	0.021	68.354	77.998	4.214e-80
cg03887787	rs677931	11	G	C	0.794	-0.39	0.021	68.354	77.998	4.214e-80
cg03887787	rs687672	11	C	T	0.794	-0.39	0.021	68.354	77.998	4.214e-80
cg03887787	rs693824	11	A	G	0.794	-0.39	0.021	68.354	77.998	4.214e-80
cg03887787	rs694994	11	T	C	0.794	-0.39	0.021	68.354	77.998	4.214e-80
cg03922648	rs10744248	12	A	C	0.573	-0.028	0.006	3.914	4.28	9.017e-06
cg03922648	rs10773250	12	G	A	0.573	-0.028	0.006	3.914	4.28	9.017e-06
cg03922648	rs10773251	12	A	T	0.573	-0.028	0.006	3.914	4.28	9.017e-06
cg03922648	rs10773252	12	C	T	0.573	-0.028	0.006	3.914	4.28	9.017e-06
cg03922648	rs7304915	12	T	C	0.573	-0.028	0.006	3.914	4.28	9.017e-06
cg03948781	rs11579220	1	G	T	0.581	-0.129	0.014	16.983	19.422	3.155e-21
cg03948781	rs12123922	1	G	A	0.581	-0.129	0.014	16.983	19.422	3.155e-21
cg03981535	rs10800804	1	T	C	0.577	-0.196	0.012	59.541	62.22	2.832e-64
cg03981535	rs112370844	1	G	T	0.577	-0.196	0.012	59.541	62.22	2.832e-64
cg03981535	rs11580809	1	T	C	0.577	-0.196	0.012	59.541	62.22	2.832e-64
cg03981535	rs11586632	1	A	G	0.577	-0.196	0.012	59.541	62.22	2.832e-64
cg03981535	rs11590299	1	A	T	0.577	-0.196	0.012	59.541	62.22	2.832e-64
cg03981535	rs11590348	1	C	T	0.577	-0.196	0.012	59.541	62.22	2.832e-64
cg03981535	rs11590349	1	G	A	0.577	-0.196	0.012	59.541	62.22	2.832e-64
cg03981535	rs12060875	1	T	A	0.577	-0.196	0.012	59.541	62.22	2.832e-64
cg03981535	rs12060972	1	G	A	0.577	-0.196	0.012	59.541	62.22	2.832e-64
cg03981535	rs12071266	1	T	C	0.577	-0.196	0.012	59.541	62.22	2.832e-64
cg03981535	rs12091788	1	A	G	0.577	-0.196	0.012	59.541	62.22	2.832e-64
cg03981535	rs4950747	1	G	C	0.577	-0.196	0.012	59.541	62.22	2.832e-64
cg03981535	rs4950749	1	G	T	0.577	-0.196	0.012	59.541	62.22	2.832e-64
cg03981535	rs4950752	1	A	G	0.577	-0.196	0.012	59.541	62.22	2.832e-64
cg03981535	rs4950805	1	T	G	0.577	-0.196	0.012	59.541	62.22	2.832e-64
cg03981535	rs4950806	1	C	T	0.577	-0.196	0.012	59.541	62.22	2.832e-64
cg03981535	rs4950807	1	A	T	0.577	-0.196	0.012	59.541	62.22	2.832e-64
cg03981535	rs6689324	1	T	C	0.577	-0.196	0.012	59.541	62.22	2.832e-64
cg03981535	rs6701746	1	G	A	0.577	-0.196	0.012	59.541	62.22	2.832e-64
cg03987653	rs62052222	16	C	G	0.935	0.174	0.018	18.873	20.002	8.195e-22
cg04013093	rs2296804	6	G	C	0.602	-0.258	0.02	33.314	34.861	8.623e-37
cg04013093	rs2296805	6	G	T	0.602	-0.258	0.02	33.314	34.861	8.623e-37
cg04013093	rs2395943	6	G	A	0.602	-0.258	0.02	33.314	34.861	8.623e-37
cg04013093	rs6458314	6	A	C	0.602	-0.258	0.02	33.314	34.861	8.623e-37
cg04013093	rs9471975	6	C	T	0.602	-0.258	0.02	33.314	34.861	8.623e-37
cg04055490	rs8069739	17	C	T	0.706	-0.088	0.007	29.829	33.505	1.994e-35
cg04055490	rs9894790	17	T	C	0.706	-0.088	0.007	29.829	33.505	1.994e-35
cg04255391	rs62522556	8	T	C	0.575	0.553	0.03	68.794	74.731	7.961e-77
cg04264002	rs36431	14	T	G	0.56	0.041	0.009	3.764	4.18	1.148e-05
cg04264002	rs36435	14	G	A	0.56	0.041	0.009	3.764	4.18	1.148e-05
cg04264002	rs36437	14	A	G	0.56	0.041	0.009	3.764	4.18	1.148e-05
cg04314261	rs6488242	12	A	G	0.556	0.11	0.009	32.376	34.983	6.493e-37
cg04329125	rs4983413	14	G	A	0.76	0.183	0.024	11.665	13.016	9.764e-15
cg04388244	rs11191833	10	G	A	0.62	-0.064	0.012	6.119	6.652	3.117e-08
cg04439622	rs7143148	14	T	C	0.748	-0.162	0.019	13.97	16.134	6.717e-18
cg04491389	rs141293023	17	A	G	0.61	-0.082	0.009	17.511	19.247	4.744e-21
cg04514024	rs12450494	17	T	A	0.556	-0.143	0.009	44.7	49.867	7.117e-52
cg04525757	rs10498574	14	C	T	0.914	-0.122	0.028	4.332	4.213	1.059e-05
cg04528720	rs9931436	16	T	A	0.567	0.037	0.009	3.69	3.792	2.929e-05
cg04548483	rs4380978	8	G	C	0.609	0.128	0.009	40.334	45.42	2.085e-47
cg04592579	rs8509	7	G	A	0.899	0.195	0.015	33.161	35.988	6.331e-38
cg04601775	rs114078245	6	A	C	0.765	-0.354	0.025	43.428	45.381	2.283e-47
cg04601775	rs114126185	6	A	G	0.765	-0.354	0.025	43.428	45.381	2.283e-47
cg04601775	rs114324670	6	A	C	0.765	-0.354	0.025	43.428	45.381	2.283e-47
cg04601775	rs114357498	6	G	A	0.765	-0.354	0.025	43.428	45.381	2.283e-47
cg04601775	rs114393349	6	A	G	0.765	-0.354	0.025	43.428	45.381	2.283e-47
cg04601775	rs114664081	6	C	T	0.765	-0.354	0.025	43.428	45.381	2.283e-47
cg04601775	rs114678126	6	C	T	0.765	-0.354	0.025	43.428	45.381	2.283e-47
cg04601775	rs115371644	6	C	G	0.765	-0.354	0.025	43.428	45.381	2.283e-47
cg04601775	rs115433728	6	G	A	0.765	-0.354	0.025	43.428	45.381	2.283e-47
cg04601775	rs115532780	6	C	A	0.765	-0.354	0.025	43.428	45.381	2.283e-47
cg04601775	rs116094906	6	A	G	0.765	-0.354	0.025	43.428	45.381	2.283e-47
cg04601775	rs116106354	6	C	T	0.765	-0.354	0.025	43.428	45.381	2.283e-47
cg04601775	rs116225404	6	G	A	0.765	-0.354	0.025	43.428	45.381	2.283e-47
cg04601775	rs116531958	6	A	G	0.765	-0.354	0.025	43.428	45.381	2.283e-47
cg04601775	rs116556248	6	C	T	0.765	-0.354	0.025	43.428	45.381	2.283e-47
cg04601775	rs116580588	6	C	A	0.765	-0.354	0.025	43.428	45.381	2.283e-47
cg04647790	rs17600458	13	T	G	0.795	-0.046	0.009	5.492	5.943	1.68e-07
cg04673462	rs4360494	1	C	G	0.586	0.192	0.013	40.244	44.079	4.644e-46
cg04768958	rs829658	2	T	G	0.741	0.237	0.019	30.285	35.368	2.665e-37
cg04771084	rs114663295	6	A	T	0.872	0.196	0.015	36.642	35.967	6.654e-38
cg04771084	rs115222678	6	T	C	0.872	0.196	0.015	36.642	35.967	6.654e-38
cg04771084	rs116761947	6	C	T	0.872	0.196	0.015	36.642	35.967	6.654e-38
cg04771084	rs141574790	6	A	T	0.872	0.196	0.015	36.642	35.967	6.654e-38
cg04771084	rs150800542	6	T	A	0.872	0.196	0.015	36.642	35.967	6.654e-38
cg04785187	rs61977676	14	G	A	0.986	0.152	0.034	4.278	4.32	8.181e-06
cg04833017	rs10800804	1	T	C	0.577	-0.244	0.015	57.573	60.23	2.809e-62
cg04833017	rs112370844	1	G	T	0.577	-0.244	0.015	57.573	60.23	2.809e-62
cg04833017	rs11580809	1	T	C	0.577	-0.244	0.015	57.573	60.23	2.809e-62
cg04833017	rs11586632	1	A	G	0.577	-0.244	0.015	57.573	60.23	2.809e-62
cg04833017	rs11590299	1	A	T	0.577	-0.244	0.015	57.573	60.23	2.809e-62
cg04833017	rs11590348	1	C	T	0.577	-0.244	0.015	57.573	60.23	2.809e-62
cg04833017	rs11590349	1	G	A	0.577	-0.244	0.015	57.573	60.23	2.809e-62
cg04833017	rs12060875	1	T	A	0.577	-0.244	0.015	57.573	60.23	2.809e-62
cg04833017	rs12060972	1	G	A	0.577	-0.244	0.015	57.573	60.23	2.809e-62
cg04833017	rs12071266	1	T	C	0.577	-0.244	0.015	57.573	60.23	2.809e-62
cg04833017	rs12091788	1	A	G	0.577	-0.244	0.015	57.573	60.23	2.809e-62
cg04833017	rs4950747	1	G	C	0.577	-0.244	0.015	57.573	60.23	2.809e-62
cg04833017	rs4950749	1	G	T	0.577	-0.244	0.015	57.573	60.23	2.809e-62
cg04833017	rs4950752	1	A	G	0.577	-0.244	0.015	57.573	60.23	2.809e-62
cg04833017	rs4950805	1	T	G	0.577	-0.244	0.015	57.573	60.23	2.809e-62
cg04833017	rs4950806	1	C	T	0.577	-0.244	0.015	57.573	60.23	2.809e-62
cg04833017	rs4950807	1	A	T	0.577	-0.244	0.015	57.573	60.23	2.809e-62
cg04833017	rs6689324	1	T	C	0.577	-0.244	0.015	57.573	60.23	2.809e-62
cg04833017	rs6701746	1	G	A	0.577	-0.244	0.015	57.573	60.23	2.809e-62
cg04991036	rs11465504	14	T	C	0.96	-0.065	0.017	2.815	3.359	8.382e-05
cg05012239	rs2291652	3	G	A	0.565	0.121	0.012	19.745	22.209	4.833e-24
cg05060607	rs10846411	12	G	A	0.696	-0.295	0.019	47.075	51.484	1.693e-53
cg05060607	rs4883479	12	G	A	0.696	-0.295	0.019	47.075	51.484	1.693e-53
cg05060607	rs7308881	12	C	T	0.696	-0.295	0.019	47.075	51.484	1.693e-53
cg05082466	rs1980652	6	A	G	0.653	0.643	0.033	75.744	83.985	4.188e-86
cg05082466	rs2756072	6	G	T	0.653	0.643	0.033	75.744	83.985	4.188e-86
cg05159804	rs148409997	17	T	C	0.765	0.391	0.023	61.273	63.595	1.181e-65
cg05185038	rs7143148	14	T	C	0.748	-0.175	0.022	11.871	13.578	2.626e-15
cg05281206	rs78623067	17	C	T	0.913	0.089	0.02	3.847	4.106	1.372e-05
cg05301556	rs148409997	17	T	C	0.765	0.348	0.023	47.997	50.152	3.683e-52
cg05304729	rs140474182	1	A	G	0.942	-0.102	0.022	4.812	4.779	2.714e-06
cg05363382	rs67995811	17	T	A	0.874	0.073	0.017	3.773	3.938	2.055e-05
cg05457628	rs4701132	5	G	A	0.644	-0.771	0.043	67.309	69.85	6.26e-72
cg05646686	rs146602111	14	C	T	0.965	-0.094	0.022	3.377	4.056	1.547e-05
cg05769169	rs2041821	14	G	A	0.776	-0.062	0.014	3.743	4.141	1.261e-05
cg05769169	rs2041822	14	G	A	0.776	-0.062	0.014	3.743	4.141	1.261e-05
cg05769169	rs73299682	14	G	T	0.776	-0.062	0.014	3.743	4.141	1.261e-05
cg05879810	rs2258277	17	G	A	0.558	-0.037	0.008	4.292	4.474	5.646e-06
cg05931439	rs145739701	14	T	C	0.977	0.219	0.048	4.084	4.435	6.21e-06
cg06078469	rs117969676	17	C	T	0.978	-0.137	0.033	3.569	3.689	3.756e-05
cg06092310	rs188076065	1	T	A	0.985	0.213	0.047	3.912	4.379	7.103e-06
cg06235246	rs6784831	3	C	T	0.805	-0.251	0.018	37.096	41.999	5.727e-44
cg06235246	rs74749130	3	G	A	0.805	-0.251	0.018	37.096	41.999	5.727e-44
cg06235246	rs76007885	3	C	T	0.805	-0.251	0.018	37.096	41.999	5.727e-44
cg06285241	rs7143148	14	T	C	0.748	-0.254	0.023	22.112	25.483	2.403e-27
cg06358171	rs4244022	1	T	C	0.53	0.067	0.015	3.973	4.537	4.853e-06
cg06363485	rs6921119	6	G	A	0.79	-0.629	0.031	74.523	87.664	8.589e-90
cg06373584	rs2980141	4	T	C	0.891	0.454	0.032	42.972	44.682	1.15e-46
cg06421614	rs191249383	17	A	G	0.986	-0.153	0.036	3.407	3.834	2.644e-05
cg06476685	rs7609147	2	A	G	0.526	-0.16	0.015	22.336	25.689	1.489e-27
cg06530441	rs3213445	22	T	C	0.926	0.359	0.033	21.338	25.257	4.064e-27
cg06558623	rs11642451	16	T	C	0.906	-0.323	0.017	83.424	82.282	2.133e-84
cg06558623	rs11645970	16	G	A	0.906	-0.323	0.017	83.424	82.282	2.133e-84
cg06558623	rs11646270	16	T	G	0.906	-0.323	0.017	83.424	82.282	2.133e-84
cg06558623	rs11646448	16	T	A	0.906	-0.323	0.017	83.424	82.282	2.133e-84
cg06558623	rs2270460	16	C	A	0.906	-0.323	0.017	83.424	82.282	2.133e-84
cg06558623	rs35542367	16	G	C	0.906	-0.323	0.017	83.424	82.282	2.133e-84
cg06558623	rs62052180	16	C	G	0.906	-0.323	0.017	83.424	82.282	2.133e-84
cg06558623	rs62052183	16	C	A	0.906	-0.323	0.017	83.424	82.282	2.133e-84
cg06558623	rs62052185	16	C	T	0.906	-0.323	0.017	83.424	82.282	2.133e-84
cg06558623	rs62052187	16	G	A	0.906	-0.323	0.017	83.424	82.282	2.133e-84
cg06558623	rs75110337	16	C	A	0.906	-0.323	0.017	83.424	82.282	2.133e-84
cg06563943	rs7503007	17	C	G	0.558	0.402	0.021	66.14	80.135	3.037e-82
cg06608359	rs115249077	6	G	A	0.885	0.327	0.022	49.986	48.981	5.529e-51
cg06620993	rs2073338	10	A	C	0.619	-0.041	0.008	4.622	5.017	1.535e-06
cg06716730	rs865483	17	C	A	0.624	0.518	0.027	75.086	82.293	2.082e-84
cg06809675	rs724417	12	T	G	0.909	0.104	0.022	4.705	4.902	2.021e-06
cg06871764	rs115483549	6	G	T	0.949	1.079	0.058	65.698	74.874	5.723e-77
cg06891533	rs1383095	8	G	A	0.669	0.114	0.01	24.307	28.514	2.114e-30
cg06964912	rs78107697	1	C	T	0.888	0.265	0.016	52.274	56.472	1.663e-58
cg06970884	rs116621997	17	T	A	0.977	-0.274	0.064	3.797	3.921	2.145e-05
cg06970884	rs28484746	17	G	A	0.977	-0.274	0.064	3.797	3.921	2.145e-05
cg06970884	rs7226313	17	G	T	0.977	-0.274	0.064	3.797	3.921	2.145e-05
cg06970884	rs78149219	17	G	A	0.977	-0.274	0.064	3.797	3.921	2.145e-05
cg06970884	rs9892763	17	A	C	0.977	-0.274	0.064	3.797	3.921	2.145e-05
cg06970884	rs9897754	17	C	T	0.977	-0.274	0.064	3.797	3.921	2.145e-05
cg06970884	rs9898066	17	C	T	0.977	-0.274	0.064	3.797	3.921	2.145e-05
cg06970884	rs9902228	17	A	G	0.977	-0.274	0.064	3.797	3.921	2.145e-05
cg06970884	rs9902799	17	A	G	0.977	-0.274	0.064	3.797	3.921	2.145e-05
cg06970884	rs9902887	17	G	A	0.977	-0.274	0.064	3.797	3.921	2.145e-05
cg06970884	rs9906575	17	G	C	0.977	-0.274	0.064	3.797	3.921	2.145e-05
cg06970884	rs9909761	17	C	G	0.977	-0.274	0.064	3.797	3.921	2.145e-05
cg06970884	rs9911788	17	A	T	0.977	-0.274	0.064	3.797	3.921	2.145e-05
cg06970884	rs9912275	17	G	T	0.977	-0.274	0.064	3.797	3.921	2.145e-05
cg06996081	rs11623705	14	G	T	0.875	0.248	0.022	23.85	27.505	2.2e-29
cg06996081	rs11624878	14	T	C	0.875	0.248	0.022	23.85	27.505	2.2e-29
cg06996081	rs11625722	14	A	C	0.875	0.248	0.022	23.85	27.505	2.2e-29
cg06996081	rs17767942	14	A	G	0.875	0.248	0.022	23.85	27.505	2.2e-29
cg06996081	rs17767960	14	A	G	0.875	0.248	0.022	23.85	27.505	2.2e-29
cg06996081	rs17880303	14	A	G	0.875	0.248	0.022	23.85	27.505	2.2e-29
cg06996081	rs17883358	14	G	A	0.875	0.248	0.022	23.85	27.505	2.2e-29
cg06996081	rs4902331	14	A	G	0.875	0.248	0.022	23.85	27.505	2.2e-29
cg06996081	rs60796816	14	A	G	0.875	0.248	0.022	23.85	27.505	2.2e-29
cg06996081	rs72726294	14	C	T	0.875	0.248	0.022	23.85	27.505	2.2e-29
cg06996081	rs72726300	14	T	C	0.875	0.248	0.022	23.85	27.505	2.2e-29
cg06996081	rs72726301	14	A	G	0.875	0.248	0.022	23.85	27.505	2.2e-29
cg07007312	rs3822030	4	T	G	0.569	0.328	0.02	52.298	58.042	4.415e-60
cg07141002	rs1894644	22	C	T	0.851	0.133	0.017	13.563	14.006	9.657e-16
cg07156249	rs114816345	6	A	T	0.6	0.52	0.028	69.433	77.682	8.752e-80
cg07156249	rs114883257	6	G	A	0.6	0.52	0.028	69.433	77.682	8.752e-80
cg07156249	rs115379455	6	G	A	0.6	0.52	0.028	69.433	77.682	8.752e-80
cg07156249	rs115589900	6	C	T	0.6	0.52	0.028	69.433	77.682	8.752e-80
cg07156249	rs115872089	6	G	A	0.6	0.52	0.028	69.433	77.682	8.752e-80
cg07156249	rs116050708	6	A	G	0.6	0.52	0.028	69.433	77.682	8.752e-80
cg07156249	rs116053849	6	G	A	0.6	0.52	0.028	69.433	77.682	8.752e-80
cg07156249	rs116111038	6	C	T	0.6	0.52	0.028	69.433	77.682	8.752e-80
cg07156249	rs116459842	6	G	A	0.6	0.52	0.028	69.433	77.682	8.752e-80
cg07156249	rs116647600	6	T	G	0.6	0.52	0.028	69.433	77.682	8.752e-80
cg07156249	rs1351382	6	C	G	0.6	0.52	0.028	69.433	77.682	8.752e-80
cg07156249	rs1351383	6	A	C	0.6	0.52	0.028	69.433	77.682	8.752e-80
cg07156249	rs2071477	6	T	C	0.6	0.52	0.028	69.433	77.682	8.752e-80
cg07156249	rs2071480	6	C	A	0.6	0.52	0.028	69.433	77.682	8.752e-80
cg07156249	rs3763347	6	T	A	0.6	0.52	0.028	69.433	77.682	8.752e-80
cg07156249	rs4713600	6	G	T	0.6	0.52	0.028	69.433	77.682	8.752e-80
cg07180897	rs9274623	6	G	T	0.793	1.215	0.063	76.281	80.106	3.246e-82
cg07249730	rs16953583	17	A	G	0.974	-0.285	0.064	4.221	4.277	9.07e-06
cg07249730	rs28402849	17	T	C	0.974	-0.285	0.064	4.221	4.277	9.07e-06
cg07249730	rs28811646	17	G	A	0.974	-0.285	0.064	4.221	4.277	9.07e-06
cg07249730	rs28852073	17	A	G	0.974	-0.285	0.064	4.221	4.277	9.07e-06
cg07249730	rs6504849	17	G	A	0.974	-0.285	0.064	4.221	4.277	9.07e-06
cg07249730	rs7210166	17	T	C	0.974	-0.285	0.064	4.221	4.277	9.07e-06
cg07249730	rs8077400	17	C	A	0.974	-0.285	0.064	4.221	4.277	9.07e-06
cg07249730	rs9891546	17	G	A	0.974	-0.285	0.064	4.221	4.277	9.07e-06
cg07249730	rs9892711	17	G	C	0.974	-0.285	0.064	4.221	4.277	9.07e-06
cg07249730	rs9900888	17	C	T	0.974	-0.285	0.064	4.221	4.277	9.07e-06
cg07314988	rs10902119	11	T	C	0.543	0.894	0.045	78.416	86.004	3.961e-88
cg07337250	rs111818424	17	T	C	0.873	0.067	0.015	4.255	4.231	1.015e-05
cg07337250	rs113538317	17	C	T	0.873	0.067	0.015	4.255	4.231	1.015e-05
cg07337250	rs143573743	17	G	A	0.873	0.067	0.015	4.255	4.231	1.015e-05
cg07337250	rs3935539	17	T	C	0.873	0.067	0.015	4.255	4.231	1.015e-05
cg07337250	rs76403168	17	A	G	0.873	0.067	0.015	4.255	4.231	1.015e-05
cg07337250	rs77886370	17	T	C	0.873	0.067	0.015	4.255	4.231	1.015e-05
cg07337250	rs79459378	17	T	C	0.873	0.067	0.015	4.255	4.231	1.015e-05
cg07368061	rs117471573	17	C	T	0.764	0.159	0.011	48.196	49.786	8.584e-52
cg07423149	rs10399931	1	C	T	0.76	-0.198	0.014	38.468	42.077	4.771e-44
cg07427475	rs62522556	8	T	C	0.575	0.41	0.023	65.589	70.233	2.589e-72
cg07437263	rs62065495	17	T	C	0.548	0.138	0.01	36.457	40.013	5.68e-42
cg07467716	rs6708650	2	A	G	0.517	0.056	0.005	20.064	22.853	1.081e-24
cg07467716	rs6733892	2	C	A	0.517	0.056	0.005	20.064	22.853	1.081e-24
cg07584200	rs62074125	17	A	C	0.717	0.092	0.008	23.999	25.789	1.181e-27
cg07639376	rs3784830	16	G	C	0.866	0.445	0.032	38.004	42.996	5.7e-45
cg07691531	rs896955	8	C	T	0.879	-1.422	0.084	59.172	61.814	7.24e-64
cg07774964	rs1043697	15	C	T	0.595	-0.217	0.015	44.279	47.938	6.169e-50
cg07774964	rs1719277	15	G	A	0.595	-0.217	0.015	44.279	47.938	6.169e-50
cg07774964	rs832883	15	C	A	0.595	-0.217	0.015	44.279	47.938	6.169e-50
cg07774964	rs832884	15	C	T	0.595	-0.217	0.015	44.279	47.938	6.169e-50
cg07792871	rs112034758	6	G	A	0.571	0.988	0.046	82.356	98.377	1.57e-100
cg07792871	rs116097111	6	C	T	0.571	0.988	0.046	82.356	98.377	1.57e-100
cg07792871	rs116653299	6	T	G	0.571	0.988	0.046	82.356	98.377	1.57e-100
cg07792871	rs144398068	6	C	T	0.571	0.988	0.046	82.356	98.377	1.57e-100
cg07876788	rs62481877	7	C	T	0.525	0.587	0.029	77.35	86.6	1.002e-88
cg07892412	rs17672144	17	G	T	0.944	-0.08	0.02	3.272	3.494	6.036e-05
cg07892412	rs78949113	17	G	A	0.944	-0.08	0.02	3.272	3.494	6.036e-05
cg07892412	rs80015856	17	C	T	0.944	-0.08	0.02	3.272	3.494	6.036e-05
cg07897701	rs1985881	7	C	T	0.645	0.065	0.009	11.401	11.805	1.668e-13
cg07897701	rs4725943	7	G	A	0.645	0.065	0.009	11.401	11.805	1.668e-13
cg07897701	rs6464098	7	G	T	0.645	0.065	0.009	11.401	11.805	1.668e-13
cg07897701	rs6464099	7	T	C	0.645	0.065	0.009	11.401	11.805	1.668e-13
cg07897701	rs6464100	7	A	G	0.645	0.065	0.009	11.401	11.805	1.668e-13
cg07897701	rs6464101	7	G	T	0.645	0.065	0.009	11.401	11.805	1.668e-13
cg07897701	rs6464102	7	G	T	0.645	0.065	0.009	11.401	11.805	1.668e-13
cg07897701	rs6464103	7	T	C	0.645	0.065	0.009	11.401	11.805	1.668e-13
cg07897701	rs6464104	7	T	C	0.645	0.065	0.009	11.401	11.805	1.668e-13
cg07980830	rs11784833	8	T	C	0.607	-0.314	0.016	84.475	86.904	4.963e-89
cg07984380	rs9271083	6	C	T	0.719	-1.267	0.072	57.048	67.558	1.249e-69
cg08017634	rs10282929	8	T	G	0.821	-0.477	0.024	78.128	86.222	2.398e-88
cg08017634	rs9657360	8	T	C	0.821	-0.477	0.024	78.128	86.222	2.398e-88
cg08091707	rs1683588	19	A	G	0.742	-0.092	0.014	8.619	9.193	7.685e-11
cg08113562	rs118086963	17	C	G	0.798	-0.563	0.031	67.262	69.802	6.994e-72
cg08116408	rs115667178	6	G	C	0.863	-0.128	0.01	35.688	35.91	7.596e-38
cg08120263	rs188967214	14	T	C	0.99	-0.262	0.061	3.027	3.946	2.018e-05
cg08122140	rs8009146	14	A	G	0.753	-0.08	0.017	4.71	4.938	1.856e-06
cg08133496	rs112762070	11	T	G	0.902	-0.285	0.017	52.267	58.81	7.474e-61
cg08133496	rs80249458	11	G	C	0.902	-0.285	0.017	52.267	58.81	7.474e-61
cg08169864	rs117315388	14	G	T	0.974	-0.387	0.079	4.234	5.195	1.003e-06
cg08260245	rs3213445	22	T	C	0.926	0.32	0.029	22.991	27.164	4.852e-29
cg08322244	rs8064449	17	C	G	0.689	0.51	0.028	61.853	70.023	4.196e-72
cg08355301	rs61567868	17	A	G	0.941	-0.172	0.038	3.993	4.525	4.999e-06
cg08423857	rs8057431	16	A	C	0.724	-0.528	0.028	68.091	74.854	6.004e-77
cg08461339	rs13394744	2	T	A	0.838	-0.229	0.023	17.936	21.84	1.139e-23
cg08461339	rs3821348	2	C	A	0.838	-0.229	0.023	17.936	21.84	1.139e-23
cg08479752	rs612529	19	A	G	0.794	-0.725	0.041	58.593	67.598	1.137e-69
cg08491437	rs1409981	1	C	T	0.674	-0.057	0.012	4.635	4.963	1.748e-06
cg08596595	rs10902119	11	T	C	0.543	0.296	0.015	74.606	81.167	2.802e-83
cg08670715	rs117533471	17	C	G	0.601	-0.098	0.012	13.352	14.65	2.142e-16
cg08696931	rs12049994	12	G	T	0.8	0.065	0.017	2.932	3.379	7.994e-05
cg08798685	rs13201294	6	A	T	0.876	0.492	0.037	39.737	37.952	6.695e-40
cg08826152	rs17715109	17	G	T	0.962	-0.228	0.04	6.039	6.939	1.578e-08
cg08860136	rs56403226	17	C	T	0.989	0.165	0.04	3.575	3.805	2.836e-05
cg08978665	rs1554999	16	C	A	0.662	-0.122	0.013	16.008	19.263	4.578e-21
cg09001549	rs11107349	12	C	T	0.597	0.07	0.016	3.733	4.274	9.135e-06
cg09001549	rs1434717	12	C	T	0.597	0.07	0.016	3.733	4.274	9.135e-06
cg09001549	rs56394461	12	C	T	0.597	0.07	0.016	3.733	4.274	9.135e-06
cg09060608	rs4701132	5	G	A	0.644	-0.638	0.035	68.963	71.161	3.035e-73
cg09183316	rs10773382	12	C	G	0.815	-0.086	0.019	4.212	4.486	5.491e-06
cg09279566	rs11729289	4	G	A	0.613	-0.314	0.019	51.895	56.338	2.267e-58
cg09279566	rs2290403	4	G	A	0.613	-0.314	0.019	51.895	56.338	2.267e-58
cg09279566	rs6813110	4	C	T	0.613	-0.314	0.019	51.895	56.338	2.267e-58
cg09331144	rs78107697	1	C	T	0.888	0.395	0.023	60.293	65.486	1.495e-67
cg09339476	rs2074038	11	G	T	0.892	0.307	0.022	39.63	44.087	4.56e-46
cg09371744	rs9306156	21	T	C	0.681	0.098	0.011	17.231	18.669	1.822e-20
cg09417038	rs11700519	21	A	G	0.648	-0.625	0.032	68.519	83.725	7.629e-86
cg09436375	rs2296804	6	G	C	0.602	-0.209	0.013	51.038	53.612	1.235e-55
cg09436375	rs2296805	6	G	T	0.602	-0.209	0.013	51.038	53.612	1.235e-55
cg09436375	rs2395943	6	G	A	0.602	-0.209	0.013	51.038	53.612	1.235e-55
cg09436375	rs6458314	6	A	C	0.602	-0.209	0.013	51.038	53.612	1.235e-55
cg09436375	rs9471975	6	C	T	0.602	-0.209	0.013	51.038	53.612	1.235e-55
cg09715059	rs114456322	6	T	C	0.664	-0.156	0.012	31.34	34.937	7.231e-37
cg09715059	rs114473235	6	G	A	0.664	-0.156	0.012	31.34	34.937	7.231e-37
cg09715059	rs114686296	6	T	G	0.664	-0.156	0.012	31.34	34.937	7.231e-37
cg09715059	rs115462032	6	C	T	0.664	-0.156	0.012	31.34	34.937	7.231e-37
cg09715059	rs115582505	6	G	T	0.664	-0.156	0.012	31.34	34.937	7.231e-37
cg09715059	rs116458776	6	G	T	0.664	-0.156	0.012	31.34	34.937	7.231e-37
cg09715059	rs116632378	6	C	T	0.664	-0.156	0.012	31.34	34.937	7.231e-37
cg09715059	rs141457814	6	A	G	0.664	-0.156	0.012	31.34	34.937	7.231e-37
cg09736286	rs35046	12	G	A	0.572	0.047	0.011	3.651	3.794	2.913e-05
cg09764761	rs117581282	17	C	T	0.771	0.203	0.015	38.142	39.481	1.943e-41
cg09791743	rs4711731	6	C	T	0.607	-0.063	0.007	14.562	15.531	2.74e-17
cg09920268	rs2074038	11	G	T	0.892	-0.118	0.01	25.624	29.169	4.629e-31
cg09939079	rs590681	12	G	A	0.536	0.095	0.007	34.403	39.083	4.887e-41
cg09983897	rs1808283	16	G	A	0.928	0.166	0.04	3.432	3.776	3.048e-05
cg10045137	rs3754861	2	A	C	0.945	0.473	0.042	23.798	27.783	1.155e-29
cg10061361	rs79883347	4	T	C	0.962	-0.31	0.062	4.826	5.466	5.248e-07
cg10088332	rs4930968	12	G	A	0.908	0.118	0.022	6.281	6.587	3.633e-08
cg10096215	rs11861571	16	G	A	0.985	-0.278	0.066	3.532	3.844	2.583e-05
cg10096215	rs7188555	16	C	G	0.985	-0.278	0.066	3.532	3.844	2.583e-05
cg10096215	rs76728531	16	C	G	0.985	-0.278	0.066	3.532	3.844	2.583e-05
cg10097464	rs2019570	15	T	C	0.516	-0.087	0.007	32.621	35.804	9.701e-38
cg10130564	rs171052	11	C	G	0.76	0.449	0.027	56.923	58.431	1.797e-60
cg10173586	rs11136336	8	G	A	0.576	-0.304	0.016	72.767	78.18	2.772e-80
cg10173586	rs11782331	8	C	A	0.576	-0.304	0.016	72.767	78.18	2.772e-80
cg10173586	rs11782433	8	C	T	0.576	-0.304	0.016	72.767	78.18	2.772e-80
cg10173586	rs11783772	8	A	T	0.576	-0.304	0.016	72.767	78.18	2.772e-80
cg10173586	rs11783799	8	A	G	0.576	-0.304	0.016	72.767	78.18	2.772e-80
cg10173586	rs6989119	8	G	A	0.576	-0.304	0.016	72.767	78.18	2.772e-80
cg10178827	rs2548531	5	G	C	0.501	0.126	0.013	19.05	21.438	2.9e-23
cg10178827	rs2549786	5	T	A	0.501	0.126	0.013	19.05	21.438	2.9e-23
cg10261205	rs10902119	11	T	C	0.543	0.707	0.036	76.218	82.659	8.945e-85
cg10411146	rs10902119	11	T	C	0.543	0.755	0.04	71.141	77.101	3.348e-79
cg10466124	rs116633882	6	A	G	0.544	0.158	0.011	42.253	45.194	3.524e-47
cg10515048	rs2896171	14	G	T	0.584	0.071	0.016	3.877	4.248	9.737e-06
cg10599444	rs17122962	14	A	G	0.863	0.062	0.015	3.503	3.682	3.823e-05
cg10647703	rs114000627	6	G	A	0.556	-0.193	0.012	46.671	53.635	1.173e-55
cg10647703	rs114545545	6	C	T	0.556	-0.193	0.012	46.671	53.635	1.173e-55
cg10647703	rs114739742	6	A	G	0.556	-0.193	0.012	46.671	53.635	1.173e-55
cg10647703	rs114829275	6	G	A	0.556	-0.193	0.012	46.671	53.635	1.173e-55
cg10647703	rs115245382	6	C	T	0.556	-0.193	0.012	46.671	53.635	1.173e-55
cg10647703	rs115635501	6	G	A	0.556	-0.193	0.012	46.671	53.635	1.173e-55
cg10647703	rs115637879	6	A	G	0.556	-0.193	0.012	46.671	53.635	1.173e-55
cg10647703	rs115950596	6	G	C	0.556	-0.193	0.012	46.671	53.635	1.173e-55
cg10647703	rs115999462	6	C	T	0.556	-0.193	0.012	46.671	53.635	1.173e-55
cg10647703	rs116004758	6	A	T	0.556	-0.193	0.012	46.671	53.635	1.173e-55
cg10647703	rs116149770	6	T	C	0.556	-0.193	0.012	46.671	53.635	1.173e-55
cg10647703	rs116519149	6	T	C	0.556	-0.193	0.012	46.671	53.635	1.173e-55
cg10647703	rs116599065	6	C	T	0.556	-0.193	0.012	46.671	53.635	1.173e-55
cg10755058	rs1123019	3	C	T	0.726	-0.61	0.04	49.254	51.416	1.983e-53
cg10755058	rs11539046	3	A	G	0.726	-0.61	0.04	49.254	51.416	1.983e-53
cg10755058	rs11707278	3	T	A	0.726	-0.61	0.04	49.254	51.416	1.983e-53
cg10755058	rs12491944	3	G	A	0.726	-0.61	0.04	49.254	51.416	1.983e-53
cg10755058	rs12492035	3	G	A	0.726	-0.61	0.04	49.254	51.416	1.983e-53
cg10755058	rs12633431	3	T	C	0.726	-0.61	0.04	49.254	51.416	1.983e-53
cg10755058	rs13073003	3	T	C	0.726	-0.61	0.04	49.254	51.416	1.983e-53
cg10755058	rs13326389	3	A	G	0.726	-0.61	0.04	49.254	51.416	1.983e-53
cg10755058	rs17078941	3	C	T	0.726	-0.61	0.04	49.254	51.416	1.983e-53
cg10755058	rs2276870	3	T	C	0.726	-0.61	0.04	49.254	51.416	1.983e-53
cg10755058	rs2276871	3	G	A	0.726	-0.61	0.04	49.254	51.416	1.983e-53
cg10755058	rs2371186	3	G	C	0.726	-0.61	0.04	49.254	51.416	1.983e-53
cg10755058	rs4973993	3	T	C	0.726	-0.61	0.04	49.254	51.416	1.983e-53
cg10755058	rs6771527	3	C	T	0.726	-0.61	0.04	49.254	51.416	1.983e-53
cg10755058	rs6801185	3	T	C	0.726	-0.61	0.04	49.254	51.416	1.983e-53
cg10755058	rs73078158	3	G	C	0.726	-0.61	0.04	49.254	51.416	1.983e-53
cg10755058	rs73078164	3	G	A	0.726	-0.61	0.04	49.254	51.416	1.983e-53
cg10755058	rs7628796	3	A	G	0.726	-0.61	0.04	49.254	51.416	1.983e-53
cg10755058	rs7641495	3	C	T	0.726	-0.61	0.04	49.254	51.416	1.983e-53
cg10755058	rs962847	3	G	A	0.726	-0.61	0.04	49.254	51.416	1.983e-53
cg10755058	rs9822909	3	C	A	0.726	-0.61	0.04	49.254	51.416	1.983e-53
cg10755058	rs9827461	3	T	A	0.726	-0.61	0.04	49.254	51.416	1.983e-53
cg10755058	rs9833430	3	C	T	0.726	-0.61	0.04	49.254	51.416	1.983e-53
cg10755058	rs9841648	3	G	A	0.726	-0.61	0.04	49.254	51.416	1.983e-53
cg10755058	rs9843965	3	T	C	0.726	-0.61	0.04	49.254	51.416	1.983e-53
cg10755058	rs9857824	3	T	C	0.726	-0.61	0.04	49.254	51.416	1.983e-53
cg10755058	rs9860002	3	C	T	0.726	-0.61	0.04	49.254	51.416	1.983e-53
cg10821226	rs116355916	6	G	A	0.609	-0.308	0.02	44.952	51.303	2.57e-53
cg10909506	rs8067378	17	A	G	0.503	-0.202	0.015	34.07	38.049	5.359e-40
cg10912240	rs7140331	14	T	C	0.515	0.028	0.007	3.404	3.661	4.023e-05
cg10928257	rs141270303	5	G	A	0.987	-0.264	0.052	5.172	5.667	3.249e-07
cg11045746	rs117361304	6	T	G	0.929	-1.12	0.07	47.506	55.731	9.214e-58
cg11112161	rs56403226	17	C	T	0.989	-0.193	0.05	2.99	3.187	0.0001277
cg11139102	rs6978739	7	C	G	0.782	0.123	0.011	23.368	26.073	6.107e-28
cg11171825	rs9462858	6	C	A	0.531	-0.081	0.012	9.457	10.316	5.478e-12
cg11196182	rs1403174	7	T	A	0.591	0.127	0.015	13.973	16.156	6.377e-18
cg11196182	rs3857706	7	G	A	0.591	0.127	0.015	13.973	16.156	6.377e-18
cg11336178	rs2296804	6	G	C	0.602	-0.085	0.007	32.388	33.646	1.441e-35
cg11336178	rs2296805	6	G	T	0.602	-0.085	0.007	32.388	33.646	1.441e-35
cg11336178	rs2395943	6	G	A	0.602	-0.085	0.007	32.388	33.646	1.441e-35
cg11336178	rs6458314	6	A	C	0.602	-0.085	0.007	32.388	33.646	1.441e-35
cg11336178	rs9471975	6	C	T	0.602	-0.085	0.007	32.388	33.646	1.441e-35
cg11383134	rs145352923	6	A	G	0.78	1.867	0.094	85.849	85.6	1.008e-87
cg11383134	rs2535238	6	C	A	0.78	1.867	0.094	85.849	85.6	1.008e-87
cg11383134	rs2747421	6	G	C	0.78	1.867	0.094	85.849	85.6	1.008e-87
cg11383134	rs2747427	6	A	G	0.78	1.867	0.094	85.849	85.6	1.008e-87
cg11383134	rs2747428	6	C	G	0.78	1.867	0.094	85.849	85.6	1.008e-87
cg11383134	rs2747429	6	T	C	0.78	1.867	0.094	85.849	85.6	1.008e-87
cg11383134	rs3129062	6	C	T	0.78	1.867	0.094	85.849	85.6	1.008e-87
cg11383134	rs374317	6	C	T	0.78	1.867	0.094	85.849	85.6	1.008e-87
cg11383134	rs375984	6	C	T	0.78	1.867	0.094	85.849	85.6	1.008e-87
cg11383134	rs376319	6	C	T	0.78	1.867	0.094	85.849	85.6	1.008e-87
cg11383134	rs387642	6	C	T	0.78	1.867	0.094	85.849	85.6	1.008e-87
cg11383134	rs417764	6	G	A	0.78	1.867	0.094	85.849	85.6	1.008e-87
cg11383134	rs448380	6	T	C	0.78	1.867	0.094	85.849	85.6	1.008e-87
cg11383134	rs448489	6	T	C	0.78	1.867	0.094	85.849	85.6	1.008e-87
cg11406274	rs113425675	6	T	G	0.692	0.298	0.019	45.706	55.016	4.814e-57
cg11406274	rs115042454	6	T	C	0.692	0.298	0.019	45.706	55.016	4.814e-57
cg11406274	rs116122394	6	A	C	0.692	0.298	0.019	45.706	55.016	4.814e-57
cg11429292	rs11615454	12	A	G	0.578	0.089	0.02	3.91	4.338	7.839e-06
cg11499681	rs4999501	17	C	T	0.984	-0.185	0.046	2.941	3.487	6.147e-05
cg11517269	rs13437444	6	C	T	0.794	-0.349	0.025	41.425	42.528	1.682e-44
cg11658419	rs7309924	12	C	T	0.924	0.104	0.024	4.067	4.1	1.391e-05
cg11703745	rs1077883	1	T	G	0.599	0.086	0.007	31.833	35.534	1.813e-37
cg11703745	rs1078362	1	G	A	0.599	0.086	0.007	31.833	35.534	1.813e-37
cg11703745	rs1172140	1	A	G	0.599	0.086	0.007	31.833	35.534	1.813e-37
cg11703745	rs1172151	1	G	T	0.599	0.086	0.007	31.833	35.534	1.813e-37
cg11703745	rs1172153	1	C	T	0.599	0.086	0.007	31.833	35.534	1.813e-37
cg11703745	rs1172154	1	G	T	0.599	0.086	0.007	31.833	35.534	1.813e-37
cg11703745	rs1172156	1	A	G	0.599	0.086	0.007	31.833	35.534	1.813e-37
cg11703745	rs1172160	1	A	G	0.599	0.086	0.007	31.833	35.534	1.813e-37
cg11703745	rs4951179	1	C	G	0.599	0.086	0.007	31.833	35.534	1.813e-37
cg11703745	rs896318	1	G	A	0.599	0.086	0.007	31.833	35.534	1.813e-37
cg11703745	rs896320	1	C	T	0.599	0.086	0.007	31.833	35.534	1.813e-37
cg11720950	rs114750829	6	G	A	0.842	-0.358	0.022	49.941	58.429	1.803e-60
cg11720950	rs114872385	6	G	A	0.842	-0.358	0.022	49.941	58.429	1.803e-60
cg11720950	rs115441735	6	A	T	0.842	-0.358	0.022	49.941	58.429	1.803e-60
cg11720950	rs115602633	6	G	A	0.842	-0.358	0.022	49.941	58.429	1.803e-60
cg11723850	rs76239761	14	C	T	0.982	-0.256	0.062	3.188	3.681	3.834e-05
cg11728928	rs8064426	17	G	A	0.877	-0.34	0.031	22.964	26.007	7.12e-28
cg11747594	rs145352923	6	A	G	0.78	1.146	0.058	83.872	85.999	4.008e-88
cg11747594	rs2535238	6	C	A	0.78	1.146	0.058	83.872	85.999	4.008e-88
cg11747594	rs2747421	6	G	C	0.78	1.146	0.058	83.872	85.999	4.008e-88
cg11747594	rs2747427	6	A	G	0.78	1.146	0.058	83.872	85.999	4.008e-88
cg11747594	rs2747428	6	C	G	0.78	1.146	0.058	83.872	85.999	4.008e-88
cg11747594	rs2747429	6	T	C	0.78	1.146	0.058	83.872	85.999	4.008e-88
cg11747594	rs3129062	6	C	T	0.78	1.146	0.058	83.872	85.999	4.008e-88
cg11747594	rs374317	6	C	T	0.78	1.146	0.058	83.872	85.999	4.008e-88
cg11747594	rs375984	6	C	T	0.78	1.146	0.058	83.872	85.999	4.008e-88
cg11747594	rs376319	6	C	T	0.78	1.146	0.058	83.872	85.999	4.008e-88
cg11747594	rs387642	6	C	T	0.78	1.146	0.058	83.872	85.999	4.008e-88
cg11747594	rs417764	6	G	A	0.78	1.146	0.058	83.872	85.999	4.008e-88
cg11747594	rs448380	6	T	C	0.78	1.146	0.058	83.872	85.999	4.008e-88
cg11747594	rs448489	6	T	C	0.78	1.146	0.058	83.872	85.999	4.008e-88
cg11752275	rs12151742	2	C	T	0.773	0.127	0.014	16.474	18.503	2.683e-20
cg11766577	rs915804	21	C	G	0.584	-0.447	0.036	29.146	34.103	4.986e-36
cg11861562	rs171052	11	C	G	0.76	0.399	0.024	58.424	60.525	1.422e-62
cg12017631	rs4262234	7	C	T	0.965	0.543	0.067	14.208	14.234	5.671e-16
cg12051614	rs11206754	1	A	G	0.64	-0.107	0.009	31.149	33.003	6.392e-35
cg12051614	rs12094291	1	G	A	0.64	-0.107	0.009	31.149	33.003	6.392e-35
cg12051614	rs12239844	1	T	C	0.64	-0.107	0.009	31.149	33.003	6.392e-35
cg12051614	rs2274949	1	G	A	0.64	-0.107	0.009	31.149	33.003	6.392e-35
cg12051614	rs6670841	1	C	G	0.64	-0.107	0.009	31.149	33.003	6.392e-35
cg12051614	rs7518431	1	A	G	0.64	-0.107	0.009	31.149	33.003	6.392e-35
cg12051614	rs7547787	1	G	A	0.64	-0.107	0.009	31.149	33.003	6.392e-35
cg12094174	rs140099320	6	C	A	0.717	-0.36	0.018	78.172	83.591	1.04e-85
cg12156873	rs13004004	2	C	T	0.859	0.663	0.039	55.65	62.553	1.312e-64
cg12156873	rs71449675	2	C	A	0.859	0.663	0.039	55.65	62.553	1.312e-64
cg12156873	rs9678958	2	A	G	0.859	0.663	0.039	55.65	62.553	1.312e-64
cg12200038	rs140791501	14	T	G	0.689	-0.133	0.029	4.08	4.456	5.896e-06
cg12296550	rs116807684	6	A	G	0.597	0.582	0.032	60.828	69.791	7.181e-72
cg12396057	rs72675752	1	G	A	0.986	0.241	0.047	5.116	5.729	2.798e-07
cg12454169	rs829658	2	T	G	0.741	-0.691	0.037	65.202	77.717	8.067e-80
cg12555086	rs1412445	10	C	T	0.637	0.312	0.017	65.756	70.653	9.81e-73
cg12609785	rs169201	17	A	G	0.776	-1.497	0.077	79.709	81.182	2.707e-83
cg12609785	rs199439	17	A	G	0.776	-1.497	0.077	79.709	81.182	2.707e-83
cg12609785	rs199447	17	C	T	0.776	-1.497	0.077	79.709	81.182	2.707e-83
cg12609785	rs199448	17	A	G	0.776	-1.497	0.077	79.709	81.182	2.707e-83
cg12609785	rs199451	17	G	A	0.776	-1.497	0.077	79.709	81.182	2.707e-83
cg12609785	rs199456	17	C	T	0.776	-1.497	0.077	79.709	81.182	2.707e-83
cg12609785	rs199457	17	C	T	0.776	-1.497	0.077	79.709	81.182	2.707e-83
cg12623302	rs13437444	6	C	T	0.794	-0.4	0.028	42.842	44.34	2.539e-46
cg12655416	rs4794820	17	G	A	0.566	-0.064	0.009	9.218	9.733	2.155e-11
cg12816198	rs3807307	7	T	C	0.561	-0.132	0.013	23.116	21.608	1.954e-23
cg12816198	rs3823536	7	G	A	0.561	-0.132	0.013	23.116	21.608	1.954e-23
cg12963111	rs7218129	17	C	G	0.638	0.305	0.017	64.183	71.686	9.013e-74
cg12976581	rs114049477	6	G	A	0.7	-0.255	0.015	62.028	63.511	1.433e-65
cg12976581	rs114404619	6	G	T	0.7	-0.255	0.015	62.028	63.511	1.433e-65
cg12976581	rs114606085	6	A	G	0.7	-0.255	0.015	62.028	63.511	1.433e-65
cg12976581	rs114940428	6	C	G	0.7	-0.255	0.015	62.028	63.511	1.433e-65
cg12976581	rs115037049	6	G	C	0.7	-0.255	0.015	62.028	63.511	1.433e-65
cg12976581	rs115039105	6	T	C	0.7	-0.255	0.015	62.028	63.511	1.433e-65
cg12976581	rs115130701	6	C	T	0.7	-0.255	0.015	62.028	63.511	1.433e-65
cg12976581	rs115227030	6	T	C	0.7	-0.255	0.015	62.028	63.511	1.433e-65
cg12976581	rs115707880	6	G	C	0.7	-0.255	0.015	62.028	63.511	1.433e-65
cg12976581	rs115868834	6	G	A	0.7	-0.255	0.015	62.028	63.511	1.433e-65
cg12976581	rs116127162	6	T	C	0.7	-0.255	0.015	62.028	63.511	1.433e-65
cg12976581	rs116339860	6	T	A	0.7	-0.255	0.015	62.028	63.511	1.433e-65
cg13126279	rs915804	21	C	G	0.584	-0.414	0.034	27.354	32.009	6.389e-34
cg13134650	rs10399931	1	C	T	0.76	-0.13	0.011	26.62	29.106	5.363e-31
cg13253847	rs2721869	17	C	T	0.811	0.046	0.011	3.115	3.564	5.091e-05
cg13275603	rs10070403	5	C	T	0.853	0.472	0.027	59.08	66.825	6.779e-69
cg13275603	rs10075142	5	G	A	0.853	0.472	0.027	59.08	66.825	6.779e-69
cg13275603	rs10474420	5	A	G	0.853	0.472	0.027	59.08	66.825	6.779e-69
cg13275603	rs10474421	5	T	C	0.853	0.472	0.027	59.08	66.825	6.779e-69
cg13275603	rs10474422	5	T	C	0.853	0.472	0.027	59.08	66.825	6.779e-69
cg13275603	rs10942714	5	C	T	0.853	0.472	0.027	59.08	66.825	6.779e-69
cg13275603	rs16872141	5	T	C	0.853	0.472	0.027	59.08	66.825	6.779e-69
cg13275603	rs6453070	5	C	T	0.853	0.472	0.027	59.08	66.825	6.779e-69
cg13275603	rs6864196	5	A	G	0.853	0.472	0.027	59.08	66.825	6.779e-69
cg13275603	rs6867790	5	G	A	0.853	0.472	0.027	59.08	66.825	6.779e-69
cg13275603	rs6869778	5	A	G	0.853	0.472	0.027	59.08	66.825	6.779e-69
cg13275603	rs6874600	5	T	A	0.853	0.472	0.027	59.08	66.825	6.779e-69
cg13275603	rs6886768	5	G	C	0.853	0.472	0.027	59.08	66.825	6.779e-69
cg13275603	rs73113473	5	G	A	0.853	0.472	0.027	59.08	66.825	6.779e-69
cg13275603	rs73113474	5	A	G	0.853	0.472	0.027	59.08	66.825	6.779e-69
cg13275603	rs7700314	5	A	G	0.853	0.472	0.027	59.08	66.825	6.779e-69
cg13275603	rs7707483	5	A	C	0.853	0.472	0.027	59.08	66.825	6.779e-69
cg13275603	rs7734383	5	A	T	0.853	0.472	0.027	59.08	66.825	6.779e-69
cg13275603	rs9942348	5	G	A	0.853	0.472	0.027	59.08	66.825	6.779e-69
cg13282195	rs10090650	8	G	A	0.822	-0.61	0.034	64.668	69.271	2.388e-71
cg13282195	rs10093709	8	G	A	0.822	-0.61	0.034	64.668	69.271	2.388e-71
cg13282195	rs10112966	8	T	C	0.822	-0.61	0.034	64.668	69.271	2.388e-71
cg13409248	rs1123019	3	C	T	0.726	-0.156	0.013	29.484	31.967	7.052e-34
cg13409248	rs11539046	3	A	G	0.726	-0.156	0.013	29.484	31.967	7.052e-34
cg13409248	rs11707278	3	T	A	0.726	-0.156	0.013	29.484	31.967	7.052e-34
cg13409248	rs12491944	3	G	A	0.726	-0.156	0.013	29.484	31.967	7.052e-34
cg13409248	rs12492035	3	G	A	0.726	-0.156	0.013	29.484	31.967	7.052e-34
cg13409248	rs12633431	3	T	C	0.726	-0.156	0.013	29.484	31.967	7.052e-34
cg13409248	rs13073003	3	T	C	0.726	-0.156	0.013	29.484	31.967	7.052e-34
cg13409248	rs13326389	3	A	G	0.726	-0.156	0.013	29.484	31.967	7.052e-34
cg13409248	rs17078941	3	C	T	0.726	-0.156	0.013	29.484	31.967	7.052e-34
cg13409248	rs2276870	3	T	C	0.726	-0.156	0.013	29.484	31.967	7.052e-34
cg13409248	rs2276871	3	G	A	0.726	-0.156	0.013	29.484	31.967	7.052e-34
cg13409248	rs2371186	3	G	C	0.726	-0.156	0.013	29.484	31.967	7.052e-34
cg13409248	rs4973993	3	T	C	0.726	-0.156	0.013	29.484	31.967	7.052e-34
cg13409248	rs6771527	3	C	T	0.726	-0.156	0.013	29.484	31.967	7.052e-34
cg13409248	rs6801185	3	T	C	0.726	-0.156	0.013	29.484	31.967	7.052e-34
cg13409248	rs73078158	3	G	C	0.726	-0.156	0.013	29.484	31.967	7.052e-34
cg13409248	rs73078164	3	G	A	0.726	-0.156	0.013	29.484	31.967	7.052e-34
cg13409248	rs7628796	3	A	G	0.726	-0.156	0.013	29.484	31.967	7.052e-34
cg13409248	rs7641495	3	C	T	0.726	-0.156	0.013	29.484	31.967	7.052e-34
cg13409248	rs962847	3	G	A	0.726	-0.156	0.013	29.484	31.967	7.052e-34
cg13409248	rs9822909	3	C	A	0.726	-0.156	0.013	29.484	31.967	7.052e-34
cg13409248	rs9827461	3	T	A	0.726	-0.156	0.013	29.484	31.967	7.052e-34
cg13409248	rs9833430	3	C	T	0.726	-0.156	0.013	29.484	31.967	7.052e-34
cg13409248	rs9841648	3	G	A	0.726	-0.156	0.013	29.484	31.967	7.052e-34
cg13409248	rs9843965	3	T	C	0.726	-0.156	0.013	29.484	31.967	7.052e-34
cg13409248	rs9857824	3	T	C	0.726	-0.156	0.013	29.484	31.967	7.052e-34
cg13409248	rs9860002	3	C	T	0.726	-0.156	0.013	29.484	31.967	7.052e-34
cg13435792	rs12311015	12	C	T	0.592	0.36	0.019	75.356	77.706	8.27e-80
cg13492227	rs60001118	17	A	G	0.87	-0.069	0.015	4.175	4.56	4.597e-06
cg13534536	rs62290601	4	T	A	0.593	0.785	0.04	78.856	82.247	2.316e-84
cg13603551	rs1985881	7	C	T	0.645	0.107	0.01	25.104	25.71	1.417e-27
cg13603551	rs4725943	7	G	A	0.645	0.107	0.01	25.104	25.71	1.417e-27
cg13603551	rs6464098	7	G	T	0.645	0.107	0.01	25.104	25.71	1.417e-27
cg13603551	rs6464099	7	T	C	0.645	0.107	0.01	25.104	25.71	1.417e-27
cg13603551	rs6464100	7	A	G	0.645	0.107	0.01	25.104	25.71	1.417e-27
cg13603551	rs6464101	7	G	T	0.645	0.107	0.01	25.104	25.71	1.417e-27
cg13603551	rs6464102	7	G	T	0.645	0.107	0.01	25.104	25.71	1.417e-27
cg13603551	rs6464103	7	T	C	0.645	0.107	0.01	25.104	25.71	1.417e-27
cg13603551	rs6464104	7	T	C	0.645	0.107	0.01	25.104	25.71	1.417e-27
cg13622436	rs2980141	4	T	C	0.891	0.217	0.019	28.304	29.423	2.569e-31
cg13667739	rs7143148	14	T	C	0.748	-0.361	0.028	32.234	36.75	1.085e-38
cg13732302	rs17692129	17	C	T	0.681	-0.075	0.009	15.271	16.816	1.369e-18
cg13741927	rs10781539	9	A	G	0.501	0.305	0.016	72.976	77.966	4.538e-80
cg13798585	rs10950429	7	A	C	0.575	0.174	0.023	11.075	12.595	2.621e-14
cg13844011	rs3856650	3	T	A	0.585	-0.084	0.008	21.348	24.643	1.688e-26
cg13872950	rs1042815	17	A	G	0.604	-0.197	0.016	34.681	34.854	8.754e-37
cg13939204	rs10819317	9	A	G	0.842	-0.332	0.02	47.935	58.227	2.88e-60
cg13962846	rs12404522	1	T	C	0.974	0.882	0.057	48.768	51.055	4.562e-53
cg13962846	rs12405387	1	G	C	0.974	0.882	0.057	48.768	51.055	4.562e-53
cg13962846	rs77615777	1	T	G	0.974	0.882	0.057	48.768	51.055	4.562e-53
cg13962846	rs79314241	1	C	G	0.974	0.882	0.057	48.768	51.055	4.562e-53
cg14064024	rs1059264	14	C	T	0.676	0.195	0.012	52.009	54.861	6.882e-57
cg14085262	rs10399931	1	C	T	0.76	-0.22	0.018	28.909	31.706	1.292e-33
cg14120049	rs10402601	19	G	C	0.857	-0.379	0.03	32.732	35.211	3.831e-37
cg14120049	rs11549030	19	C	G	0.857	-0.379	0.03	32.732	35.211	3.831e-37
cg14120049	rs2239947	19	G	C	0.857	-0.379	0.03	32.732	35.211	3.831e-37
cg14120049	rs2293686	19	A	C	0.857	-0.379	0.03	32.732	35.211	3.831e-37
cg14120049	rs28656784	19	T	C	0.857	-0.379	0.03	32.732	35.211	3.831e-37
cg14120049	rs2871921	19	C	T	0.857	-0.379	0.03	32.732	35.211	3.831e-37
cg14120049	rs3746277	19	A	G	0.857	-0.379	0.03	32.732	35.211	3.831e-37
cg14120049	rs3761087	19	A	G	0.857	-0.379	0.03	32.732	35.211	3.831e-37
cg14120049	rs3848665	19	T	C	0.857	-0.379	0.03	32.732	35.211	3.831e-37
cg14120049	rs7260184	19	G	A	0.857	-0.379	0.03	32.732	35.211	3.831e-37
cg14255617	rs111437615	6	C	G	0.834	0.444	0.032	39.354	42.762	9.777e-45
cg14255617	rs114042950	6	A	G	0.834	0.444	0.032	39.354	42.762	9.777e-45
cg14255617	rs114388793	6	A	T	0.834	0.444	0.032	39.354	42.762	9.777e-45
cg14255617	rs114701186	6	G	A	0.834	0.444	0.032	39.354	42.762	9.777e-45
cg14255617	rs115137264	6	A	G	0.834	0.444	0.032	39.354	42.762	9.777e-45
cg14255617	rs115393718	6	A	G	0.834	0.444	0.032	39.354	42.762	9.777e-45
cg14255617	rs115593879	6	A	T	0.834	0.444	0.032	39.354	42.762	9.777e-45
cg14255617	rs116549094	6	C	T	0.834	0.444	0.032	39.354	42.762	9.777e-45
cg14255617	rs116634370	6	T	C	0.834	0.444	0.032	39.354	42.762	9.777e-45
cg14345882	rs113261463	6	A	G	0.866	-0.644	0.034	77.788	79.244	2.377e-81
cg14345882	rs12173854	6	A	G	0.866	-0.644	0.034	77.788	79.244	2.377e-81
cg14345882	rs12174602	6	C	T	0.866	-0.644	0.034	77.788	79.244	2.377e-81
cg14345882	rs12174623	6	C	T	0.866	-0.644	0.034	77.788	79.244	2.377e-81
cg14345882	rs12174631	6	C	T	0.866	-0.644	0.034	77.788	79.244	2.377e-81
cg14345882	rs12174639	6	G	A	0.866	-0.644	0.034	77.788	79.244	2.377e-81
cg14345882	rs12176317	6	A	G	0.866	-0.644	0.034	77.788	79.244	2.377e-81
cg14345882	rs13191660	6	C	T	0.866	-0.644	0.034	77.788	79.244	2.377e-81
cg14345882	rs13216828	6	G	A	0.866	-0.644	0.034	77.788	79.244	2.377e-81
cg14345882	rs1977	6	A	G	0.866	-0.644	0.034	77.788	79.244	2.377e-81
cg14345882	rs1978	6	T	A	0.866	-0.644	0.034	77.788	79.244	2.377e-81
cg14345882	rs2073527	6	T	C	0.866	-0.644	0.034	77.788	79.244	2.377e-81
cg14345882	rs2073529	6	A	G	0.866	-0.644	0.034	77.788	79.244	2.377e-81
cg14345882	rs2073530	6	T	C	0.866	-0.644	0.034	77.788	79.244	2.377e-81
cg14345882	rs2073531	6	A	G	0.866	-0.644	0.034	77.788	79.244	2.377e-81
cg14345882	rs28362606	6	T	C	0.866	-0.644	0.034	77.788	79.244	2.377e-81
cg14345882	rs34436535	6	G	C	0.866	-0.644	0.034	77.788	79.244	2.377e-81
cg14345882	rs34550936	6	A	G	0.866	-0.644	0.034	77.788	79.244	2.377e-81
cg14345882	rs34622023	6	A	T	0.866	-0.644	0.034	77.788	79.244	2.377e-81
cg14345882	rs34878490	6	C	T	0.866	-0.644	0.034	77.788	79.244	2.377e-81
cg14345882	rs35304979	6	C	A	0.866	-0.644	0.034	77.788	79.244	2.377e-81
cg14345882	rs35307327	6	C	T	0.866	-0.644	0.034	77.788	79.244	2.377e-81
cg14345882	rs35934643	6	G	A	0.866	-0.644	0.034	77.788	79.244	2.377e-81
cg14345882	rs3757138	6	A	G	0.866	-0.644	0.034	77.788	79.244	2.377e-81
cg14345882	rs67509210	6	G	T	0.866	-0.644	0.034	77.788	79.244	2.377e-81
cg14345882	rs71557332	6	C	T	0.866	-0.644	0.034	77.788	79.244	2.377e-81
cg14345882	rs71557334	6	G	T	0.866	-0.644	0.034	77.788	79.244	2.377e-81
cg14345882	rs72836482	6	A	T	0.866	-0.644	0.034	77.788	79.244	2.377e-81
cg14345882	rs72841509	6	G	A	0.866	-0.644	0.034	77.788	79.244	2.377e-81
cg14345882	rs9348709	6	G	A	0.866	-0.644	0.034	77.788	79.244	2.377e-81
cg14345882	rs9348712	6	T	A	0.866	-0.644	0.034	77.788	79.244	2.377e-81
cg14345882	rs9348716	6	G	A	0.866	-0.644	0.034	77.788	79.244	2.377e-81
cg14345882	rs9357006	6	A	C	0.866	-0.644	0.034	77.788	79.244	2.377e-81
cg14345882	rs9358930	6	C	T	0.866	-0.644	0.034	77.788	79.244	2.377e-81
cg14345882	rs9358932	6	C	T	0.866	-0.644	0.034	77.788	79.244	2.377e-81
cg14345882	rs9358934	6	G	C	0.866	-0.644	0.034	77.788	79.244	2.377e-81
cg14345882	rs9358935	6	A	G	0.866	-0.644	0.034	77.788	79.244	2.377e-81
cg14345882	rs9358936	6	A	G	0.866	-0.644	0.034	77.788	79.244	2.377e-81
cg14345882	rs9358937	6	C	G	0.866	-0.644	0.034	77.788	79.244	2.377e-81
cg14345882	rs9366653	6	G	A	0.866	-0.644	0.034	77.788	79.244	2.377e-81
cg14345882	rs9366654	6	G	A	0.866	-0.644	0.034	77.788	79.244	2.377e-81
cg14345882	rs9366655	6	C	G	0.866	-0.644	0.034	77.788	79.244	2.377e-81
cg14345882	rs9379851	6	A	C	0.866	-0.644	0.034	77.788	79.244	2.377e-81
cg14345882	rs9379852	6	A	G	0.866	-0.644	0.034	77.788	79.244	2.377e-81
cg14345882	rs9379853	6	A	G	0.866	-0.644	0.034	77.788	79.244	2.377e-81
cg14345882	rs9379854	6	T	C	0.866	-0.644	0.034	77.788	79.244	2.377e-81
cg14345882	rs9379855	6	T	C	0.866	-0.644	0.034	77.788	79.244	2.377e-81
cg14345882	rs9379856	6	A	C	0.866	-0.644	0.034	77.788	79.244	2.377e-81
cg14345882	rs9379857	6	G	C	0.866	-0.644	0.034	77.788	79.244	2.377e-81
cg14345882	rs9379858	6	T	C	0.866	-0.644	0.034	77.788	79.244	2.377e-81
cg14345882	rs9379863	6	A	G	0.866	-0.644	0.034	77.788	79.244	2.377e-81
cg14345882	rs9379864	6	G	A	0.866	-0.644	0.034	77.788	79.244	2.377e-81
cg14345882	rs9379871	6	C	G	0.866	-0.644	0.034	77.788	79.244	2.377e-81
cg14345882	rs9393703	6	T	C	0.866	-0.644	0.034	77.788	79.244	2.377e-81
cg14345882	rs9393704	6	T	C	0.866	-0.644	0.034	77.788	79.244	2.377e-81
cg14345882	rs9393705	6	G	A	0.866	-0.644	0.034	77.788	79.244	2.377e-81
cg14345882	rs9393706	6	G	A	0.866	-0.644	0.034	77.788	79.244	2.377e-81
cg14345882	rs9393707	6	T	C	0.866	-0.644	0.034	77.788	79.244	2.377e-81
cg14345882	rs9393708	6	T	C	0.866	-0.644	0.034	77.788	79.244	2.377e-81
cg14345882	rs9393710	6	A	G	0.866	-0.644	0.034	77.788	79.244	2.377e-81
cg14345882	rs9393711	6	C	T	0.866	-0.644	0.034	77.788	79.244	2.377e-81
cg14345882	rs9393712	6	G	C	0.866	-0.644	0.034	77.788	79.244	2.377e-81
cg14345882	rs9393713	6	G	A	0.866	-0.644	0.034	77.788	79.244	2.377e-81
cg14345882	rs9393714	6	G	T	0.866	-0.644	0.034	77.788	79.244	2.377e-81
cg14345882	rs9393715	6	G	A	0.866	-0.644	0.034	77.788	79.244	2.377e-81
cg14473145	rs76619404	14	T	C	0.946	-0.12	0.025	4.525	4.887	2.096e-06
cg14527456	rs188967214	14	T	C	0.99	-0.326	0.072	3.388	4.481	5.561e-06
cg14598846	rs10866916	8	T	C	0.573	0.317	0.016	80.024	85.919	4.816e-88
cg14688905	rs77016953	12	A	G	0.982	-0.226	0.047	4.121	5.06	1.384e-06
cg14724265	rs116248809	4	T	A	0.735	-0.263	0.015	62.801	65.495	1.466e-67
cg14724265	rs11731367	4	G	A	0.735	-0.263	0.015	62.801	65.495	1.466e-67
cg14724265	rs11934638	4	C	T	0.735	-0.263	0.015	62.801	65.495	1.466e-67
cg14724265	rs11942273	4	G	A	0.735	-0.263	0.015	62.801	65.495	1.466e-67
cg14724265	rs13131819	4	T	G	0.735	-0.263	0.015	62.801	65.495	1.466e-67
cg14724265	rs13149107	4	A	G	0.735	-0.263	0.015	62.801	65.495	1.466e-67
cg14724265	rs13150842	4	G	A	0.735	-0.263	0.015	62.801	65.495	1.466e-67
cg14724265	rs17221100	4	A	G	0.735	-0.263	0.015	62.801	65.495	1.466e-67
cg14724265	rs17287042	4	A	G	0.735	-0.263	0.015	62.801	65.495	1.466e-67
cg14740554	rs113916850	6	A	G	0.645	-0.081	0.007	23.355	25.99	7.399e-28
cg14789911	rs915804	21	C	G	0.584	-0.38	0.032	26.452	30.959	7.297e-33
cg14809332	rs10090650	8	G	A	0.822	-0.222	0.015	43.597	46.562	1.485e-48
cg14809332	rs10093709	8	G	A	0.822	-0.222	0.015	43.597	46.562	1.485e-48
cg14809332	rs10112966	8	T	C	0.822	-0.222	0.015	43.597	46.562	1.485e-48
cg14897188	rs11655753	17	A	G	0.706	-0.041	0.009	3.835	4.026	1.662e-05
cg14898177	rs16929129	12	A	G	0.938	-0.091	0.021	3.919	4.184	1.137e-05
cg14989252	rs1389308	5	G	T	0.66	-0.271	0.021	34.534	36.839	8.817e-39
cg14989252	rs1858087	5	G	A	0.66	-0.271	0.021	34.534	36.839	8.817e-39
cg14989252	rs7704785	5	C	T	0.66	-0.271	0.021	34.534	36.839	8.817e-39
cg15035973	rs1045780	2	G	A	0.826	0.226	0.016	41.297	45.817	8.326e-48
cg15035973	rs2247053	2	G	A	0.826	0.226	0.016	41.297	45.817	8.326e-48
cg15035973	rs2256941	2	C	T	0.826	0.226	0.016	41.297	45.817	8.326e-48
cg15035973	rs2464978	2	G	A	0.826	0.226	0.016	41.297	45.817	8.326e-48
cg15035973	rs2551643	2	G	A	0.826	0.226	0.016	41.297	45.817	8.326e-48
cg15035973	rs2551646	2	G	C	0.826	0.226	0.016	41.297	45.817	8.326e-48
cg15035973	rs2551647	2	T	A	0.826	0.226	0.016	41.297	45.817	8.326e-48
cg15035973	rs2551919	2	C	T	0.826	0.226	0.016	41.297	45.817	8.326e-48
cg15035973	rs2551920	2	C	G	0.826	0.226	0.016	41.297	45.817	8.326e-48
cg15035973	rs2551921	2	T	C	0.826	0.226	0.016	41.297	45.817	8.326e-48
cg15035973	rs2551923	2	C	T	0.826	0.226	0.016	41.297	45.817	8.326e-48
cg15035973	rs2551924	2	T	A	0.826	0.226	0.016	41.297	45.817	8.326e-48
cg15035973	rs2551929	2	A	C	0.826	0.226	0.016	41.297	45.817	8.326e-48
cg15035973	rs2551930	2	C	T	0.826	0.226	0.016	41.297	45.817	8.326e-48
cg15035973	rs2551931	2	G	A	0.826	0.226	0.016	41.297	45.817	8.326e-48
cg15035973	rs2551942	2	C	T	0.826	0.226	0.016	41.297	45.817	8.326e-48
cg15035973	rs2551943	2	A	G	0.826	0.226	0.016	41.297	45.817	8.326e-48
cg15035973	rs2551944	2	C	G	0.826	0.226	0.016	41.297	45.817	8.326e-48
cg15035973	rs2551945	2	T	C	0.826	0.226	0.016	41.297	45.817	8.326e-48
cg15035973	rs2551947	2	G	A	0.826	0.226	0.016	41.297	45.817	8.326e-48
cg15035973	rs2551948	2	T	C	0.826	0.226	0.016	41.297	45.817	8.326e-48
cg15035973	rs2551950	2	A	C	0.826	0.226	0.016	41.297	45.817	8.326e-48
cg15035973	rs2551951	2	T	G	0.826	0.226	0.016	41.297	45.817	8.326e-48
cg15035973	rs2709381	2	T	C	0.826	0.226	0.016	41.297	45.817	8.326e-48
cg15035973	rs2709385	2	C	T	0.826	0.226	0.016	41.297	45.817	8.326e-48
cg15035973	rs2709387	2	G	A	0.826	0.226	0.016	41.297	45.817	8.326e-48
cg15035973	rs2709388	2	G	A	0.826	0.226	0.016	41.297	45.817	8.326e-48
cg15035973	rs2709389	2	A	G	0.826	0.226	0.016	41.297	45.817	8.326e-48
cg15035973	rs2709392	2	C	T	0.826	0.226	0.016	41.297	45.817	8.326e-48
cg15035973	rs2709395	2	T	C	0.826	0.226	0.016	41.297	45.817	8.326e-48
cg15035973	rs2709396	2	T	C	0.826	0.226	0.016	41.297	45.817	8.326e-48
cg15035973	rs2709416	2	T	C	0.826	0.226	0.016	41.297	45.817	8.326e-48
cg15035973	rs2952766	2	C	T	0.826	0.226	0.016	41.297	45.817	8.326e-48
cg15035973	rs6785	2	G	A	0.826	0.226	0.016	41.297	45.817	8.326e-48
cg15172529	rs117361304	6	T	G	0.929	-1.806	0.108	55.118	60.992	4.828e-63
cg15231942	rs78047294	19	G	A	0.747	0.416	0.027	47.598	53.189	3.289e-55
cg15295732	rs144416125	17	G	A	0.77	0.243	0.018	37.145	38.866	8.069e-41
cg15295732	rs149635915	17	T	C	0.77	0.243	0.018	37.145	38.866	8.069e-41
cg15343510	rs115034626	6	G	C	0.857	0.278	0.015	63.184	75.365	1.841e-77
cg15506890	rs13004004	2	C	T	0.859	0.596	0.035	55.119	61.924	5.611e-64
cg15506890	rs71449675	2	C	A	0.859	0.596	0.035	55.119	61.924	5.611e-64
cg15506890	rs9678958	2	A	G	0.859	0.596	0.035	55.119	61.924	5.611e-64
cg15537850	rs10282929	8	T	G	0.821	-0.239	0.015	53.83	57.143	3.529e-59
cg15537850	rs9657360	8	T	C	0.821	-0.239	0.015	53.83	57.143	3.529e-59
cg15541040	rs13004004	2	C	T	0.859	0.896	0.051	58.966	66.156	3.183e-68
cg15541040	rs71449675	2	C	A	0.859	0.896	0.051	58.966	66.156	3.183e-68
cg15541040	rs9678958	2	A	G	0.859	0.896	0.051	58.966	66.156	3.183e-68
cg15570656	rs145352923	6	A	G	0.78	1.356	0.068	85.577	87.076	3.336e-89
cg15570656	rs2535238	6	C	A	0.78	1.356	0.068	85.577	87.076	3.336e-89
cg15570656	rs2747421	6	G	C	0.78	1.356	0.068	85.577	87.076	3.336e-89
cg15570656	rs2747427	6	A	G	0.78	1.356	0.068	85.577	87.076	3.336e-89
cg15570656	rs2747428	6	C	G	0.78	1.356	0.068	85.577	87.076	3.336e-89
cg15570656	rs2747429	6	T	C	0.78	1.356	0.068	85.577	87.076	3.336e-89
cg15570656	rs3129062	6	C	T	0.78	1.356	0.068	85.577	87.076	3.336e-89
cg15570656	rs374317	6	C	T	0.78	1.356	0.068	85.577	87.076	3.336e-89
cg15570656	rs375984	6	C	T	0.78	1.356	0.068	85.577	87.076	3.336e-89
cg15570656	rs376319	6	C	T	0.78	1.356	0.068	85.577	87.076	3.336e-89
cg15570656	rs387642	6	C	T	0.78	1.356	0.068	85.577	87.076	3.336e-89
cg15570656	rs417764	6	G	A	0.78	1.356	0.068	85.577	87.076	3.336e-89
cg15570656	rs448380	6	T	C	0.78	1.356	0.068	85.577	87.076	3.336e-89
cg15570656	rs448489	6	T	C	0.78	1.356	0.068	85.577	87.076	3.336e-89
cg15671450	rs111482415	6	A	G	0.745	-0.932	0.054	57.447	65.644	1.039e-67
cg15671450	rs114692654	6	T	A	0.745	-0.932	0.054	57.447	65.644	1.039e-67
cg15708526	rs145352923	6	A	G	0.78	0.792	0.039	84.966	87.411	1.539e-89
cg15708526	rs2535238	6	C	A	0.78	0.792	0.039	84.966	87.411	1.539e-89
cg15708526	rs2747421	6	G	C	0.78	0.792	0.039	84.966	87.411	1.539e-89
cg15708526	rs2747427	6	A	G	0.78	0.792	0.039	84.966	87.411	1.539e-89
cg15708526	rs2747428	6	C	G	0.78	0.792	0.039	84.966	87.411	1.539e-89
cg15708526	rs2747429	6	T	C	0.78	0.792	0.039	84.966	87.411	1.539e-89
cg15708526	rs3129062	6	C	T	0.78	0.792	0.039	84.966	87.411	1.539e-89
cg15708526	rs374317	6	C	T	0.78	0.792	0.039	84.966	87.411	1.539e-89
cg15708526	rs375984	6	C	T	0.78	0.792	0.039	84.966	87.411	1.539e-89
cg15708526	rs376319	6	C	T	0.78	0.792	0.039	84.966	87.411	1.539e-89
cg15708526	rs387642	6	C	T	0.78	0.792	0.039	84.966	87.411	1.539e-89
cg15708526	rs417764	6	G	A	0.78	0.792	0.039	84.966	87.411	1.539e-89
cg15708526	rs448380	6	T	C	0.78	0.792	0.039	84.966	87.411	1.539e-89
cg15708526	rs448489	6	T	C	0.78	0.792	0.039	84.966	87.411	1.539e-89
cg15729154	rs367035	11	A	G	0.526	-0.187	0.011	61.253	66.184	2.985e-68
cg15752756	rs9272563	6	C	T	0.572	0.605	0.041	42.889	47.243	3.078e-49
cg15752756	rs9272565	6	G	A	0.572	0.605	0.041	42.889	47.243	3.078e-49
cg15765251	rs2965292	19	A	G	0.739	0.668	0.032	83.458	92.369	1.649e-94
cg15765251	rs6678	19	G	A	0.739	0.668	0.032	83.458	92.369	1.649e-94
cg15857329	rs2305496	8	C	A	0.901	-0.242	0.025	19.505	21.21	4.931e-23
cg15871215	rs10072295	5	G	C	0.503	0.758	0.038	85.107	85.629	9.422e-88
cg15871215	rs12515069	5	G	A	0.503	0.758	0.038	85.107	85.629	9.422e-88
cg15871215	rs6886602	5	A	T	0.503	0.758	0.038	85.107	85.629	9.422e-88
cg15894661	rs2074038	11	G	T	0.892	0.197	0.02	18.111	20.182	5.389e-22
cg15988970	rs11617079	13	A	G	0.754	-1.4	0.084	54.712	60.812	7.32e-63
cg16052044	rs140073177	1	A	C	0.585	-0.105	0.01	24.567	25.162	5.062e-27
cg16052044	rs78885161	1	G	C	0.585	-0.105	0.01	24.567	25.162	5.062e-27
cg16119835	rs7140640	14	A	G	0.814	-0.043	0.01	3.487	3.891	2.305e-05
cg16145915	rs13308935	7	C	G	0.602	-0.336	0.016	80.578	91.378	1.624e-93
cg16145915	rs6945636	7	A	T	0.602	-0.336	0.016	80.578	91.378	1.624e-93
cg16145915	rs6956265	7	A	G	0.602	-0.336	0.016	80.578	91.378	1.624e-93
cg16145915	rs73033363	7	G	T	0.602	-0.336	0.016	80.578	91.378	1.624e-93
cg16287740	rs11768572	7	A	C	0.645	-0.175	0.013	43.789	42.545	1.618e-44
cg16316162	rs896955	8	C	T	0.879	-2.049	0.111	68.583	73.676	9.108e-76
cg16341159	rs6501736	17	A	G	0.64	-0.05	0.012	3.37	4.116	1.34e-05
cg16386697	rs131758	22	A	T	0.628	0.237	0.017	37.551	42.304	2.824e-44
cg16408865	rs590681	12	G	A	0.536	0.116	0.009	33.387	38.229	3.533e-40
cg16490823	rs2769348	6	A	G	0.547	-0.203	0.015	39.551	41.81	8.856e-44
cg16553119	rs4147592	1	G	A	0.537	-0.26	0.014	72.281	75.317	2.059e-77
cg16553119	rs4147593	1	T	A	0.537	-0.26	0.014	72.281	75.317	2.059e-77
cg16553119	rs4147594	1	C	T	0.537	-0.26	0.014	72.281	75.317	2.059e-77
cg16553119	rs4147596	1	T	C	0.537	-0.26	0.014	72.281	75.317	2.059e-77
cg16579908	rs140286553	14	A	G	0.967	0.082	0.02	3.076	3.661	4.027e-05
cg16585132	rs4634868	1	G	A	0.793	0.378	0.02	68.289	78.304	2.081e-80
cg16611352	rs118153818	17	C	T	0.967	0.129	0.03	4.123	3.905	2.227e-05
cg16611352	rs72827627	17	C	T	0.967	0.129	0.03	4.123	3.905	2.227e-05
cg16615829	rs10402837	19	G	A	0.861	-0.162	0.017	18.907	20.537	2.358e-22
cg16650630	rs7162269	15	C	T	0.517	0.256	0.014	63.935	72.699	8.691e-75
cg16677399	rs114034603	6	G	A	0.887	1.067	0.054	87.689	85.965	4.334e-88
cg16677399	rs114265150	6	C	T	0.887	1.067	0.054	87.689	85.965	4.334e-88
cg16677399	rs114305551	6	G	A	0.887	1.067	0.054	87.689	85.965	4.334e-88
cg16677399	rs114512113	6	G	C	0.887	1.067	0.054	87.689	85.965	4.334e-88
cg16677399	rs114576978	6	C	T	0.887	1.067	0.054	87.689	85.965	4.334e-88
cg16677399	rs114631904	6	T	C	0.887	1.067	0.054	87.689	85.965	4.334e-88
cg16677399	rs114683134	6	A	T	0.887	1.067	0.054	87.689	85.965	4.334e-88
cg16677399	rs114838384	6	G	A	0.887	1.067	0.054	87.689	85.965	4.334e-88
cg16677399	rs114940386	6	T	C	0.887	1.067	0.054	87.689	85.965	4.334e-88
cg16677399	rs114941319	6	G	T	0.887	1.067	0.054	87.689	85.965	4.334e-88
cg16677399	rs115014465	6	G	A	0.887	1.067	0.054	87.689	85.965	4.334e-88
cg16677399	rs115198541	6	T	C	0.887	1.067	0.054	87.689	85.965	4.334e-88
cg16677399	rs115338795	6	A	G	0.887	1.067	0.054	87.689	85.965	4.334e-88
cg16677399	rs115618010	6	C	T	0.887	1.067	0.054	87.689	85.965	4.334e-88
cg16677399	rs115619831	6	G	A	0.887	1.067	0.054	87.689	85.965	4.334e-88
cg16677399	rs115693844	6	T	C	0.887	1.067	0.054	87.689	85.965	4.334e-88
cg16677399	rs115742423	6	C	A	0.887	1.067	0.054	87.689	85.965	4.334e-88
cg16677399	rs115796434	6	C	T	0.887	1.067	0.054	87.689	85.965	4.334e-88
cg16677399	rs115800871	6	T	G	0.887	1.067	0.054	87.689	85.965	4.334e-88
cg16677399	rs115850406	6	G	C	0.887	1.067	0.054	87.689	85.965	4.334e-88
cg16677399	rs115912150	6	T	G	0.887	1.067	0.054	87.689	85.965	4.334e-88
cg16677399	rs116017368	6	T	C	0.887	1.067	0.054	87.689	85.965	4.334e-88
cg16677399	rs116024257	6	G	C	0.887	1.067	0.054	87.689	85.965	4.334e-88
cg16677399	rs116099844	6	G	A	0.887	1.067	0.054	87.689	85.965	4.334e-88
cg16677399	rs116285318	6	G	A	0.887	1.067	0.054	87.689	85.965	4.334e-88
cg16677399	rs116331328	6	A	G	0.887	1.067	0.054	87.689	85.965	4.334e-88
cg16677399	rs116399804	6	G	A	0.887	1.067	0.054	87.689	85.965	4.334e-88
cg16677399	rs116424673	6	A	C	0.887	1.067	0.054	87.689	85.965	4.334e-88
cg16677399	rs116473189	6	C	T	0.887	1.067	0.054	87.689	85.965	4.334e-88
cg16677399	rs116544521	6	T	A	0.887	1.067	0.054	87.689	85.965	4.334e-88
cg16677399	rs116645592	6	A	T	0.887	1.067	0.054	87.689	85.965	4.334e-88
cg16677399	rs116684102	6	C	A	0.887	1.067	0.054	87.689	85.965	4.334e-88
cg16677399	rs116689721	6	T	G	0.887	1.067	0.054	87.689	85.965	4.334e-88
cg16677399	rs116711004	6	C	T	0.887	1.067	0.054	87.689	85.965	4.334e-88
cg16677399	rs116716953	6	T	C	0.887	1.067	0.054	87.689	85.965	4.334e-88
cg16677399	rs116770095	6	T	G	0.887	1.067	0.054	87.689	85.965	4.334e-88
cg16677399	rs116784742	6	T	C	0.887	1.067	0.054	87.689	85.965	4.334e-88
cg16677399	rs138286553	6	A	T	0.887	1.067	0.054	87.689	85.965	4.334e-88
cg16677399	rs140990145	6	T	C	0.887	1.067	0.054	87.689	85.965	4.334e-88
cg16677399	rs141701020	6	C	T	0.887	1.067	0.054	87.689	85.965	4.334e-88
cg16677399	rs142017846	6	G	A	0.887	1.067	0.054	87.689	85.965	4.334e-88
cg16677399	rs142236829	6	T	C	0.887	1.067	0.054	87.689	85.965	4.334e-88
cg16677399	rs143843871	6	T	C	0.887	1.067	0.054	87.689	85.965	4.334e-88
cg16677399	rs144101101	6	G	A	0.887	1.067	0.054	87.689	85.965	4.334e-88
cg16677399	rs146489986	6	G	A	0.887	1.067	0.054	87.689	85.965	4.334e-88
cg16677399	rs150092096	6	A	G	0.887	1.067	0.054	87.689	85.965	4.334e-88
cg16677399	rs150900472	6	C	T	0.887	1.067	0.054	87.689	85.965	4.334e-88
cg16682276	rs2296804	6	G	C	0.602	-0.278	0.017	56.446	59.151	3.4e-61
cg16682276	rs2296805	6	G	T	0.602	-0.278	0.017	56.446	59.151	3.4e-61
cg16682276	rs2395943	6	G	A	0.602	-0.278	0.017	56.446	59.151	3.4e-61
cg16682276	rs6458314	6	A	C	0.602	-0.278	0.017	56.446	59.151	3.4e-61
cg16682276	rs9471975	6	C	T	0.602	-0.278	0.017	56.446	59.151	3.4e-61
cg16822855	rs2276868	3	T	C	0.718	-0.132	0.01	38.721	40.564	1.584e-42
cg16822855	rs6801859	3	T	G	0.718	-0.132	0.01	38.721	40.564	1.584e-42
cg16853860	rs114816345	6	A	T	0.6	0.287	0.017	55.445	60.397	1.913e-62
cg16853860	rs114883257	6	G	A	0.6	0.287	0.017	55.445	60.397	1.913e-62
cg16853860	rs115379455	6	G	A	0.6	0.287	0.017	55.445	60.397	1.913e-62
cg16853860	rs115589900	6	C	T	0.6	0.287	0.017	55.445	60.397	1.913e-62
cg16853860	rs115872089	6	G	A	0.6	0.287	0.017	55.445	60.397	1.913e-62
cg16853860	rs116050708	6	A	G	0.6	0.287	0.017	55.445	60.397	1.913e-62
cg16853860	rs116053849	6	G	A	0.6	0.287	0.017	55.445	60.397	1.913e-62
cg16853860	rs116111038	6	C	T	0.6	0.287	0.017	55.445	60.397	1.913e-62
cg16853860	rs116459842	6	G	A	0.6	0.287	0.017	55.445	60.397	1.913e-62
cg16853860	rs116647600	6	T	G	0.6	0.287	0.017	55.445	60.397	1.913e-62
cg16853860	rs1351382	6	C	G	0.6	0.287	0.017	55.445	60.397	1.913e-62
cg16853860	rs1351383	6	A	C	0.6	0.287	0.017	55.445	60.397	1.913e-62
cg16853860	rs2071477	6	T	C	0.6	0.287	0.017	55.445	60.397	1.913e-62
cg16853860	rs2071480	6	C	A	0.6	0.287	0.017	55.445	60.397	1.913e-62
cg16853860	rs3763347	6	T	A	0.6	0.287	0.017	55.445	60.397	1.913e-62
cg16853860	rs4713600	6	G	T	0.6	0.287	0.017	55.445	60.397	1.913e-62
cg16960674	rs28516679	17	C	T	0.983	0.151	0.033	3.783	4.434	6.215e-06
cg17072368	rs649511	17	G	A	0.908	0.078	0.019	3.622	3.733	3.382e-05
cg17134153	rs3761959	1	C	T	0.523	0.276	0.015	70.898	69.602	1.112e-71
cg17200465	rs2276868	3	T	C	0.718	-0.177	0.011	49.836	51.974	5.457e-54
cg17200465	rs6801859	3	T	G	0.718	-0.177	0.011	49.836	51.974	5.457e-54
cg17264618	rs1123019	3	C	T	0.726	-0.223	0.014	53.837	56.564	1.345e-58
cg17264618	rs11539046	3	A	G	0.726	-0.223	0.014	53.837	56.564	1.345e-58
cg17264618	rs11707278	3	T	A	0.726	-0.223	0.014	53.837	56.564	1.345e-58
cg17264618	rs12491944	3	G	A	0.726	-0.223	0.014	53.837	56.564	1.345e-58
cg17264618	rs12492035	3	G	A	0.726	-0.223	0.014	53.837	56.564	1.345e-58
cg17264618	rs12633431	3	T	C	0.726	-0.223	0.014	53.837	56.564	1.345e-58
cg17264618	rs13073003	3	T	C	0.726	-0.223	0.014	53.837	56.564	1.345e-58
cg17264618	rs13326389	3	A	G	0.726	-0.223	0.014	53.837	56.564	1.345e-58
cg17264618	rs17078941	3	C	T	0.726	-0.223	0.014	53.837	56.564	1.345e-58
cg17264618	rs2276870	3	T	C	0.726	-0.223	0.014	53.837	56.564	1.345e-58
cg17264618	rs2276871	3	G	A	0.726	-0.223	0.014	53.837	56.564	1.345e-58
cg17264618	rs2371186	3	G	C	0.726	-0.223	0.014	53.837	56.564	1.345e-58
cg17264618	rs4973993	3	T	C	0.726	-0.223	0.014	53.837	56.564	1.345e-58
cg17264618	rs6771527	3	C	T	0.726	-0.223	0.014	53.837	56.564	1.345e-58
cg17264618	rs6801185	3	T	C	0.726	-0.223	0.014	53.837	56.564	1.345e-58
cg17264618	rs73078158	3	G	C	0.726	-0.223	0.014	53.837	56.564	1.345e-58
cg17264618	rs73078164	3	G	A	0.726	-0.223	0.014	53.837	56.564	1.345e-58
cg17264618	rs7628796	3	A	G	0.726	-0.223	0.014	53.837	56.564	1.345e-58
cg17264618	rs7641495	3	C	T	0.726	-0.223	0.014	53.837	56.564	1.345e-58
cg17264618	rs962847	3	G	A	0.726	-0.223	0.014	53.837	56.564	1.345e-58
cg17264618	rs9822909	3	C	A	0.726	-0.223	0.014	53.837	56.564	1.345e-58
cg17264618	rs9827461	3	T	A	0.726	-0.223	0.014	53.837	56.564	1.345e-58
cg17264618	rs9833430	3	C	T	0.726	-0.223	0.014	53.837	56.564	1.345e-58
cg17264618	rs9841648	3	G	A	0.726	-0.223	0.014	53.837	56.564	1.345e-58
cg17264618	rs9843965	3	T	C	0.726	-0.223	0.014	53.837	56.564	1.345e-58
cg17264618	rs9857824	3	T	C	0.726	-0.223	0.014	53.837	56.564	1.345e-58
cg17264618	rs9860002	3	C	T	0.726	-0.223	0.014	53.837	56.564	1.345e-58
cg17278466	rs8073626	17	T	C	0.561	-0.256	0.017	47.785	51.304	2.566e-53
cg17278466	rs867596	17	A	G	0.561	-0.256	0.017	47.785	51.304	2.566e-53
cg17345569	rs2296804	6	G	C	0.602	-0.209	0.016	35.641	37.249	3.412e-39
cg17345569	rs2296805	6	G	T	0.602	-0.209	0.016	35.641	37.249	3.412e-39
cg17345569	rs2395943	6	G	A	0.602	-0.209	0.016	35.641	37.249	3.412e-39
cg17345569	rs6458314	6	A	C	0.602	-0.209	0.016	35.641	37.249	3.412e-39
cg17345569	rs9471975	6	C	T	0.602	-0.209	0.016	35.641	37.249	3.412e-39
cg17405122	rs9787171	1	G	A	0.864	0.028	0.006	4.659	5.033	1.477e-06
cg17479956	rs112762070	11	T	G	0.902	-0.325	0.019	56.793	65.584	1.191e-67
cg17479956	rs80249458	11	G	C	0.902	-0.325	0.019	56.793	65.584	1.191e-67
cg17524265	rs10090650	8	G	A	0.822	-0.733	0.037	75.998	83.906	5.032e-86
cg17524265	rs10093709	8	G	A	0.822	-0.733	0.037	75.998	83.906	5.032e-86
cg17524265	rs10112966	8	T	C	0.822	-0.733	0.037	75.998	83.906	5.032e-86
cg17628867	rs112537126	17	A	G	0.984	-0.233	0.049	5.23	4.938	1.856e-06
cg17628867	rs113450838	17	A	G	0.984	-0.233	0.049	5.23	4.938	1.856e-06
cg17628867	rs181035883	17	C	T	0.984	-0.233	0.049	5.23	4.938	1.856e-06
cg17628867	rs59618893	17	T	C	0.984	-0.233	0.049	5.23	4.938	1.856e-06
cg17628867	rs75193273	17	A	G	0.984	-0.233	0.049	5.23	4.938	1.856e-06
cg17628867	rs77348223	17	T	G	0.984	-0.233	0.049	5.23	4.938	1.856e-06
cg17628867	rs78204225	17	A	G	0.984	-0.233	0.049	5.23	4.938	1.856e-06
cg17628867	rs78832286	17	A	G	0.984	-0.233	0.049	5.23	4.938	1.856e-06
cg17628867	rs79903371	17	C	T	0.984	-0.233	0.049	5.23	4.938	1.856e-06
cg17643757	rs2040352	12	C	A	0.703	0.06	0.004	38.537	39.702	1.166e-41
cg17783317	rs612529	19	A	G	0.794	-0.561	0.032	57.049	66.201	2.871e-68
cg17927313	rs1522748	15	G	A	0.599	0.105	0.008	32.381	35.189	4.033e-37
cg17953816	rs4244022	1	T	C	0.53	0.036	0.008	3.582	4.325	8.085e-06
cg17968037	rs28629346	7	T	C	0.784	0.227	0.016	37.317	41.482	1.891e-43
cg17991206	rs2015864	6	T	C	0.543	0.147	0.012	29.738	31.321	3.151e-33
cg18067840	rs116225252	6	G	A	0.684	-0.214	0.014	42.91	47.429	2.002e-49
cg18100887	rs116916625	17	T	G	0.969	0.294	0.044	8.649	9.741	2.117e-11
cg18105139	rs13437444	6	C	T	0.794	-0.328	0.024	39.986	40.726	1.089e-42
cg18111114	rs9271082	6	C	T	0.832	-1.992	0.109	59.232	72.676	9.176e-75
cg18200150	rs62065492	17	C	T	0.523	-0.703	0.035	79.305	88.575	1.05e-90
cg18200150	rs62065493	17	C	G	0.523	-0.703	0.035	79.305	88.575	1.05e-90
cg18229178	rs10402601	19	G	C	0.857	-0.227	0.023	19.46	20.874	1.076e-22
cg18229178	rs11549030	19	C	G	0.857	-0.227	0.023	19.46	20.874	1.076e-22
cg18229178	rs2239947	19	G	C	0.857	-0.227	0.023	19.46	20.874	1.076e-22
cg18229178	rs2293686	19	A	C	0.857	-0.227	0.023	19.46	20.874	1.076e-22
cg18229178	rs28656784	19	T	C	0.857	-0.227	0.023	19.46	20.874	1.076e-22
cg18229178	rs2871921	19	C	T	0.857	-0.227	0.023	19.46	20.874	1.076e-22
cg18229178	rs3746277	19	A	G	0.857	-0.227	0.023	19.46	20.874	1.076e-22
cg18229178	rs3761087	19	A	G	0.857	-0.227	0.023	19.46	20.874	1.076e-22
cg18229178	rs3848665	19	T	C	0.857	-0.227	0.023	19.46	20.874	1.076e-22
cg18229178	rs7260184	19	G	A	0.857	-0.227	0.023	19.46	20.874	1.076e-22
cg18259504	rs3185777	14	C	T	0.679	0.06	0.014	3.563	4.167	1.185e-05
cg18259504	rs3952312	14	T	A	0.679	0.06	0.014	3.563	4.167	1.185e-05
cg18265608	rs2074038	11	G	T	0.892	0.417	0.023	63.986	72.869	5.868e-75
cg18280909	rs115827043	6	G	C	0.807	1.184	0.061	72.809	82.634	9.465e-85
cg18280909	rs116129478	6	C	T	0.807	1.184	0.061	72.809	82.634	9.465e-85
cg18301891	rs4903493	14	C	T	0.931	-0.404	0.087	4.352	4.7	3.285e-06
cg18306943	rs1123019	3	C	T	0.726	-0.092	0.007	32.172	33.691	1.297e-35
cg18306943	rs11539046	3	A	G	0.726	-0.092	0.007	32.172	33.691	1.297e-35
cg18306943	rs11707278	3	T	A	0.726	-0.092	0.007	32.172	33.691	1.297e-35
cg18306943	rs12491944	3	G	A	0.726	-0.092	0.007	32.172	33.691	1.297e-35
cg18306943	rs12492035	3	G	A	0.726	-0.092	0.007	32.172	33.691	1.297e-35
cg18306943	rs12633431	3	T	C	0.726	-0.092	0.007	32.172	33.691	1.297e-35
cg18306943	rs13073003	3	T	C	0.726	-0.092	0.007	32.172	33.691	1.297e-35
cg18306943	rs13326389	3	A	G	0.726	-0.092	0.007	32.172	33.691	1.297e-35
cg18306943	rs17078941	3	C	T	0.726	-0.092	0.007	32.172	33.691	1.297e-35
cg18306943	rs2276870	3	T	C	0.726	-0.092	0.007	32.172	33.691	1.297e-35
cg18306943	rs2276871	3	G	A	0.726	-0.092	0.007	32.172	33.691	1.297e-35
cg18306943	rs2371186	3	G	C	0.726	-0.092	0.007	32.172	33.691	1.297e-35
cg18306943	rs4973993	3	T	C	0.726	-0.092	0.007	32.172	33.691	1.297e-35
cg18306943	rs6771527	3	C	T	0.726	-0.092	0.007	32.172	33.691	1.297e-35
cg18306943	rs6801185	3	T	C	0.726	-0.092	0.007	32.172	33.691	1.297e-35
cg18306943	rs73078158	3	G	C	0.726	-0.092	0.007	32.172	33.691	1.297e-35
cg18306943	rs73078164	3	G	A	0.726	-0.092	0.007	32.172	33.691	1.297e-35
cg18306943	rs7628796	3	A	G	0.726	-0.092	0.007	32.172	33.691	1.297e-35
cg18306943	rs7641495	3	C	T	0.726	-0.092	0.007	32.172	33.691	1.297e-35
cg18306943	rs962847	3	G	A	0.726	-0.092	0.007	32.172	33.691	1.297e-35
cg18306943	rs9822909	3	C	A	0.726	-0.092	0.007	32.172	33.691	1.297e-35
cg18306943	rs9827461	3	T	A	0.726	-0.092	0.007	32.172	33.691	1.297e-35
cg18306943	rs9833430	3	C	T	0.726	-0.092	0.007	32.172	33.691	1.297e-35
cg18306943	rs9841648	3	G	A	0.726	-0.092	0.007	32.172	33.691	1.297e-35
cg18306943	rs9843965	3	T	C	0.726	-0.092	0.007	32.172	33.691	1.297e-35
cg18306943	rs9857824	3	T	C	0.726	-0.092	0.007	32.172	33.691	1.297e-35
cg18306943	rs9860002	3	C	T	0.726	-0.092	0.007	32.172	33.691	1.297e-35
cg18397314	rs7145871	14	A	G	0.969	0.083	0.018	4.316	4.728	3.066e-06
cg18711369	rs12603332	17	C	T	0.528	-0.177	0.012	43.275	47.279	2.832e-49
cg18973101	rs61814799	1	C	T	0.792	-0.13	0.011	27.538	29.962	7.367e-32
cg18997129	rs76613345	7	C	T	0.981	-0.282	0.041	9.409	10.081	9.523e-12
cg19015264	rs4790814	17	A	G	0.566	-0.062	0.012	5.037	5.498	4.864e-07
cg19041857	rs13201294	6	A	T	0.876	0.322	0.024	40.357	38.678	1.249e-40
cg19047660	rs1042815	17	A	G	0.604	-0.244	0.022	25.529	25.654	1.613e-27
cg19199204	rs116812258	6	G	T	0.957	-0.511	0.042	32.709	31.939	7.513e-34
cg19383211	rs111511242	6	T	C	0.726	-0.846	0.048	57.78	67.878	5.959e-70
cg19383211	rs112578072	6	A	C	0.726	-0.846	0.048	57.78	67.878	5.959e-70
cg19383211	rs112762698	6	G	A	0.726	-0.846	0.048	57.78	67.878	5.959e-70
cg19383211	rs113229010	6	G	A	0.726	-0.846	0.048	57.78	67.878	5.959e-70
cg19405177	rs7833924	8	A	G	0.537	-0.459	0.025	70.057	74.962	4.671e-77
cg19411729	rs117839456	17	C	T	0.983	0.162	0.036	3.666	4.33	7.99e-06
cg19411729	rs187451375	17	C	A	0.983	0.162	0.036	3.666	4.33	7.99e-06
cg19583076	rs12980748	19	G	C	0.757	-0.026	0.006	3.967	4.682	3.426e-06
cg19593490	rs112932732	6	A	T	0.729	-0.182	0.013	39.329	45.615	1.329e-47
cg19602479	rs2210913	1	C	T	0.522	0.103	0.015	10.257	9.923	1.381e-11
cg19602479	rs7528684	1	A	G	0.522	0.103	0.015	10.257	9.923	1.381e-11
cg19602479	rs945635	1	C	G	0.522	0.103	0.015	10.257	9.923	1.381e-11
cg19621877	rs111391498	4	A	G	0.97	0.952	0.072	33.974	37.706	1.186e-39
cg19621877	rs111700625	4	C	T	0.97	0.952	0.072	33.974	37.706	1.186e-39
cg19626725	rs6896940	5	G	C	0.643	-0.463	0.025	72.077	74.418	1.641e-76
cg19628469	rs3761008	19	T	C	0.89	0.122	0.016	11.209	12.547	2.929e-14
cg19662922	rs3741854	12	C	A	0.745	0.158	0.021	10.731	11.89	1.363e-13
cg19747945	rs4714638	6	G	A	0.567	-0.092	0.007	37.977	40.198	3.694e-42
cg19805943	rs12151742	2	C	T	0.773	0.337	0.02	54.116	60.703	9.428e-63
cg19815271	rs1045599	17	T	C	0.56	0.132	0.01	39.635	41.614	1.396e-43
cg19872068	rs117521606	17	T	C	0.725	0.063	0.007	17.418	19.751	1.468e-21
cg19912559	rs11206754	1	A	G	0.64	-0.368	0.024	48.684	51.436	1.894e-53
cg19912559	rs12094291	1	G	A	0.64	-0.368	0.024	48.684	51.436	1.894e-53
cg19912559	rs12239844	1	T	C	0.64	-0.368	0.024	48.684	51.436	1.894e-53
cg19912559	rs2274949	1	G	A	0.64	-0.368	0.024	48.684	51.436	1.894e-53
cg19912559	rs6670841	1	C	G	0.64	-0.368	0.024	48.684	51.436	1.894e-53
cg19912559	rs7518431	1	A	G	0.64	-0.368	0.024	48.684	51.436	1.894e-53
cg19912559	rs7547787	1	G	A	0.64	-0.368	0.024	48.684	51.436	1.894e-53
cg19913426	rs139260949	17	T	C	0.955	-0.128	0.031	3.497	3.82	2.736e-05
cg19918208	rs147405561	6	T	A	0.887	0.27	0.02	40.777	39.535	1.714e-41
cg19942495	rs61567868	17	A	G	0.941	-0.062	0.015	3.337	3.9	2.256e-05
cg20022036	rs115029600	6	A	C	0.778	0.913	0.047	72.086	80.764	7.11e-83
cg20240860	rs2074038	11	G	T	0.892	0.276	0.016	56.908	65.46	1.586e-67
cg20302342	rs2075165	1	G	A	0.515	-0.273	0.015	61.043	70.492	1.422e-72
cg20309891	rs118155273	17	G	C	0.985	0.136	0.032	3.111	3.889	2.314e-05
cg20401567	rs1042815	17	A	G	0.604	-0.173	0.014	32.615	32.749	1.152e-34
cg20406979	rs2769351	6	A	G	0.543	0.17	0.01	57.178	59.519	1.455e-61
cg20414749	rs10900472	1	C	T	0.583	-0.144	0.012	25.976	29.383	2.816e-31
cg20414749	rs12137294	1	C	A	0.583	-0.144	0.012	25.976	29.383	2.816e-31
cg20486651	rs239935	6	A	G	0.536	-0.281	0.022	33.724	35.893	7.896e-38
cg20519483	rs115827043	6	G	C	0.807	0.376	0.025	46.271	49.827	7.813e-52
cg20519483	rs116129478	6	C	T	0.807	0.376	0.025	46.271	49.827	7.813e-52
cg20608306	rs10790167	11	C	T	0.641	0.147	0.012	28.508	30.407	2.623e-32
cg20608306	rs1446105	11	T	C	0.641	0.147	0.012	28.508	30.407	2.623e-32
cg20608306	rs7121898	11	T	A	0.641	0.147	0.012	28.508	30.407	2.623e-32
cg20634442	rs142107124	17	G	A	0.976	-0.329	0.069	4.613	4.89	2.082e-06
cg20634442	rs143762202	17	C	T	0.976	-0.329	0.069	4.613	4.89	2.082e-06
cg20634442	rs144901553	17	C	T	0.976	-0.329	0.069	4.613	4.89	2.082e-06
cg20773320	rs10066669	5	C	T	0.66	0.172	0.012	38.783	42.276	3.014e-44
cg20773320	rs1136267	5	A	C	0.66	0.172	0.012	38.783	42.276	3.014e-44
cg20773320	rs28544040	5	A	G	0.66	0.172	0.012	38.783	42.276	3.014e-44
cg20773320	rs6876679	5	T	C	0.66	0.172	0.012	38.783	42.276	3.014e-44
cg20814179	rs11729289	4	G	A	0.613	-0.506	0.033	46.423	50.846	7.396e-53
cg20814179	rs2290403	4	G	A	0.613	-0.506	0.033	46.423	50.846	7.396e-53
cg20814179	rs6813110	4	C	T	0.613	-0.506	0.033	46.423	50.846	7.396e-53
cg20995778	rs269913	19	T	C	0.511	0.242	0.022	25.95	26.343	3.261e-28
cg21025488	rs10870597	13	A	G	0.795	0.345	0.024	37.467	44.799	8.775e-47
cg21025488	rs6560947	13	C	G	0.795	0.345	0.024	37.467	44.799	8.775e-47
cg21025488	rs7331882	13	G	A	0.795	0.345	0.024	37.467	44.799	8.775e-47
cg21025488	rs7336692	13	T	C	0.795	0.345	0.024	37.467	44.799	8.775e-47
cg21025488	rs7982373	13	A	G	0.795	0.345	0.024	37.467	44.799	8.775e-47
cg21025488	rs7987334	13	T	C	0.795	0.345	0.024	37.467	44.799	8.775e-47
cg21025488	rs7994573	13	T	C	0.795	0.345	0.024	37.467	44.799	8.775e-47
cg21025488	rs8002514	13	G	A	0.795	0.345	0.024	37.467	44.799	8.775e-47
cg21025488	rs9590404	13	G	C	0.795	0.345	0.024	37.467	44.799	8.775e-47
cg21025488	rs9590405	13	A	G	0.795	0.345	0.024	37.467	44.799	8.775e-47
cg21025488	rs9590492	13	C	A	0.795	0.345	0.024	37.467	44.799	8.775e-47
cg21144009	rs4844641	1	A	C	0.721	-0.038	0.009	3.804	4.392	6.888e-06
cg21150901	rs6501553	17	T	C	0.86	0.107	0.025	3.689	3.922	2.141e-05
cg21187068	rs10282929	8	T	G	0.821	-0.203	0.012	57.659	60.761	8.233e-63
cg21187068	rs9657360	8	T	C	0.821	-0.203	0.012	57.659	60.761	8.233e-63
cg21207418	rs10425114	19	T	C	0.648	0.111	0.009	32.243	34.358	2.764e-36
cg21207418	rs35511396	19	T	C	0.648	0.111	0.009	32.243	34.358	2.764e-36
cg21241477	rs487820	9	G	A	0.541	-0.183	0.01	59.179	66.365	1.964e-68
cg21473183	rs12620113	2	G	T	0.626	-0.158	0.009	57.85	61.167	3.222e-63
cg21473183	rs6740635	2	C	G	0.626	-0.158	0.009	57.85	61.167	3.222e-63
cg21473183	rs7585576	2	G	A	0.626	-0.158	0.009	57.85	61.167	3.222e-63
cg21549285	rs456018	21	A	G	0.576	-0.173	0.016	22.289	25.023	6.986e-27
cg21549285	rs459498	21	G	A	0.576	-0.173	0.016	22.289	25.023	6.986e-27
cg21549285	rs461981	21	T	C	0.576	-0.173	0.016	22.289	25.023	6.986e-27
cg21728101	rs7783715	7	C	T	0.617	0.266	0.029	15.745	17.747	1.562e-19
cg21832243	rs2298682	21	A	G	0.528	0.223	0.013	54.229	61.755	8.297e-64
cg21832243	rs2298683	21	T	C	0.528	0.223	0.013	54.229	61.755	8.297e-64
cg21832243	rs2298684	21	G	A	0.528	0.223	0.013	54.229	61.755	8.297e-64
cg21855910	rs62065492	17	C	T	0.523	0.104	0.01	22.887	24.384	3.083e-26
cg21855910	rs62065493	17	C	G	0.523	0.104	0.01	22.887	24.384	3.083e-26
cg21862081	rs111571004	14	T	C	0.989	0.203	0.048	2.695	3.863	2.468e-05
cg22120714	rs150306300	17	T	C	0.987	-0.384	0.079	4.551	5.092	1.283e-06
cg22194129	rs10845821	12	C	T	0.601	0.13	0.01	33.617	36.554	1.708e-38
cg22430985	rs62290601	4	T	A	0.593	0.145	0.01	44.32	44.668	1.19e-46
cg22583148	rs2740760	17	G	A	0.551	0.068	0.015	4.282	4.599	4.187e-06
cg22687902	rs117521606	17	T	C	0.725	0.089	0.008	26.016	29.321	3.252e-31
cg22968622	rs169201	17	A	G	0.776	-1.855	0.098	75.927	78.075	3.527e-80
cg22968622	rs199439	17	A	G	0.776	-1.855	0.098	75.927	78.075	3.527e-80
cg22968622	rs199447	17	C	T	0.776	-1.855	0.098	75.927	78.075	3.527e-80
cg22968622	rs199448	17	A	G	0.776	-1.855	0.098	75.927	78.075	3.527e-80
cg22968622	rs199451	17	G	A	0.776	-1.855	0.098	75.927	78.075	3.527e-80
cg22968622	rs199456	17	C	T	0.776	-1.855	0.098	75.927	78.075	3.527e-80
cg22968622	rs199457	17	C	T	0.776	-1.855	0.098	75.927	78.075	3.527e-80
cg23003117	rs140099320	6	C	A	0.717	-0.426	0.023	69.296	73.042	3.938e-75
cg23039471	rs181309082	14	T	C	0.975	-0.27	0.061	3.767	4.202	1.088e-05
cg23093754	rs2296804	6	G	C	0.602	-0.144	0.01	43.068	45.045	4.967e-47
cg23093754	rs2296805	6	G	T	0.602	-0.144	0.01	43.068	45.045	4.967e-47
cg23093754	rs2395943	6	G	A	0.602	-0.144	0.01	43.068	45.045	4.967e-47
cg23093754	rs6458314	6	A	C	0.602	-0.144	0.01	43.068	45.045	4.967e-47
cg23093754	rs9471975	6	C	T	0.602	-0.144	0.01	43.068	45.045	4.967e-47
cg23216724	rs239934	6	A	G	0.529	0.136	0.014	19.292	21.134	5.88e-23
cg23346237	rs139125107	22	A	T	0.897	-0.132	0.016	13.343	14.906	1.178e-16
cg23465465	rs66823108	6	G	A	0.865	-0.541	0.038	42.996	43.992	5.678e-46
cg23465465	rs68072215	6	T	C	0.865	-0.541	0.038	42.996	43.992	5.678e-46
cg23465465	rs72841536	6	T	A	0.865	-0.541	0.038	42.996	43.992	5.678e-46
cg23533927	rs1985881	7	C	T	0.645	0.152	0.011	40.155	40.954	6.423e-43
cg23533927	rs4725943	7	G	A	0.645	0.152	0.011	40.155	40.954	6.423e-43
cg23533927	rs6464098	7	G	T	0.645	0.152	0.011	40.155	40.954	6.423e-43
cg23533927	rs6464099	7	T	C	0.645	0.152	0.011	40.155	40.954	6.423e-43
cg23533927	rs6464100	7	A	G	0.645	0.152	0.011	40.155	40.954	6.423e-43
cg23533927	rs6464101	7	G	T	0.645	0.152	0.011	40.155	40.954	6.423e-43
cg23533927	rs6464102	7	G	T	0.645	0.152	0.011	40.155	40.954	6.423e-43
cg23533927	rs6464103	7	T	C	0.645	0.152	0.011	40.155	40.954	6.423e-43
cg23533927	rs6464104	7	T	C	0.645	0.152	0.011	40.155	40.954	6.423e-43
cg23601905	rs4925117	17	C	A	0.583	0.066	0.016	3.599	3.762	3.151e-05
cg23606396	rs114114119	6	G	A	0.723	0.118	0.009	30.159	33.417	2.445e-35
cg23681866	rs111482415	6	A	G	0.745	-0.867	0.046	67.67	75.972	4.536e-78
cg23681866	rs114692654	6	T	A	0.745	-0.867	0.046	67.67	75.972	4.536e-78
cg23696834	rs2296804	6	G	C	0.602	-0.083	0.01	13.67	14.492	3.102e-16
cg23696834	rs2296805	6	G	T	0.602	-0.083	0.01	13.67	14.492	3.102e-16
cg23696834	rs2395943	6	G	A	0.602	-0.083	0.01	13.67	14.492	3.102e-16
cg23696834	rs6458314	6	A	C	0.602	-0.083	0.01	13.67	14.492	3.102e-16
cg23696834	rs9471975	6	C	T	0.602	-0.083	0.01	13.67	14.492	3.102e-16
cg23709172	rs1059264	14	C	T	0.676	-0.081	0.008	20.199	21.362	3.461e-23
cg23754390	rs34956804	11	G	A	0.765	0.237	0.017	37.646	42.354	2.515e-44
cg23809645	rs3754861	2	A	C	0.945	0.438	0.037	26.57	30.426	2.507e-32
cg23815491	rs1050362	16	C	A	0.631	-0.375	0.02	67.434	73.424	1.629e-75
cg23815491	rs12708928	16	C	A	0.631	-0.375	0.02	67.434	73.424	1.629e-75
cg23815491	rs2072142	16	C	T	0.631	-0.375	0.02	67.434	73.424	1.629e-75
cg23815491	rs2074627	16	C	T	0.631	-0.375	0.02	67.434	73.424	1.629e-75
cg23815491	rs6499559	16	G	C	0.631	-0.375	0.02	67.434	73.424	1.629e-75
cg23835646	rs5750457	22	C	T	0.644	-0.054	0.008	8.416	8.912	1.491e-10
cg23841361	rs115539935	6	G	A	0.626	-0.245	0.02	30.191	33.777	1.062e-35
cg23889013	rs11669386	19	A	G	0.587	0.219	0.013	55.135	62.568	1.268e-64
cg23889013	rs12052070	19	G	C	0.587	0.219	0.013	55.135	62.568	1.268e-64
cg23889013	rs3745718	19	C	T	0.587	0.219	0.013	55.135	62.568	1.268e-64
cg23889013	rs3826822	19	A	G	0.588	0.219	0.013	55.108	62.568	1.268e-64
cg23889013	rs3826823	19	G	T	0.588	0.219	0.013	55.108	62.568	1.268e-64
cg23889013	rs4802441	19	G	A	0.587	0.219	0.013	55.135	62.568	1.268e-64
cg23889013	rs4802442	19	A	G	0.587	0.219	0.013	55.135	62.568	1.268e-64
cg23889013	rs4802445	19	C	T	0.587	0.219	0.013	55.135	62.568	1.268e-64
cg23889013	rs56249281	19	C	T	0.587	0.219	0.013	55.135	62.568	1.268e-64
cg23889013	rs62621208	19	C	G	0.587	0.219	0.013	55.135	62.568	1.268e-64
cg23889013	rs8105324	19	A	G	0.587	0.219	0.013	55.135	62.568	1.268e-64
cg23889013	rs8110489	19	A	G	0.587	0.219	0.013	55.135	62.568	1.268e-64
cg23889730	rs7148299	14	G	T	0.809	-0.042	0.01	3.698	3.99	1.813e-05
cg23959474	rs73311606	17	G	A	0.744	0.05	0.012	3.601	3.973	1.891e-05
cg23985995	rs11191833	10	G	A	0.62	-0.067	0.012	5.669	6.207	8.962e-08
cg24012925	rs6076874	20	T	C	0.563	0.222	0.016	37.328	41.495	1.836e-43
cg24086040	rs7607996	2	C	T	0.535	0.139	0.013	21.098	24.025	7.096e-26
cg24153763	rs2296804	6	G	C	0.602	-0.234	0.014	56.12	59.208	2.983e-61
cg24153763	rs2296805	6	G	T	0.602	-0.234	0.014	56.12	59.208	2.983e-61
cg24153763	rs2395943	6	G	A	0.602	-0.234	0.014	56.12	59.208	2.983e-61
cg24153763	rs6458314	6	A	C	0.602	-0.234	0.014	56.12	59.208	2.983e-61
cg24153763	rs9471975	6	C	T	0.602	-0.234	0.014	56.12	59.208	2.983e-61
cg24158141	rs1377586	4	G	A	0.542	-0.078	0.006	27.76	31.342	2.998e-33
cg24158141	rs4690196	4	G	A	0.542	-0.078	0.006	27.76	31.342	2.998e-33
cg24159697	rs10900472	1	C	T	0.583	-0.257	0.018	38.625	43.424	2.114e-45
cg24159697	rs12137294	1	C	A	0.583	-0.257	0.018	38.625	43.424	2.114e-45
cg24281668	rs2160984	12	C	T	0.988	-0.393	0.08	4.145	5.18	1.039e-06
cg24363820	rs3213445	22	T	C	0.926	0.337	0.031	20.904	25.106	5.763e-27
cg24365117	rs12899409	15	A	C	0.605	-0.251	0.015	52.022	59.078	4.028e-61
cg24365117	rs2072266	15	A	G	0.605	-0.251	0.015	52.022	59.078	4.028e-61
cg24365117	rs3176205	15	T	C	0.605	-0.251	0.015	52.022	59.078	4.028e-61
cg24438145	rs8076632	17	C	G	0.654	-0.226	0.015	42.192	48.617	1.281e-50
cg24539848	rs7607996	2	C	T	0.535	0.167	0.016	19.537	22.605	1.922e-24
cg24550644	rs11658204	17	A	G	0.537	0.433	0.028	48.007	51.677	1.084e-53
cg24604214	rs41263710	1	A	G	0.913	0.081	0.017	4.487	5.185	1.027e-06
cg24604214	rs74228553	1	G	A	0.913	0.081	0.017	4.487	5.185	1.027e-06
cg24604214	rs77305874	1	A	G	0.913	0.081	0.017	4.487	5.185	1.027e-06
cg24604214	rs78349558	1	C	A	0.913	0.081	0.017	4.487	5.185	1.027e-06
cg24694606	rs150030598	6	C	T	0.812	0.451	0.023	80.271	83.036	3.75e-85
cg24703661	rs73498222	19	C	A	0.584	0.049	0.01	4.763	5.502	4.81e-07
cg24751129	rs58497441	6	G	A	0.566	0.077	0.007	25.471	27.214	4.321e-29
cg24774357	rs61977676	14	G	A	0.986	-0.236	0.056	3.799	3.839	2.613e-05
cg24775496	rs12434741	14	C	G	0.943	-0.126	0.029	4.052	4.098	1.399e-05
cg24815792	rs2296804	6	G	C	0.602	-0.426	0.025	58.337	61.125	3.554e-63
cg24815792	rs2296805	6	G	T	0.602	-0.426	0.025	58.337	61.125	3.554e-63
cg24815792	rs2395943	6	G	A	0.602	-0.426	0.025	58.337	61.125	3.554e-63
cg24815792	rs6458314	6	A	C	0.602	-0.426	0.025	58.337	61.125	3.554e-63
cg24815792	rs9471975	6	C	T	0.602	-0.426	0.025	58.337	61.125	3.554e-63
cg24838316	rs111482415	6	A	G	0.745	-0.831	0.043	73.74	82.88	5.364e-85
cg24838316	rs114692654	6	T	A	0.745	-0.831	0.043	73.74	82.88	5.364e-85
cg24846343	rs5751777	22	T	C	0.579	0.274	0.015	63.184	75.636	9.865e-78
cg24848973	rs11716884	3	A	C	0.905	0.184	0.018	20.946	23.544	2.172e-25
cg24860092	rs231237	19	G	A	0.622	-0.123	0.01	30.668	34.859	8.656e-37
cg24910161	rs3902025	17	T	G	0.584	-0.169	0.01	53.06	60.387	1.954e-62
cg24910161	rs55739615	17	T	C	0.584	-0.169	0.01	53.06	60.387	1.954e-62
cg24917065	rs2942202	8	A	C	0.541	-0.257	0.014	69.737	73.456	1.515e-75
cg24920358	rs11206754	1	A	G	0.64	-0.221	0.013	55.141	58.866	6.572e-61
cg24920358	rs12094291	1	G	A	0.64	-0.221	0.013	55.141	58.866	6.572e-61
cg24920358	rs12239844	1	T	C	0.64	-0.221	0.013	55.141	58.866	6.572e-61
cg24920358	rs2274949	1	G	A	0.64	-0.221	0.013	55.141	58.866	6.572e-61
cg24920358	rs6670841	1	C	G	0.64	-0.221	0.013	55.141	58.866	6.572e-61
cg24920358	rs7518431	1	A	G	0.64	-0.221	0.013	55.141	58.866	6.572e-61
cg24920358	rs7547787	1	G	A	0.64	-0.221	0.013	55.141	58.866	6.572e-61
cg25026926	rs12945254	17	G	A	0.6	-0.032	0.007	3.889	4.319	8.2e-06
cg25026926	rs57103175	17	C	T	0.6	-0.032	0.007	3.889	4.319	8.2e-06
cg25066857	rs12465490	2	A	G	0.504	0.044	0.009	4.65	4.946	1.82e-06
cg25066857	rs4852548	2	C	T	0.504	0.044	0.009	4.65	4.946	1.82e-06
cg25112002	rs188967214	14	T	C	0.99	0.235	0.05	3.698	4.843	2.329e-06
cg25193073	rs113331604	7	C	T	0.959	0.102	0.019	7.133	6.182	9.524e-08
cg25215230	rs4453929	4	G	T	0.649	0.419	0.022	72.037	75.596	1.081e-77
cg25215230	rs4470622	4	G	T	0.649	0.419	0.022	72.037	75.596	1.081e-77
cg25215230	rs4616746	4	G	A	0.649	0.419	0.022	72.037	75.596	1.081e-77
cg25215230	rs4631041	4	T	A	0.649	0.419	0.022	72.037	75.596	1.081e-77
cg25215230	rs6850422	4	T	C	0.649	0.419	0.022	72.037	75.596	1.081e-77
cg25255850	rs62051423	17	G	A	0.822	0.049	0.011	3.802	4.172	1.171e-05
cg25258033	rs1794696	6	C	T	0.539	0.398	0.021	70.31	74.829	6.351e-77
cg25258033	rs2149093	6	T	C	0.539	0.398	0.021	70.31	74.829	6.351e-77
cg25258033	rs2757042	6	A	T	0.539	0.398	0.021	70.31	74.829	6.351e-77
cg25258033	rs2769352	6	A	G	0.539	0.398	0.021	70.31	74.829	6.351e-77
cg25258033	rs398278	6	G	A	0.539	0.398	0.021	70.31	74.829	6.351e-77
cg25258033	rs404222	6	A	G	0.539	0.398	0.021	70.31	74.829	6.351e-77
cg25258033	rs408080	6	C	T	0.539	0.398	0.021	70.31	74.829	6.351e-77
cg25258033	rs427824	6	G	T	0.539	0.398	0.021	70.31	74.829	6.351e-77
cg25258033	rs444988	6	T	A	0.539	0.398	0.021	70.31	74.829	6.351e-77
cg25258033	rs9348211	6	G	C	0.539	0.398	0.021	70.31	74.829	6.351e-77
cg25259697	rs7795126	7	A	G	0.585	0.091	0.012	10.75	12.13	7.787e-14
cg25259754	rs2210913	1	C	T	0.522	0.115	0.01	31.612	30.495	2.137e-32
cg25259754	rs7528684	1	A	G	0.522	0.115	0.01	31.612	30.495	2.137e-32
cg25259754	rs945635	1	C	G	0.522	0.115	0.01	31.612	30.495	2.137e-32
cg25496930	rs7632486	3	A	G	0.805	0.118	0.012	18.435	19.98	8.617e-22
cg25645491	rs114282791	6	T	G	0.835	-0.15	0.01	46.106	49.33	2.465e-51
cg25645491	rs115256101	6	A	G	0.835	-0.15	0.01	46.106	49.33	2.465e-51
cg25645491	rs116131107	6	T	G	0.835	-0.15	0.01	46.106	49.33	2.465e-51
cg25645491	rs116226625	6	A	T	0.835	-0.15	0.01	46.106	49.33	2.465e-51
cg25645491	rs145039450	6	C	A	0.835	-0.15	0.01	46.106	49.33	2.465e-51
cg25645491	rs150157145	6	G	A	0.835	-0.15	0.01	46.106	49.33	2.465e-51
cg25732028	rs6504340	17	G	A	0.781	-0.251	0.019	37.271	38.68	1.242e-40
cg25732028	rs8073963	17	A	G	0.781	-0.251	0.019	37.271	38.68	1.242e-40
cg25732028	rs9905940	17	C	A	0.781	-0.251	0.019	37.271	38.68	1.242e-40
cg25839482	rs12910672	15	C	T	0.74	-0.169	0.012	44.646	46.546	1.542e-48
cg25839482	rs4886722	15	C	A	0.74	-0.169	0.012	44.646	46.546	1.542e-48
cg25839482	rs8037089	15	G	A	0.74	-0.169	0.012	44.646	46.546	1.542e-48
cg25925210	rs1863704	2	G	A	0.592	0.516	0.028	70.64	73.99	4.411e-76
cg25925210	rs2241527	2	G	A	0.592	0.516	0.028	70.64	73.99	4.411e-76
cg25925210	rs2556391	2	T	C	0.592	0.516	0.028	70.64	73.99	4.411e-76
cg25925210	rs55996799	2	C	G	0.592	0.516	0.028	70.64	73.99	4.411e-76
cg25925210	rs72963905	2	T	G	0.592	0.516	0.028	70.64	73.99	4.411e-76
cg25925210	rs7604319	2	A	C	0.592	0.516	0.028	70.64	73.99	4.411e-76
cg25996688	rs10142339	14	G	A	0.971	0.282	0.059	4.36	4.966	1.735e-06
cg26121931	rs150030598	6	C	T	0.812	-1.222	0.063	75.692	80.462	1.425e-82
cg26157579	rs1043697	15	C	T	0.595	-0.188	0.012	49.837	53.497	1.612e-55
cg26157579	rs1719277	15	G	A	0.595	-0.188	0.012	49.837	53.497	1.612e-55
cg26157579	rs832883	15	C	A	0.595	-0.188	0.012	49.837	53.497	1.612e-55
cg26157579	rs832884	15	C	T	0.595	-0.188	0.012	49.837	53.497	1.612e-55
cg26286082	rs76338373	14	G	A	0.963	0.08	0.02	2.823	3.399	7.603e-05
cg26286082	rs76383989	14	C	A	0.963	0.08	0.02	2.823	3.399	7.603e-05
cg26326372	rs7143148	14	T	C	0.748	-0.235	0.02	25.589	28.981	7.17e-31
cg26398848	rs57542652	2	G	A	0.629	-0.173	0.011	47.053	50.018	5.018e-52
cg26402555	rs188967214	14	T	C	0.99	-0.295	0.071	2.819	3.709	3.582e-05
cg26430059	rs61977676	14	G	A	0.986	-0.34	0.071	4.94	4.981	1.673e-06
cg26475911	rs16971979	17	T	G	0.893	-0.072	0.017	3.395	3.667	3.965e-05
cg26475911	rs55855928	17	G	A	0.893	-0.072	0.017	3.395	3.667	3.965e-05
cg26516362	rs6896940	5	G	C	0.643	-0.497	0.032	50.678	52.58	1.343e-54
cg26536354	rs10090650	8	G	A	0.822	-0.28	0.017	53.083	56.044	4.469e-58
cg26536354	rs10093709	8	G	A	0.822	-0.28	0.017	53.083	56.044	4.469e-58
cg26536354	rs10112966	8	T	C	0.822	-0.28	0.017	53.083	56.044	4.469e-58
cg26587870	rs13201294	6	A	T	0.876	0.582	0.04	48.349	46.158	3.785e-48
cg26668989	rs2269340	1	T	C	0.915	0.054	0.01	5.024	6.108	1.136e-07
cg26724967	rs56001810	16	A	C	0.895	0.098	0.013	11.659	11.588	2.769e-13
cg26763362	rs669340	17	C	G	0.648	-0.158	0.013	33.283	34.354	2.792e-36
cg26808167	rs2220390	1	A	G	0.554	-0.224	0.014	49.722	57.36	2.137e-59
cg26898567	rs28516679	17	C	T	0.983	0.187	0.045	3.251	3.815	2.768e-05
cg26944245	rs3743884	16	T	C	0.56	0.558	0.027	78.316	89.423	1.481e-91
cg26955290	rs552653	17	C	T	0.662	-0.311	0.018	58.851	63.778	7.734e-66
cg26960562	rs148150562	17	T	C	0.941	0.084	0.02	3.849	3.89	2.31e-05
cg27226927	rs4969481	17	C	T	0.871	0.292	0.016	62.487	69.118	3.4e-71
cg27263049	rs62530298	8	T	C	0.561	-0.134	0.015	16.931	17.627	2.065e-19
cg27279301	rs4983413	14	G	A	0.76	0.149	0.021	9.564	10.629	2.628e-12
cg27348014	rs117521606	17	T	C	0.725	0.095	0.009	20.713	23.547	2.157e-25
cg27435903	rs2305480	17	G	A	0.547	0.062	0.006	23.539	24.511	2.293e-26
cg27502912	rs131758	22	A	T	0.628	0.189	0.015	29.174	32.397	2.601e-34
cg27588902	rs2296804	6	G	C	0.602	-0.183	0.012	48.174	50.462	1.797e-52
cg27588902	rs2296805	6	G	T	0.602	-0.183	0.012	48.174	50.462	1.797e-52
cg27588902	rs2395943	6	G	A	0.602	-0.183	0.012	48.174	50.462	1.797e-52
cg27588902	rs6458314	6	A	C	0.602	-0.183	0.012	48.174	50.462	1.797e-52
cg27588902	rs9471975	6	C	T	0.602	-0.183	0.012	48.174	50.462	1.797e-52
